# Supplementary material for: Poisson pre-processing of nonstationary photonic signals: Signals with equality between mean and variance
Source: PLoS One. 2017 Dec 7;12(12):e0188622. doi: 10.1371/journal.pone.0188622 (PMC5720749; doi:10.1371/journal.pone.0188622)
Supplement: S1 Dataset — (ZIP) [file pone.0188622.s001.zip]

Archive with 3,374 entries (3,364 files):
- data/experimental/
- data/experimental/mungs/
- data/experimental/mungs/mungs_01.dat
- data/experimental/mungs/mungs_02.dat
- data/experimental/mungs/mungs_03.dat
- data/experimental/mungs/mungs_04.dat
- data/experimental/mungs/mungs_05.dat
- data/experimental/mungs/mungs_06.dat
- data/experimental/mungs/mungs_07.dat
- data/experimental/mungs/mungs_08.dat
- data/experimental/mungs/mungs_09.dat
- data/experimental/mungs/mungs_10.dat
- data/experimental/neutrophils/
- data/experimental/neutrophils/neutrophils_luminol_PMA_01.csv
- data/experimental/neutrophils/neutrophils_luminol_PMA_02.csv
- data/experimental/neutrophils/neutrophils_luminol_PMA_03.csv
- data/experimental/neutrophils/neutrophils_luminol_PMA_04.csv
- data/experimental/neutrophils/neutrophils_luminol_PMA_05.csv
- data/experimental/neutrophils/neutrophils_luminol_PMA_06.csv
- data/experimental/neutrophils/neutrophils_luminol_PMA_07.csv
- data/experimental/neutrophils/neutrophils_luminol_PMA_08.csv
- data/experimental/neutrophils/neutrophils_luminol_PMA_09.csv
- data/experimental/neutrophils/neutrophils_luminol_PMA_10.csv
- data/experimental/noise/
- data/experimental/noise/noise_01.dat
- data/experimental/noise/noise_02.dat
- data/experimental/noise/noise_03.dat
- data/experimental/noise/noise_04.dat
- data/experimental/noise/noise_05.dat
- data/experimental/noise/noise_06.dat
- data/experimental/noise/noise_07.dat
- data/experimental/noise/noise_08.dat
- data/experimental/noise/noise_09.dat
- data/experimental/noise/noise_10.dat
- data/model/
- data/model/mungs_model/
- data/model/mungs_model/model_mungs_01_1.dat
- data/model/mungs_model/model_mungs_01_10.dat
- data/model/mungs_model/model_mungs_01_100.dat
- data/model/mungs_model/model_mungs_01_11.dat
- data/model/mungs_model/model_mungs_01_12.dat
- data/model/mungs_model/model_mungs_01_13.dat
- data/model/mungs_model/model_mungs_01_14.dat
- data/model/mungs_model/model_mungs_01_15.dat
- data/model/mungs_model/model_mungs_01_16.dat
- data/model/mungs_model/model_mungs_01_17.dat
- data/model/mungs_model/model_mungs_01_18.dat
- data/model/mungs_model/model_mungs_01_19.dat
- data/model/mungs_model/model_mungs_01_2.dat
- data/model/mungs_model/model_mungs_01_20.dat
- data/model/mungs_model/model_mungs_01_21.dat
- data/model/mungs_model/model_mungs_01_22.dat
- data/model/mungs_model/model_mungs_01_23.dat
- data/model/mungs_model/model_mungs_01_24.dat
- data/model/mungs_model/model_mungs_01_25.dat
- data/model/mungs_model/model_mungs_01_26.dat
- data/model/mungs_model/model_mungs_01_27.dat
- data/model/mungs_model/model_mungs_01_28.dat
- data/model/mungs_model/model_mungs_01_29.dat
- data/model/mungs_model/model_mungs_01_3.dat
- data/model/mungs_model/model_mungs_01_30.dat
- data/model/mungs_model/model_mungs_01_31.dat
- data/model/mungs_model/model_mungs_01_32.dat
- data/model/mungs_model/model_mungs_01_33.dat
- data/model/mungs_model/model_mungs_01_34.dat
- data/model/mungs_model/model_mungs_01_35.dat
- data/model/mungs_model/model_mungs_01_36.dat
- data/model/mungs_model/model_mungs_01_37.dat
- data/model/mungs_model/model_mungs_01_38.dat
- data/model/mungs_model/model_mungs_01_39.dat
- data/model/mungs_model/model_mungs_01_4.dat
- data/model/mungs_model/model_mungs_01_40.dat
- data/model/mungs_model/model_mungs_01_41.dat
- data/model/mungs_model/model_mungs_01_42.dat
- data/model/mungs_model/model_mungs_01_43.dat
- data/model/mungs_model/model_mungs_01_44.dat
- data/model/mungs_model/model_mungs_01_45.dat
- data/model/mungs_model/model_mungs_01_46.dat
- data/model/mungs_model/model_mungs_01_47.dat
- data/model/mungs_model/model_mungs_01_48.dat
- data/model/mungs_model/model_mungs_01_49.dat
- data/model/mungs_model/model_mungs_01_5.dat
- data/model/mungs_model/model_mungs_01_50.dat
- data/model/mungs_model/model_mungs_01_51.dat
- data/model/mungs_model/model_mungs_01_52.dat
- data/model/mungs_model/model_mungs_01_53.dat
- data/model/mungs_model/model_mungs_01_54.dat
- data/model/mungs_model/model_mungs_01_55.dat
- data/model/mungs_model/model_mungs_01_56.dat
- data/model/mungs_model/model_mungs_01_57.dat
- data/model/mungs_model/model_mungs_01_58.dat
- data/model/mungs_model/model_mungs_01_59.dat
- data/model/mungs_model/model_mungs_01_6.dat
- data/model/mungs_model/model_mungs_01_60.dat
- data/model/mungs_model/model_mungs_01_61.dat
- data/model/mungs_model/model_mungs_01_62.dat
- data/model/mungs_model/model_mungs_01_63.dat
- data/model/mungs_model/model_mungs_01_64.dat
- data/model/mungs_model/model_mungs_01_65.dat
- data/model/mungs_model/model_mungs_01_66.dat
- data/model/mungs_model/model_mungs_01_67.dat
- data/model/mungs_model/model_mungs_01_68.dat
- data/model/mungs_model/model_mungs_01_69.dat
- data/model/mungs_model/model_mungs_01_7.dat
- data/model/mungs_model/model_mungs_01_70.dat
- data/model/mungs_model/model_mungs_01_71.dat
- data/model/mungs_model/model_mungs_01_72.dat
- data/model/mungs_model/model_mungs_01_73.dat
- data/model/mungs_model/model_mungs_01_74.dat
- data/model/mungs_model/model_mungs_01_75.dat
- data/model/mungs_model/model_mungs_01_76.dat
- data/model/mungs_model/model_mungs_01_77.dat
- data/model/mungs_model/model_mungs_01_78.dat
- data/model/mungs_model/model_mungs_01_79.dat
- data/model/mungs_model/model_mungs_01_8.dat
- data/model/mungs_model/model_mungs_01_80.dat
- data/model/mungs_model/model_mungs_01_81.dat
- data/model/mungs_model/model_mungs_01_82.dat
- data/model/mungs_model/model_mungs_01_83.dat
- data/model/mungs_model/model_mungs_01_84.dat
- data/model/mungs_model/model_mungs_01_85.dat
- data/model/mungs_model/model_mungs_01_86.dat
- data/model/mungs_model/model_mungs_01_87.dat
- data/model/mungs_model/model_mungs_01_88.dat
- data/model/mungs_model/model_mungs_01_89.dat
- data/model/mungs_model/model_mungs_01_9.dat
- data/model/mungs_model/model_mungs_01_90.dat
- data/model/mungs_model/model_mungs_01_91.dat
- data/model/mungs_model/model_mungs_01_92.dat
- data/model/mungs_model/model_mungs_01_93.dat
- data/model/mungs_model/model_mungs_01_94.dat
- data/model/mungs_model/model_mungs_01_95.dat
- data/model/mungs_model/model_mungs_01_96.dat
- data/model/mungs_model/model_mungs_01_97.dat
- data/model/mungs_model/model_mungs_01_98.dat
- data/model/mungs_model/model_mungs_01_99.dat
- data/model/mungs_model/model_mungs_02_1.dat
- data/model/mungs_model/model_mungs_02_10.dat
- data/model/mungs_model/model_mungs_02_100.dat
- data/model/mungs_model/model_mungs_02_11.dat
- data/model/mungs_model/model_mungs_02_12.dat
- data/model/mungs_model/model_mungs_02_13.dat
- data/model/mungs_model/model_mungs_02_14.dat
- data/model/mungs_model/model_mungs_02_15.dat
- data/model/mungs_model/model_mungs_02_16.dat
- data/model/mungs_model/model_mungs_02_17.dat
- data/model/mungs_model/model_mungs_02_18.dat
- data/model/mungs_model/model_mungs_02_19.dat
- data/model/mungs_model/model_mungs_02_2.dat
- data/model/mungs_model/model_mungs_02_20.dat
- data/model/mungs_model/model_mungs_02_21.dat
- data/model/mungs_model/model_mungs_02_22.dat
- data/model/mungs_model/model_mungs_02_23.dat
- data/model/mungs_model/model_mungs_02_24.dat
- data/model/mungs_model/model_mungs_02_25.dat
- data/model/mungs_model/model_mungs_02_26.dat
- data/model/mungs_model/model_mungs_02_27.dat
- data/model/mungs_model/model_mungs_02_28.dat
- data/model/mungs_model/model_mungs_02_29.dat
- data/model/mungs_model/model_mungs_02_3.dat
- data/model/mungs_model/model_mungs_02_30.dat
- data/model/mungs_model/model_mungs_02_31.dat
- data/model/mungs_model/model_mungs_02_32.dat
- data/model/mungs_model/model_mungs_02_33.dat
- data/model/mungs_model/model_mungs_02_34.dat
- data/model/mungs_model/model_mungs_02_35.dat
- data/model/mungs_model/model_mungs_02_36.dat
- data/model/mungs_model/model_mungs_02_37.dat
- data/model/mungs_model/model_mungs_02_38.dat
- data/model/mungs_model/model_mungs_02_39.dat
- data/model/mungs_model/model_mungs_02_4.dat
- data/model/mungs_model/model_mungs_02_40.dat
- data/model/mungs_model/model_mungs_02_41.dat
- data/model/mungs_model/model_mungs_02_42.dat
- data/model/mungs_model/model_mungs_02_43.dat
- data/model/mungs_model/model_mungs_02_44.dat
- data/model/mungs_model/model_mungs_02_45.dat
- data/model/mungs_model/model_mungs_02_46.dat
- data/model/mungs_model/model_mungs_02_47.dat
- data/model/mungs_model/model_mungs_02_48.dat
- data/model/mungs_model/model_mungs_02_49.dat
- data/model/mungs_model/model_mungs_02_5.dat
- data/model/mungs_model/model_mungs_02_50.dat
- data/model/mungs_model/model_mungs_02_51.dat
- data/model/mungs_model/model_mungs_02_52.dat
- data/model/mungs_model/model_mungs_02_53.dat
- data/model/mungs_model/model_mungs_02_54.dat
- data/model/mungs_model/model_mungs_02_55.dat
- data/model/mungs_model/model_mungs_02_56.dat
- data/model/mungs_model/model_mungs_02_57.dat
- data/model/mungs_model/model_mungs_02_58.dat
- data/model/mungs_model/model_mungs_02_59.dat
- data/model/mungs_model/model_mungs_02_6.dat
- data/model/mungs_model/model_mungs_02_60.dat
- data/model/mungs_model/model_mungs_02_61.dat
- data/model/mungs_model/model_mungs_02_62.dat
- data/model/mungs_model/model_mungs_02_63.dat
- data/model/mungs_model/model_mungs_02_64.dat
- data/model/mungs_model/model_mungs_02_65.dat
- data/model/mungs_model/model_mungs_02_66.dat
- data/model/mungs_model/model_mungs_02_67.dat
- data/model/mungs_model/model_mungs_02_68.dat
- data/model/mungs_model/model_mungs_02_69.dat
- data/model/mungs_model/model_mungs_02_7.dat
- data/model/mungs_model/model_mungs_02_70.dat
- data/model/mungs_model/model_mungs_02_71.dat
- data/model/mungs_model/model_mungs_02_72.dat
- data/model/mungs_model/model_mungs_02_73.dat
- data/model/mungs_model/model_mungs_02_74.dat
- data/model/mungs_model/model_mungs_02_75.dat
- data/model/mungs_model/model_mungs_02_76.dat
- data/model/mungs_model/model_mungs_02_77.dat
- data/model/mungs_model/model_mungs_02_78.dat
- data/model/mungs_model/model_mungs_02_79.dat
- data/model/mungs_model/model_mungs_02_8.dat
- data/model/mungs_model/model_mungs_02_80.dat
- data/model/mungs_model/model_mungs_02_81.dat
- data/model/mungs_model/model_mungs_02_82.dat
- data/model/mungs_model/model_mungs_02_83.dat
- data/model/mungs_model/model_mungs_02_84.dat
- data/model/mungs_model/model_mungs_02_85.dat
- data/model/mungs_model/model_mungs_02_86.dat
- data/model/mungs_model/model_mungs_02_87.dat
- data/model/mungs_model/model_mungs_02_88.dat
- data/model/mungs_model/model_mungs_02_89.dat
- data/model/mungs_model/model_mungs_02_9.dat
- data/model/mungs_model/model_mungs_02_90.dat
- data/model/mungs_model/model_mungs_02_91.dat
- data/model/mungs_model/model_mungs_02_92.dat
- data/model/mungs_model/model_mungs_02_93.dat
- data/model/mungs_model/model_mungs_02_94.dat
- data/model/mungs_model/model_mungs_02_95.dat
- data/model/mungs_model/model_mungs_02_96.dat
- data/model/mungs_model/model_mungs_02_97.dat
- data/model/mungs_model/model_mungs_02_98.dat
- data/model/mungs_model/model_mungs_02_99.dat
- data/model/mungs_model/model_mungs_03_1.dat
- data/model/mungs_model/model_mungs_03_10.dat
- data/model/mungs_model/model_mungs_03_100.dat
- data/model/mungs_model/model_mungs_03_11.dat
- data/model/mungs_model/model_mungs_03_12.dat
- data/model/mungs_model/model_mungs_03_13.dat
- data/model/mungs_model/model_mungs_03_14.dat
- data/model/mungs_model/model_mungs_03_15.dat
- data/model/mungs_model/model_mungs_03_16.dat
- data/model/mungs_model/model_mungs_03_17.dat
- data/model/mungs_model/model_mungs_03_18.dat
- data/model/mungs_model/model_mungs_03_19.dat
- data/model/mungs_model/model_mungs_03_2.dat
- data/model/mungs_model/model_mungs_03_20.dat
- data/model/mungs_model/model_mungs_03_21.dat
- data/model/mungs_model/model_mungs_03_22.dat
- data/model/mungs_model/model_mungs_03_23.dat
- data/model/mungs_model/model_mungs_03_24.dat
- data/model/mungs_model/model_mungs_03_25.dat
- data/model/mungs_model/model_mungs_03_26.dat
- data/model/mungs_model/model_mungs_03_27.dat
- data/model/mungs_model/model_mungs_03_28.dat
- data/model/mungs_model/model_mungs_03_29.dat
- data/model/mungs_model/model_mungs_03_3.dat
- data/model/mungs_model/model_mungs_03_30.dat
- data/model/mungs_model/model_mungs_03_31.dat
- data/model/mungs_model/model_mungs_03_32.dat
- data/model/mungs_model/model_mungs_03_33.dat
- data/model/mungs_model/model_mungs_03_34.dat
- data/model/mungs_model/model_mungs_03_35.dat
- data/model/mungs_model/model_mungs_03_36.dat
- data/model/mungs_model/model_mungs_03_37.dat
- data/model/mungs_model/model_mungs_03_38.dat
- data/model/mungs_model/model_mungs_03_39.dat
- data/model/mungs_model/model_mungs_03_4.dat
- data/model/mungs_model/model_mungs_03_40.dat
- data/model/mungs_model/model_mungs_03_41.dat
- data/model/mungs_model/model_mungs_03_42.dat
- data/model/mungs_model/model_mungs_03_43.dat
- data/model/mungs_model/model_mungs_03_44.dat
- data/model/mungs_model/model_mungs_03_45.dat
- data/model/mungs_model/model_mungs_03_46.dat
- data/model/mungs_model/model_mungs_03_47.dat
- data/model/mungs_model/model_mungs_03_48.dat
- data/model/mungs_model/model_mungs_03_49.dat
- data/model/mungs_model/model_mungs_03_5.dat
- data/model/mungs_model/model_mungs_03_50.dat
- data/model/mungs_model/model_mungs_03_51.dat
- data/model/mungs_model/model_mungs_03_52.dat
- data/model/mungs_model/model_mungs_03_53.dat
- data/model/mungs_model/model_mungs_03_54.dat
- data/model/mungs_model/model_mungs_03_55.dat
- data/model/mungs_model/model_mungs_03_56.dat
- data/model/mungs_model/model_mungs_03_57.dat
- data/model/mungs_model/model_mungs_03_58.dat
- data/model/mungs_model/model_mungs_03_59.dat
- data/model/mungs_model/model_mungs_03_6.dat
- data/model/mungs_model/model_mungs_03_60.dat
- data/model/mungs_model/model_mungs_03_61.dat
- data/model/mungs_model/model_mungs_03_62.dat
- data/model/mungs_model/model_mungs_03_63.dat
- data/model/mungs_model/model_mungs_03_64.dat
- data/model/mungs_model/model_mungs_03_65.dat
- data/model/mungs_model/model_mungs_03_66.dat
[truncated: 3,074 more entries]
