# Supplementary material for: Poisson pre-processing of nonstationary photonic signals: Signals with equality between mean and variance
Source: PLoS One. 2017 Dec 7;12(12):e0188622. doi: 10.1371/journal.pone.0188622 (PMC5720749; doi:10.1371/journal.pone.0188622)
Supplement: S1 Dataset — (ZIP) [file pone.0188622.s001.zip › data/experimental/mungs/mungs_01.dat]

56,47,43,46,52,55,53,57,46,68,42,41,44,41,46,36,39,44,43,44,47,54,35,42,48,44,38,60,56,53,45,47,44,49,46,50,40,61,48,56,49,72,56,50,44,56,46,51,53,54,39,46,38,46,40,48,50,45,52,25,48,56,41,67,56,61,48,63,58,56,57,49,42,46,55,47,50,40,45,40,44,53,47,53,64,43,48,41,61,41,47,60,49,56,61,45,55,36,36,44,45,53,63,66,50,54,48,57,40,51,41,48,37,48,64,42,51,33,43,65,60,42,48,56,46,55,39,53,38,47,53,47,52,42,50,46,51,42,49,38,42,54,47,50,49,49,56,51,54,60,48,36,71,44,46,52,46,48,46,50,48,36,62,52,63,37,59,56,52,32,59,58,50,58,43,33,51,51,51,38,55,48,72,52,48,50,34,54,67,46,56,48,72,48,35,58,59,57,45,57,43,61,47,45,54,61,58,46,56,48,50,39,44,41,55,39,49,47,47,37,47,36,52,48,41,33,47,67,55,44,56,59,67,37,48,54,66,54,46,53,51,53,56,58,58,50,49,61,38,45,62,59,44,56,48,57,58,40,47,52,54,54,48,36,41,51,57,54,42,43,45,49,56,65,52,52,43,45,53,45,62,34,55,59,54,48,57,45,54,56,54,49,41,54,46,51,49,36,50,67,45,39,61,42,38,51,52,56,52,39,59,53,58,50,57,59,76,54,35,48,42,55,54,68,43,41,46,60,45,56,37,54,47,51,64,55,46,64,62,51,38,59,47,45,51,45,34,45,49,45,63,49,47,47,56,67,41,57,59,48,45,38,52,36,56,64,51,53,49,36,65,38,51,40,41,43,49,43,59,41,51,55,58,49,39,47,57,58,54,52,47,50,43,58,46,49,33,51,65,56,42,54,54,75,48,48,54,56,46,55,53,52,53,50,57,27,37,43,52,63,38,49,36,47,49,53,52,50,65,55,53,46,47,33,46,51,56,50,49,55,50,57,57,54,52,50,49,34,43,46,47,43,40,40,60,41,50,47,44,50,67,52,69,52,56,42,49,50,55,57,37,54,59,49,46,40,43,49,44,46,44,39,55,46,50,56,46,45,56,38,40,56,54,56,44,48,42,54,31,66,44,48,73,54,56,43,54,51,58,43,35,48,47,48,58,37,54,51,50,53,56,64,58,45,57,52,53,48,62,46,47,57,60,41,44,45,41,65,55,49,58,50,45,45,50,58,48,55,58,44,41,56,54,55,61,53,55,45,34,56,47,47,67,63,58,48,42,70,48,46,60,55,54,56,56,40,42,51,49,50,46,59,42,55,60,37,49,47,41,45,55,62,53,55,55,59,51,55,71,40,46,54,54,47,50,51,51,59,38,39,48,48,65,39,60,50,43,64,53,50,52,50,38,53,44,52,40,55,60,49,47,59,62,51,46,50,43,47,57,55,52,52,54,62,57,40,62,50,67,42,51,53,63,60,34,53,56,39,52,50,40,39,49,62,47,47,52,48,43,56,52,52,45,46,56,60,53,57,59,51,47,51,35,49,55,62,63,44,57,52,56,59,49,45,51,58,61,60,41,54,56,59,38,65,48,56,53,57,49,56,59,38,73,55,43,61,47,46,50,43,48,47,47,56,47,50,31,74,59,53,41,46,54,61,55,49,58,40,53,43,47,49,47,57,55,64,65,37,55,58,52,54,45,57,56,52,51,48,51,47,48,42,50,47,52,48,45,50,38,54,51,56,46,52,50,54,42,52,52,53,59,60,53,61,48,40,52,53,61,49,57,56,50,49,48,67,55,58,50,39,56,42,40,51,55,65,61,54,53,49,58,47,46,52,44,71,47,47,48,39,58,51,52,47,56,55,44,55,53,59,58,53,53,47,43,60,35,39,51,60,45,58,59,66,59,52,59,55,42,63,42,54,57,56,58,57,64,41,52,55,55,58,58,43,56,54,55,44,61,44,57,54,47,50,45,50,57,49,62,46,49,45,48,54,62,47,51,46,50,60,49,45,47,45,66,55,50,67,60,52,47,58,53,49,37,46,39,58,51,49,53,40,53,51,48,54,42,48,59,58,49,51,56,55,59,50,52,51,67,53,50,54,46,60,39,52,47,51,46,59,51,50,47,45,49,48,40,68,50,50,48,40,49,48,53,66,46,46,55,48,51,47,60,69,56,52,50,55,50,62,55,43,41,57,46,53,51,50,48,40,63,37,48,43,43,49,48,43,44,58,58,51,49,44,52,60,46,53,48,50
