# Supplementary material for: Poisson pre-processing of nonstationary photonic signals: Signals with equality between mean and variance
Source: PLoS One. 2017 Dec 7;12(12):e0188622. doi: 10.1371/journal.pone.0188622 (PMC5720749; doi:10.1371/journal.pone.0188622)
Supplement: S1 Dataset — (ZIP) [file pone.0188622.s001.zip › data/experimental/mungs/mungs_02.dat]

44,53,56,42,56,60,44,51,53,52,47,60,49,48,50,64,41,52,43,43,46,57,47,59,53,44,48,61,42,67,69,63,45,47,59,49,55,53,42,62,53,54,52,61,59,40,52,34,51,56,52,55,62,60,51,63,53,47,46,57,70,55,40,53,42,42,65,47,54,46,46,47,51,51,40,49,51,63,52,59,63,52,58,47,40,52,43,40,72,54,37,49,67,40,47,51,51,52,50,79,49,62,38,50,64,59,49,61,45,55,45,43,62,75,40,44,72,61,53,58,49,46,61,57,57,47,50,49,49,63,61,48,47,71,53,47,59,53,64,42,57,57,52,53,47,60,46,44,56,45,49,47,42,66,53,48,52,57,50,46,56,50,51,69,56,37,46,48,48,61,56,44,57,47,62,40,50,42,59,54,62,55,70,47,49,46,41,60,65,51,55,44,63,48,48,67,53,51,46,60,62,51,51,45,67,55,48,56,76,54,52,47,52,58,38,51,48,53,58,64,65,49,45,50,49,56,49,47,50,48,52,49,58,48,52,57,44,38,51,41,52,51,50,54,59,48,63,47,53,75,43,51,43,57,44,52,59,40,63,67,49,54,67,69,65,43,63,53,49,56,51,44,46,65,57,62,48,45,37,59,62,45,45,49,49,47,53,46,51,46,45,56,52,47,37,66,62,48,33,46,63,61,48,57,44,48,47,43,63,47,61,50,54,63,59,46,48,60,62,53,60,55,56,41,51,56,52,52,60,39,60,60,60,48,60,43,53,49,47,53,45,60,46,54,54,53,53,60,61,66,55,50,54,50,56,61,49,58,51,70,41,57,55,59,48,48,62,51,59,54,36,53,50,54,48,43,56,58,63,60,59,60,44,46,52,62,52,52,50,44,53,50,54,42,50,64,56,52,53,59,50,43,59,52,49,48,76,50,42,70,55,61,46,59,65,39,46,45,52,57,51,32,43,49,57,60,49,67,57,54,56,51,36,44,49,47,52,60,59,52,50,66,60,70,58,51,52,54,49,49,74,40,48,47,52,46,60,56,50,46,44,36,37,52,54,42,67,60,51,49,47,72,52,51,45,57,65,59,45,44,55,53,47,48,44,61,35,50,45,52,44,54,48,48,49,56,49,46,58,39,63,49,55,52,51,65,36,45,45,54,55,43,60,61,55,45,52,55,48,66,46,46,57,48,59,53,59,59,43,73,61,63,58,48,60,65,70,49,42,47,69,40,49,60,45,69,56,64,46,42,51,71,38,60,52,56,49,55,60,49,58,44,58,63,41,57,55,62,57,49,68,61,47,60,42,51,51,54,50,62,40,58,40,63,48,61,66,49,68,47,58,46,65,57,46,56,55,49,41,51,58,57,72,66,40,59,68,53,48,76,53,71,56,53,49,60,62,62,63,63,50,61,48,48,57,53,59,39,47,56,55,55,51,51,44,44,49,66,51,52,52,43,53,50,59,63,68,70,65,56,62,53,67,60,67,51,55,58,40,60,57,50,56,55,60,45,69,41,46,48,54,55,60,50,48,72,73,44,52,59,61,61,61,49,62,61,51,58,48,61,49,57,45,55,71,47,54,47,54,57,62,47,51,56,52,46,67,56,59,41,62,61,49,66,66,56,49,66,54,59,51,61,54,45,71,50,49,55,58,43,43,67,64,52,52,52,45,46,60,54,47,43,50,49,56,59,59,43,60,43,48,57,53,65,48,45,52,63,54,62,60,53,44,72,48,56,32,52,59,51,46,49,45,48,59,73,58,55,54,48,48,69,47,49,55,55,47,61,53,65,49,50,59,69,61,45,78,62,63,61,42,60,54,54,69,42,46,50,43,52,64,52,46,56,58,49,47,51,39,49,59,58,53,50,49,67,52,64,46,48,46,56,60,46,64,60,75,54,47,53,63,44,55,71,64,64,52,52,64,68,53,57,47,50,60,53,43,58,50,50,46,72,53,48,48,56,51,37,61,49,60,69,48,60,72,39,53,40,47,40,51,66,55,53,47,59,48,49,53,49,43,52,64,60,60,77,57,52,53,53,53,55,51,72,57,64,63,72,87,50,48,46,53,45,68,46,55,61,59,80,49,58,52,52,44,61,50,45,44,65,66,49,53,43,68,51,49,67,59,52,46,66,54,66,60,57,62,62,55,58,36,65,65,54,62,54,71,38,58,41,56,66,52,68,48,60,71,73,44,60,53,61,55,48,57,47,54,66,78,29,46,55,67,66,54,49,55,49,51,59,60,60,68,44,50,57,58,54,59,55
