# Supplementary material for: Poisson pre-processing of nonstationary photonic signals: Signals with equality between mean and variance
Source: PLoS One. 2017 Dec 7;12(12):e0188622. doi: 10.1371/journal.pone.0188622 (PMC5720749; doi:10.1371/journal.pone.0188622)
Supplement: S1 Dataset — (ZIP) [file pone.0188622.s001.zip › data/experimental/mungs/mungs_03.dat]

61,74,53,73,58,82,75,72,52,71,66,65,54,63,88,74,80,77,58,62,79,73,66,78,84,89,79,77,67,84,65,57,71,65,66,74,67,66,64,72,63,80,83,64,69,73,94,55,75,66,71,67,66,79,67,75,66,77,72,78,70,56,75,80,88,76,64,65,76,61,67,57,72,67,57,63,57,70,87,69,66,75,51,65,70,91,74,81,61,91,64,69,58,55,65,77,87,74,62,67,72,69,81,86,72,64,80,82,54,59,63,70,88,66,71,83,79,81,70,83,78,65,71,59,63,62,84,57,64,68,69,75,71,72,56,64,77,71,69,64,71,63,75,65,53,64,67,72,66,62,70,79,64,63,85,77,72,76,52,79,58,63,58,74,82,81,72,66,77,71,59,73,64,61,80,69,59,84,75,58,80,59,80,75,72,67,58,65,67,79,65,72,68,64,81,76,63,71,69,79,80,93,73,60,67,84,87,50,54,72,70,75,86,65,78,59,91,74,61,67,65,70,65,57,59,72,95,65,69,69,75,72,68,61,80,67,90,68,80,68,63,63,66,75,68,87,75,74,79,67,59,66,56,70,78,67,70,55,61,83,62,63,79,63,57,64,63,61,63,73,78,54,67,72,57,72,93,71,53,74,63,64,75,67,67,74,68,61,65,92,68,86,73,59,70,77,60,63,45,69,73,65,57,72,71,82,70,71,87,66,54,74,63,79,69,62,67,81,61,67,68,74,67,58,68,74,53,68,75,58,73,78,74,51,66,63,85,51,73,65,79,74,64,67,77,68,74,90,68,77,94,73,54,64,75,70,74,62,76,66,73,78,72,62,57,67,77,79,55,67,77,60,71,68,60,72,76,59,57,57,93,68,78,50,64,62,74,69,73,60,68,53,72,67,70,78,76,72,60,78,75,72,79,70,64,77,72,64,61,72,73,73,57,67,59,57,71,63,67,68,60,69,62,87,54,67,66,67,85,71,64,70,62,61,63,49,60,69,63,66,69,80,55,75,57,51,71,72,64,75,60,65,63,66,63,79,69,65,72,70,68,71,60,72,65,78,70,74,65,71,73,84,80,48,57,54,73,66,66,58,64,71,59,69,62,75,71,56,57,68,78,50,87,78,63,65,70,69,71,62,68,67,59,66,76,86,59,60,68,56,65,80,63,73,69,65,68,70,77,75,73,61,76,58,68,69,102,63,73,61,59,70,92,63,74,60,62,64,68,72,81,55,67,70,84,73,65,56,69,67,84,70,70,71,74,71,57,73,74,71,78,77,84,63,77,61,81,70,55,61,81,65,89,65,64,78,67,72,62,53,74,65,90,60,59,73,83,62,59,65,75,54,75,62,74,63,74,82,74,72,86,71,50,81,75,57,66,68,75,59,55,72,76,72,94,84,62,76,85,68,66,67,68,73,71,77,67,74,78,67,80,70,60,83,43,62,65,75,61,74,57,61,63,65,71,68,62,63,76,75,66,50,68,70,67,61,81,54,64,70,62,72,59,65,70,69,65,56,69,80,58,64,72,68,79,72,54,69,55,63,68,82,78,80,71,74,74,62,71,59,66,70,72,75,72,81,67,74,72,74,78,60,77,74,61,78,74,79,69,65,78,66,61,61,65,67,79,59,63,55,66,69,64,54,61,73,68,71,65,73,58,71,67,72,73,50,75,63,58,76,74,86,75,60,78,58,61,52,56,67,71,72,85,62,77,64,75,66,75,91,75,70,60,60,72,71,64,75,80,62,58,70,56,60,65,76,76,74,65,60,74,82,62,89,79,63,73,55,68,65,71,69,75,56,64,58,48,77,73,68,62,77,67,71,85,61,72,74,70,60,73,66,61,68,71,48,61,52,64,65,69,52,75,72,69,70,69,69,75,66,67,54,65,70,63,83,60,68,68,75,53,75,56,56,64,70,77,57,67,67,69,70,61,80,71,71,65,69,64,66,66,60,69,72,75,63,64,61,56,72,74,79,72,79,74,67,60,62,74,60,73,68,64,60,63,67,61,65,77,63,80,82,77,57,58,82,56,65,69,73,61,67,47,52,56,68,68,68,73,70,64,68,69,60,66,91,65,59,83,86,73,76,90,70,66,57,83,77,76,50,62,55,63,77,70,64,65,65,71,74,67,61,71,82,78,55,78,69,74,63,73,53,72,74,68,67,74,75,63,62,46,51,81,65,70,71,57,79,74,75,65,49,81,77,58,42,75,76,80,70,79,70,63,67,77,65,60,68,88,67,68,75,80,71,59,66,68,91,76,80
