# Supplementary material for: Poisson pre-processing of nonstationary photonic signals: Signals with equality between mean and variance
Source: PLoS One. 2017 Dec 7;12(12):e0188622. doi: 10.1371/journal.pone.0188622 (PMC5720749; doi:10.1371/journal.pone.0188622)
Supplement: S1 Dataset — (ZIP) [file pone.0188622.s001.zip › data/experimental/mungs/mungs_04.dat]

65,60,68,61,73,66,72,63,60,68,58,62,76,69,71,53,65,65,64,50,66,79,84,53,61,67,62,65,68,65,59,61,69,51,51,70,81,64,53,69,56,56,64,61,61,64,63,63,94,81,81,72,67,68,62,52,73,51,67,61,72,70,66,54,78,72,59,59,76,60,59,67,78,67,66,69,72,57,70,72,59,50,53,55,60,73,62,56,50,76,54,57,61,41,63,63,74,51,53,56,58,63,58,62,63,78,70,63,47,70,67,66,74,78,72,78,70,56,70,61,57,76,76,56,57,63,64,71,69,57,61,77,82,75,73,69,69,68,83,79,83,64,62,65,69,60,69,56,71,71,85,70,64,90,72,67,79,71,65,44,76,60,68,53,61,64,55,68,78,56,60,61,68,67,94,70,64,72,62,53,65,76,70,55,69,66,56,67,61,60,73,71,74,76,56,64,61,77,75,63,64,69,57,58,73,63,72,63,63,74,56,65,58,69,55,52,63,66,55,59,53,58,77,58,74,67,59,63,52,68,54,69,61,64,63,64,54,76,55,74,66,78,76,53,50,66,54,62,76,65,63,72,85,68,68,72,67,64,82,55,66,62,66,65,84,68,58,70,69,69,78,77,71,78,70,52,54,59,74,60,60,76,68,81,58,69,64,85,65,63,68,70,68,80,80,58,52,66,55,63,76,64,65,57,67,76,65,73,81,72,69,60,63,61,65,84,59,67,81,59,65,66,74,66,66,65,83,58,68,63,75,63,51,65,80,69,69,55,79,67,69,52,59,65,63,79,67,60,78,74,59,65,59,72,67,57,84,77,73,75,60,72,64,77,62,57,73,63,74,56,77,69,68,70,81,60,62,72,74,56,75,71,80,52,56,62,72,79,70,60,61,68,63,53,74,70,70,50,64,73,66,63,54,73,61,69,58,79,63,64,65,65,45,84,75,67,73,54,70,68,64,69,47,51,70,58,69,80,70,66,65,60,66,71,53,86,69,58,54,54,69,80,68,73,75,76,52,86,76,66,47,62,54,51,64,51,83,77,64,77,61,66,66,55,59,55,46,66,65,73,51,84,63,68,76,66,60,54,78,68,60,82,68,60,59,63,69,69,64,63,67,68,78,62,62,61,64,69,56,67,63,64,70,67,75,55,68,69,59,70,59,68,56,71,72,74,71,75,68,75,44,67,74,69,75,59,70,77,65,59,56,60,76,55,59,58,72,83,61,60,72,73,52,55,67,59,55,63,52,69,59,48,68,56,69,75,63,54,85,56,47,65,63,74,63,73,56,70,62,47,66,62,79,64,81,65,55,60,71,57,64,56,56,75,67,68,73,59,78,57,66,56,76,85,55,71,66,60,59,65,56,74,41,69,70,65,58,81,54,66,66,76,56,56,67,65,64,76,65,79,66,69,62,59,78,82,65,58,58,68,71,66,80,73,80,71,64,75,59,77,62,68,69,61,67,68,46,64,52,60,60,49,75,82,65,69,52,75,74,58,59,54,59,65,71,63,69,82,76,56,74,69,84,55,67,70,59,59,62,54,79,69,62,64,59,69,49,70,66,64,85,70,64,61,67,78,57,53,69,72,50,64,78,54,58,55,54,63,54,66,78,51,63,73,67,62,65,65,58,51,66,46,70,77,63,67,77,59,67,82,72,54,72,71,65,62,72,64,69,75,60,61,65,64,68,63,67,68,73,58,70,56,51,66,60,59,67,61,69,60,61,66,55,70,80,72,71,64,74,61,52,67,69,65,64,52,63,56,78,57,71,66,56,51,74,59,71,71,69,64,57,62,64,59,55,82,64,67,69,50,62,52,54,59,62,64,52,49,73,85,54,60,46,59,63,69,80,65,58,63,55,58,79,60,59,71,84,49,59,70,58,80,56,53,58,71,59,68,79,61,64,57,63,51,60,63,56,57,55,59,84,69,56,89,67,69,69,69,68,52,52,66,72,77,59,63,69,57,46,65,56,59,72,63,62,54,61,50,62,56,67,73,62,53,80,51,78,83,84,70,56,60,72,59,76,49,73,69,66,66,66,59,71,64,66,67,62,75,57,80,69,62,52,77,61,64,46,78,76,58,75,51,60,64,77,54,59,71,68,55,73,57,61,57,55,56,75,69,70,68,49,70,83,68,50,59,61,54,57,71,62,66,66,72,62,69,53,66,53,74,71,50,62,68,93,66,67,72,55,71,66,66,67,46,62,62,69,77,65,55,59,56,58,65,58,54,47,73,76,67,73,60,51,52,58,72,58,70,50,71
