# Supplementary material for: Poisson pre-processing of nonstationary photonic signals: Signals with equality between mean and variance
Source: PLoS One. 2017 Dec 7;12(12):e0188622. doi: 10.1371/journal.pone.0188622 (PMC5720749; doi:10.1371/journal.pone.0188622)
Supplement: S1 Dataset — (ZIP) [file pone.0188622.s001.zip › data/experimental/mungs/mungs_05.dat]

65,70,63,57,62,65,62,66,72,59,70,53,62,60,58,56,54,59,69,62,58,54,67,58,69,69,78,66,52,56,61,68,52,62,62,54,67,74,64,55,71,52,63,68,50,68,81,65,57,49,61,67,61,63,65,70,72,66,64,75,64,74,63,73,67,67,66,64,62,78,74,70,51,68,66,66,73,64,59,70,60,59,54,71,58,57,71,72,63,69,61,73,70,70,70,63,73,70,62,67,72,61,62,67,47,66,62,63,50,74,56,72,77,78,63,63,62,46,71,64,72,63,67,70,63,68,62,82,71,61,65,76,63,66,75,78,62,63,86,62,84,61,65,66,56,51,76,62,64,67,57,51,79,53,66,74,56,62,59,73,53,58,60,62,71,71,69,87,60,51,55,60,66,84,61,61,65,74,69,78,76,59,71,58,65,59,70,68,57,79,49,61,52,87,61,58,60,61,59,63,62,63,59,85,67,63,54,58,62,74,64,65,67,73,59,58,90,53,66,60,80,54,66,72,61,58,77,62,79,59,61,58,65,72,59,69,56,63,82,51,64,47,58,61,72,74,57,77,66,64,68,54,44,76,62,55,70,62,60,63,65,65,60,64,62,61,78,62,73,68,57,82,59,62,61,72,59,79,66,79,57,60,61,57,68,66,75,64,53,49,57,51,68,63,76,51,58,56,57,61,53,75,44,65,68,73,65,66,62,72,67,71,77,77,61,61,63,56,60,69,50,43,58,63,77,59,65,63,46,67,60,59,75,63,70,73,66,66,61,75,50,62,58,53,74,58,68,63,67,68,59,55,55,83,59,65,70,68,58,63,67,66,58,69,62,61,75,62,71,64,63,71,79,56,69,70,73,66,60,67,59,69,66,73,76,75,68,65,77,59,69,72,68,68,58,77,45,64,69,77,68,60,59,75,61,71,49,70,67,71,64,77,76,66,68,49,69,71,58,63,68,72,50,64,74,82,46,70,63,60,57,77,56,65,60,66,66,55,63,67,68,57,65,58,55,89,75,80,58,60,67,64,69,63,58,57,69,58,59,53,59,56,67,76,80,73,52,68,63,78,45,68,62,69,62,70,56,73,54,63,52,67,70,55,42,67,69,68,72,60,66,64,78,65,73,56,71,66,58,73,61,77,66,65,67,54,66,54,55,79,68,67,59,69,69,63,66,62,77,66,76,65,61,52,73,70,67,54,92,63,78,89,58,63,65,66,61,78,65,69,84,57,67,61,75,67,61,56,77,72,75,58,57,70,59,59,74,72,57,57,62,62,61,84,63,46,56,56,61,58,74,61,56,60,67,65,67,59,49,68,67,61,69,71,81,59,60,63,78,71,57,55,66,79,74,70,72,84,56,70,65,58,73,72,75,65,78,68,57,80,66,54,58,65,65,57,54,66,64,61,58,65,79,54,67,68,78,77,54,56,66,70,74,60,64,64,68,72,62,64,67,77,72,61,59,64,72,69,57,72,68,77,70,61,66,76,62,72,66,62,63,88,57,78,49,62,68,94,60,53,84,69,73,81,81,60,77,62,71,58,50,71,50,75,60,64,52,66,69,71,63,69,76,55,72,72,71,63,79,67,75,63,50,65,60,64,79,62,74,61,60,75,64,50,57,68,73,67,70,60,62,75,54,79,56,72,63,66,71,56,89,68,71,82,71,71,63,52,67,62,72,67,51,77,62,71,47,85,81,75,68,66,65,66,61,52,86,63,70,54,79,72,77,62,65,82,61,82,65,62,67,68,67,83,68,66,66,64,62,81,69,65,59,60,56,59,72,69,67,53,72,69,59,54,69,59,59,57,86,61,67,71,55,65,77,58,72,68,80,67,61,73,77,66,68,67,71,66,63,59,84,78,71,63,79,64,59,70,54,63,80,63,72,55,71,68,62,61,67,56,64,67,57,59,65,59,64,76,58,72,83,66,69,62,65,48,86,45,67,77,70,63,66,76,78,68,47,65,72,68,68,78,72,63,61,63,63,67,71,65,72,58,76,70,56,58,75,70,58,57,76,62,67,79,80,60,79,67,56,79,55,57,60,76,63,66,77,60,73,70,68,72,56,58,57,74,70,58,64,69,68,81,79,63,49,78,70,69,75,77,66,72,50,71,84,68,72,66,66,71,67,59,75,75,65,67,64,53,72,84,58,79,83,53,82,86,71,71,80,74,69,58,73,64,75,66,63,86,62,82,66,67,74,70,51,75,56,61,61,53,75,68,62,92,54,61,66,57,63,75,70,75,61,68,63,66,70,84,67,73
