# Supplementary material for: Poisson pre-processing of nonstationary photonic signals: Signals with equality between mean and variance
Source: PLoS One. 2017 Dec 7;12(12):e0188622. doi: 10.1371/journal.pone.0188622 (PMC5720749; doi:10.1371/journal.pone.0188622)
Supplement: S1 Dataset — (ZIP) [file pone.0188622.s001.zip › data/experimental/mungs/mungs_06.dat]

76,78,64,74,83,74,79,68,73,69,58,69,73,66,82,77,72,65,79,75,60,69,78,62,73,63,60,61,67,70,77,78,57,73,65,74,73,76,81,73,77,67,70,66,65,59,60,54,58,69,77,59,91,72,62,66,71,90,66,77,70,68,85,70,70,71,74,63,72,52,68,67,60,70,62,59,64,79,45,95,78,70,67,47,59,75,63,65,65,74,64,67,62,64,46,64,63,55,75,73,74,67,70,73,61,63,55,53,65,75,66,66,66,57,66,69,99,73,68,68,76,72,77,71,77,62,80,81,66,60,57,62,49,51,88,67,71,66,69,64,75,88,56,67,73,64,75,78,69,73,58,73,76,76,70,65,66,67,81,87,58,69,90,78,69,63,74,80,58,58,89,63,65,62,70,72,63,71,75,60,77,62,57,64,61,68,67,53,76,78,83,58,61,66,77,69,66,53,78,56,69,82,62,78,60,64,76,82,60,62,68,63,57,55,83,53,59,69,63,75,63,61,82,75,62,84,100,67,78,52,78,70,61,75,75,75,58,62,58,58,48,66,72,74,69,56,78,79,77,68,57,59,79,56,54,58,65,73,73,68,86,63,70,60,82,65,62,83,67,61,61,74,64,77,57,66,70,62,74,51,59,89,46,65,70,65,67,72,68,64,81,87,69,62,62,81,68,53,61,65,69,68,60,63,78,65,80,68,58,77,64,70,62,64,69,54,61,75,94,74,59,76,72,61,58,52,90,63,64,63,79,82,77,58,68,69,75,63,77,68,68,67,74,66,70,68,68,58,76,54,76,86,59,66,72,69,71,60,70,45,78,62,64,67,69,47,57,66,55,80,69,46,73,64,85,85,58,71,67,62,53,66,60,70,70,69,59,54,64,65,80,73,64,68,103,68,59,82,65,74,58,69,73,59,83,67,74,63,71,71,67,68,78,70,76,54,83,64,42,69,63,94,70,54,71,53,63,64,53,72,71,67,68,78,64,66,65,72,73,80,64,54,70,73,73,60,74,72,69,72,70,52,82,49,72,66,72,55,73,59,59,70,69,66,61,68,66,70,71,64,71,84,61,81,58,68,53,77,65,50,71,64,69,71,67,62,64,54,77,53,68,64,55,67,71,75,64,62,63,58,55,73,64,74,64,70,64,64,62,69,51,67,60,69,60,68,61,67,63,60,62,84,88,73,68,70,72,64,48,60,45,71,64,68,59,71,69,53,64,49,56,67,71,66,43,80,70,72,70,68,64,67,68,70,60,46,68,65,60,51,65,70,76,61,66,50,69,88,69,58,56,58,68,67,68,70,74,82,62,59,61,59,64,68,70,63,74,68,73,79,86,68,63,57,83,51,69,67,63,64,70,78,80,59,55,69,54,63,79,71,62,70,75,69,69,65,67,68,71,61,77,57,46,70,60,58,69,64,81,52,64,72,55,64,70,73,72,52,50,50,63,55,54,54,60,81,51,58,64,68,64,68,73,68,75,75,65,70,64,74,73,60,55,76,76,68,61,61,60,58,70,52,80,73,75,74,57,67,68,56,71,74,79,60,67,55,75,60,59,73,60,67,62,55,67,71,64,73,55,68,61,75,58,63,66,69,78,64,66,63,62,71,56,67,71,69,55,53,76,63,76,59,63,72,69,72,72,75,66,55,69,64,56,67,70,50,65,62,73,57,86,81,80,64,71,61,67,69,62,79,54,56,55,68,58,71,45,77,60,63,68,52,72,54,89,75,53,76,69,72,59,73,82,67,69,77,71,66,60,65,75,54,76,66,62,57,70,73,74,56,65,75,64,73,82,67,71,64,78,55,75,69,65,77,70,70,65,69,60,62,78,62,74,65,55,64,72,68,71,82,64,71,66,70,59,57,67,63,54,64,75,63,67,63,77,60,52,60,57,61,60,62,69,72,67,76,60,81,71,65,65,70,77,60,65,63,69,80,65,74,79,62,65,50,61,85,66,59,60,66,62,51,71,60,71,74,71,68,67,67,65,59,52,60,66,72,72,63,68,55,78,73,59,63,73,72,84,68,75,56,55,53,65,59,57,51,63,60,86,62,76,60,47,68,66,62,60,58,68,62,72,58,75,78,58,68,58,73,46,67,58,51,51,76,50,82,70,56,61,79,63,80,80,67,84,73,61,64,70,70,67,75,68,55,71,65,71,73,55,65,60,69,60,53,80,62,74,59,56,66,64,62,69,64,64,76,64,72,71,56,56,61,82,58,60,65,69,72,85,74,50,81,62,73,79,71,68,52,68,73
