# Supplementary material for: Poisson pre-processing of nonstationary photonic signals: Signals with equality between mean and variance
Source: PLoS One. 2017 Dec 7;12(12):e0188622. doi: 10.1371/journal.pone.0188622 (PMC5720749; doi:10.1371/journal.pone.0188622)
Supplement: S1 Dataset — (ZIP) [file pone.0188622.s001.zip › data/experimental/mungs/mungs_07.dat]

81,74,104,75,76,83,69,58,79,92,85,83,76,77,85,73,81,76,99,90,70,89,66,72,82,77,72,63,100,82,73,55,78,81,70,77,77,71,65,84,63,87,77,84,89,90,77,67,72,88,82,69,69,71,75,80,85,88,81,79,62,94,89,93,86,71,68,102,73,68,71,84,78,88,84,82,102,88,78,73,84,86,93,72,73,81,64,74,71,66,81,65,72,90,78,81,91,102,83,78,74,83,76,74,81,69,80,72,68,80,71,69,99,94,55,79,72,70,85,80,76,84,81,78,100,68,75,72,91,79,67,73,71,69,84,86,71,86,87,75,77,70,86,81,59,78,77,97,80,84,66,68,84,69,61,61,89,80,78,84,84,69,53,72,76,66,70,85,77,72,64,79,63,94,82,80,97,77,84,73,56,73,79,73,66,63,82,74,79,64,91,83,70,79,89,72,71,75,61,84,60,74,66,66,62,72,72,89,64,68,78,74,82,65,70,65,80,86,84,74,78,79,75,76,76,73,75,70,76,68,82,69,72,66,85,81,80,73,76,82,78,64,78,60,77,77,71,93,74,64,65,94,71,93,67,90,75,80,92,89,80,79,80,80,80,83,87,79,84,69,81,75,74,71,74,72,77,100,85,76,68,72,71,81,69,65,97,74,73,59,67,86,74,78,65,77,79,71,66,94,82,88,81,57,86,90,104,82,76,73,74,83,65,67,89,73,86,67,95,74,96,70,70,79,71,73,83,60,81,89,82,84,74,85,81,95,81,83,81,80,61,78,84,82,74,65,74,76,67,64,84,97,72,69,82,73,63,79,78,84,84,80,85,92,80,71,69,67,73,73,73,61,63,60,79,81,64,79,61,70,104,83,86,60,64,74,82,76,69,79,79,66,74,71,73,59,84,76,62,82,72,66,88,88,79,81,64,75,90,71,89,74,81,70,63,91,74,80,83,75,78,59,79,62,81,69,80,93,73,71,85,99,81,83,85,75,74,80,74,80,74,79,66,82,76,75,71,79,69,79,79,88,74,75,82,70,83,73,84,79,83,83,78,76,67,79,67,76,69,82,70,89,87,91,69,69,89,73,101,70,69,75,70,73,75,79,73,58,79,75,57,82,67,91,54,65,70,69,82,83,84,68,101,74,75,75,79,72,57,82,85,79,55,82,80,79,58,62,67,80,78,83,76,66,72,70,70,72,58,79,67,77,67,68,68,70,70,82,85,58,82,78,81,58,77,81,68,87,86,98,73,88,83,85,63,70,71,80,76,73,61,67,75,66,63,66,84,87,67,80,77,72,83,64,72,78,90,63,80,76,79,62,65,72,87,79,57,73,65,82,89,77,80,90,64,69,79,67,75,74,86,76,68,77,81,73,69,77,70,76,85,77,72,84,57,67,77,67,78,78,75,82,76,71,82,56,72,63,91,71,74,83,71,73,96,93,68,79,65,79,78,87,69,71,57,79,76,64,79,76,79,79,75,81,78,106,62,74,79,61,73,92,78,68,70,80,79,76,80,68,82,71,71,72,75,84,85,70,59,70,84,73,73,72,82,72,63,86,83,73,81,65,79,75,89,73,84,72,83,97,74,72,72,75,68,63,70,76,75,63,73,72,61,79,88,71,81,71,77,70,81,77,78,70,75,68,85,67,82,60,72,62,76,76,76,94,78,69,85,66,65,71,80,94,73,79,68,80,73,82,76,79,89,86,81,61,80,81,83,83,91,77,69,63,73,68,80,83,72,80,72,68,74,72,80,67,67,61,83,70,87,66,85,75,73,70,67,67,52,83,76,79,61,75,67,74,80,66,80,72,67,76,80,85,84,68,86,61,65,63,74,77,74,80,72,67,73,76,82,77,67,84,64,94,82,75,68,77,64,70,82,75,88,72,73,73,68,68,79,85,69,89,85,67,59,72,71,79,70,76,77,70,63,74,71,72,61,78,71,72,83,66,73,81,72,67,82,65,69,57,79,70,74,74,79,72,76,72,72,85,65,64,62,62,74,78,57,73,82,66,90,67,58,58,74,71,77,73,56,63,54,74,75,77,75,62,95,61,77,77,63,77,68,62,73,62,75,74,65,69,82,73,60,86,86,71,69,77,63,66,104,72,73,82,86,76,88,86,75,84,69,82,74,80,60,90,67,77,66,76,60,86,66,70,81,65,68,76,71,75,85,74,76,69,79,82,83,77,70,78,67,63,58,79,87,71,81,65,75,82,70,58,65,68,83,63,75,63,63,76,76,94,72,83,89,62,82,60,67,77
