# Supplementary material for: Poisson pre-processing of nonstationary photonic signals: Signals with equality between mean and variance
Source: PLoS One. 2017 Dec 7;12(12):e0188622. doi: 10.1371/journal.pone.0188622 (PMC5720749; doi:10.1371/journal.pone.0188622)
Supplement: S1 Dataset — (ZIP) [file pone.0188622.s001.zip › data/experimental/mungs/mungs_08.dat]

71,72,83,80,86,75,81,69,68,90,84,79,53,86,64,60,72,74,76,58,72,85,73,59,73,78,80,77,60,92,78,85,73,99,95,70,79,88,88,76,72,54,66,72,62,79,83,71,70,76,74,63,75,79,102,82,64,70,61,75,79,73,73,75,81,95,58,51,66,69,97,74,77,72,69,55,81,65,69,73,62,69,71,86,57,69,95,59,77,89,75,89,72,71,77,69,75,73,61,78,66,77,70,74,91,54,64,68,69,69,68,59,65,80,76,84,65,70,91,85,75,78,65,76,65,71,84,67,81,78,82,87,66,78,77,84,61,77,68,70,71,72,72,78,74,69,78,70,66,66,75,74,72,63,68,80,89,77,73,74,81,86,76,71,93,65,78,52,76,98,83,75,73,73,79,75,67,73,88,72,67,77,78,74,71,87,74,83,76,81,68,70,83,80,75,67,73,85,69,68,69,79,82,69,68,100,67,76,64,81,78,69,71,80,67,64,69,67,89,63,78,82,76,81,70,83,65,66,70,73,79,64,59,84,75,67,73,58,71,65,84,69,75,76,86,94,71,59,66,76,87,83,84,77,68,76,74,78,62,83,85,63,67,73,71,73,85,80,78,75,75,83,76,61,77,57,89,60,77,61,65,95,58,77,90,68,68,71,74,72,59,77,76,77,80,58,75,75,86,78,78,84,66,62,72,65,64,86,69,78,82,74,76,76,86,73,68,78,89,63,77,82,70,71,62,79,71,86,76,57,63,84,69,84,63,72,77,76,64,92,75,84,74,76,69,73,69,76,72,85,79,68,64,65,77,60,61,65,54,72,78,82,66,66,56,77,81,67,72,71,72,75,71,77,83,62,71,91,85,80,76,68,69,79,79,65,79,71,84,71,76,64,73,81,64,71,79,80,79,53,93,73,78,72,88,79,73,76,67,61,66,77,88,76,78,92,73,57,103,71,60,63,68,59,78,65,62,93,74,71,71,78,70,64,69,76,67,87,76,75,54,88,73,83,77,81,76,70,69,82,76,80,73,81,73,68,77,92,86,73,76,102,59,67,76,67,84,78,78,68,82,86,64,81,74,76,84,68,89,75,81,90,78,74,84,70,54,72,63,72,78,66,90,72,71,68,65,74,60,58,70,73,70,83,70,61,76,71,66,87,86,68,69,63,81,66,69,70,76,66,92,72,59,68,58,68,63,82,65,73,78,86,93,64,67,65,69,68,85,71,77,72,82,76,73,70,72,75,74,88,67,78,73,64,85,76,66,71,87,75,60,69,87,84,77,74,57,55,67,70,83,75,77,78,73,85,81,68,73,77,85,70,57,67,72,74,60,78,84,73,76,75,85,60,66,80,85,76,68,80,77,66,68,62,59,82,79,61,90,84,69,88,84,84,72,73,60,81,87,82,93,60,69,68,72,66,69,69,67,83,89,72,71,76,72,81,78,70,62,74,64,76,79,76,75,74,80,66,102,80,85,76,69,73,79,87,67,69,87,69,70,75,71,74,64,65,75,69,64,59,78,86,78,50,65,70,63,82,71,79,66,72,90,67,73,66,77,55,89,78,78,78,62,84,73,77,68,75,87,70,79,71,68,72,61,73,77,84,70,66,84,76,72,80,56,84,74,81,72,84,65,75,70,86,77,92,75,92,76,69,70,67,72,87,74,68,63,76,78,66,61,81,91,59,75,67,91,73,64,77,69,70,73,67,80,84,71,65,63,68,89,80,76,52,67,69,63,89,77,73,69,75,86,74,92,65,65,72,78,83,61,84,73,77,80,82,88,59,84,66,86,76,71,73,77,61,80,62,59,87,77,77,56,88,74,70,74,71,83,78,75,65,74,71,68,60,79,92,71,78,95,73,88,67,72,74,66,68,84,67,77,70,79,81,72,81,81,76,72,89,83,66,72,64,63,76,74,79,58,70,56,78,87,66,57,67,98,82,77,68,73,84,93,57,65,83,77,73,72,79,83,76,73,83,70,85,68,78,76,73,63,77,72,73,80,69,81,59,61,72,74,102,75,77,78,78,62,74,80,85,83,74,67,80,68,78,70,64,69,81,79,97,62,76,77,81,57,81,71,80,84,86,76,69,72,71,92,83,60,76,78,69,64,66,55,76,81,76,75,72,67,68,73,83,75,73,68,70,67,75,70,73,64,74,84,73,62,95,69,79,85,65,72,64,71,79,84,67,67,72,76,66,85,61,63,81,80,90,74,82,76,57,77,68,63,78,72,72,77,64,78,71,59,74,62,63,64,91,70,87
