# Supplementary material for: Poisson pre-processing of nonstationary photonic signals: Signals with equality between mean and variance
Source: PLoS One. 2017 Dec 7;12(12):e0188622. doi: 10.1371/journal.pone.0188622 (PMC5720749; doi:10.1371/journal.pone.0188622)
Supplement: S1 Dataset — (ZIP) [file pone.0188622.s001.zip › data/experimental/mungs/mungs_09.dat]

81,88,67,75,78,73,80,77,85,65,56,78,82,65,66,65,80,70,81,65,70,67,75,69,76,82,78,89,72,79,88,88,84,86,85,75,74,64,94,73,65,56,74,75,54,71,66,65,65,80,68,87,87,79,67,66,68,83,104,65,70,96,75,85,80,72,77,57,78,75,79,83,84,63,89,61,55,74,69,98,80,76,99,68,79,75,76,77,65,80,95,71,72,77,71,73,61,78,76,71,81,62,85,83,64,61,68,62,83,92,72,82,88,80,94,71,93,77,70,81,71,76,76,77,59,75,85,71,60,72,78,81,80,81,79,77,54,69,89,67,89,86,76,68,77,77,67,85,72,74,83,66,68,80,84,75,89,67,83,69,68,80,71,72,71,77,63,66,78,79,82,75,77,76,88,85,91,78,86,66,86,96,96,74,85,68,72,94,71,93,64,72,78,74,85,71,81,64,74,79,81,81,81,77,72,75,79,76,94,71,95,69,85,66,76,81,75,72,95,71,70,70,76,68,96,69,77,76,70,80,70,71,71,73,80,63,82,88,67,77,74,66,71,83,83,83,76,71,99,71,77,102,75,62,81,64,68,72,71,73,82,75,87,97,81,66,67,92,74,86,82,79,77,67,81,66,70,76,80,82,90,74,71,80,71,95,97,90,77,78,89,85,79,77,98,96,76,82,77,85,84,69,78,76,90,77,87,89,77,96,67,90,79,73,67,81,70,74,91,82,77,63,73,89,67,79,71,73,84,75,71,66,57,74,80,73,80,66,94,63,65,75,85,64,80,80,79,83,82,90,69,81,73,64,63,79,64,85,75,80,62,89,72,70,78,77,73,74,66,80,83,71,74,88,75,92,84,90,91,64,74,71,77,56,82,97,78,61,84,80,69,86,75,80,84,55,66,69,78,79,71,85,77,67,59,73,87,82,94,79,84,73,74,84,105,73,61,71,94,82,69,97,91,82,78,75,72,63,73,65,75,70,76,80,79,68,71,72,75,106,77,70,78,77,84,65,73,69,84,69,75,59,60,91,75,72,75,69,67,93,74,82,74,83,66,85,76,81,67,84,65,70,61,68,76,77,72,76,74,68,72,60,74,86,74,89,89,97,77,75,62,85,92,87,68,71,82,88,71,76,68,81,77,88,95,86,85,77,86,71,68,71,83,68,90,57,75,79,79,73,69,62,75,85,74,74,80,73,85,73,80,88,89,70,87,85,80,72,76,79,85,75,58,66,62,63,82,81,68,85,85,78,86,91,91,64,83,78,60,78,82,73,86,62,67,81,80,89,80,82,72,86,84,66,92,72,71,78,80,82,65,71,81,82,65,83,83,93,89,70,56,70,89,78,77,78,83,87,76,81,82,85,74,79,85,72,64,89,83,86,78,64,93,73,72,58,74,74,80,77,84,68,80,100,88,83,68,79,86,82,78,76,73,88,83,58,77,76,70,70,69,86,74,102,72,81,45,84,84,67,64,56,66,78,64,66,81,78,70,102,61,92,81,92,79,74,89,97,101,78,88,74,71,79,84,81,67,88,79,71,66,93,83,73,74,64,71,68,94,69,88,65,72,70,84,82,77,88,80,53,69,87,64,66,77,79,70,82,77,75,84,61,72,66,78,72,69,64,74,79,74,78,81,72,92,89,78,82,67,71,63,76,64,68,71,88,85,85,67,81,78,78,83,73,59,65,75,75,80,81,86,64,76,80,71,61,94,78,80,85,71,81,73,79,91,82,82,89,65,75,78,73,63,72,67,78,79,86,62,65,73,74,81,77,84,86,103,92,70,75,75,77,74,66,82,99,74,91,67,89,87,79,73,72,87,81,67,69,70,78,64,75,76,64,90,78,60,84,75,88,95,69,87,85,71,84,76,74,64,79,62,64,65,74,82,91,80,98,71,78,63,69,77,62,91,64,90,91,62,72,78,75,81,88,86,85,75,73,74,75,70,73,62,83,84,88,77,74,51,94,94,87,74,83,64,73,69,79,74,78,89,70,58,90,80,63,88,69,68,55,83,62,69,73,73,80,86,60,74,83,84,88,66,80,78,81,75,51,76,66,72,76,70,89,85,74,71,68,71,72,69,62,84,57,76,78,69,85,71,74,66,74,80,77,72,80,68,65,76,73,67,68,72,88,66,69,71,85,84,70,62,85,87,81,75,61,77,72,63,80,86,95,78,83,84,80,70,77,72,72,88,90,64,64,74,62,95,69,73,77,70,74,70,78,69,86,94,73,59,98,80,63,82,80,83,69,67,79,65,77
