# Supplementary material for: Poisson pre-processing of nonstationary photonic signals: Signals with equality between mean and variance
Source: PLoS One. 2017 Dec 7;12(12):e0188622. doi: 10.1371/journal.pone.0188622 (PMC5720749; doi:10.1371/journal.pone.0188622)
Supplement: S1 Dataset — (ZIP) [file pone.0188622.s001.zip › data/experimental/mungs/mungs_10.dat]

70,81,60,70,78,71,78,87,93,77,91,78,85,77,68,81,87,71,78,74,75,79,65,85,82,80,69,79,83,85,104,90,75,88,80,83,64,88,61,73,73,85,77,84,82,80,75,69,80,70,77,91,72,78,71,60,63,81,72,101,78,83,78,71,85,81,74,69,78,75,94,71,79,66,79,73,87,76,79,77,73,61,84,70,92,77,68,64,69,76,84,99,72,79,86,80,76,68,76,80,71,81,66,87,77,84,63,86,66,80,64,90,68,75,74,90,65,69,92,79,62,79,79,73,86,70,79,74,70,66,74,82,76,92,83,94,85,75,75,74,75,77,65,72,79,75,59,60,70,83,61,74,62,74,60,82,94,73,73,56,55,79,82,56,71,80,73,71,78,75,85,74,91,78,76,64,81,78,82,69,80,80,90,76,71,92,76,64,82,65,71,71,59,75,82,92,81,83,68,82,80,88,72,68,64,84,78,87,82,78,74,75,50,74,81,60,65,68,82,86,49,83,86,79,81,88,84,78,80,73,85,79,94,73,78,76,89,84,98,73,99,52,65,77,70,62,70,71,64,66,71,63,78,72,75,71,76,77,68,76,63,70,88,69,82,79,75,70,93,86,66,71,74,76,74,87,59,81,77,76,84,76,91,74,97,87,78,70,70,69,93,66,73,81,60,86,70,83,84,71,103,75,67,59,60,65,81,85,62,59,76,83,80,78,78,61,83,86,77,67,82,68,78,73,67,73,78,84,93,76,83,76,72,85,83,84,79,73,64,69,64,84,81,68,76,80,94,88,65,62,98,80,71,75,66,77,95,75,75,72,72,65,68,88,75,86,61,65,85,87,77,75,83,82,71,65,86,71,75,71,82,78,76,78,80,72,66,83,74,85,67,83,70,98,69,81,90,87,62,85,82,66,87,76,57,65,66,84,68,75,85,84,78,88,85,65,73,75,68,69,62,61,85,89,96,83,74,80,79,71,71,73,85,84,55,71,93,65,66,79,74,88,82,72,74,80,90,60,77,94,74,98,72,91,81,64,66,83,61,63,81,63,88,66,83,71,68,65,64,79,78,90,70,73,82,79,82,65,83,85,86,84,73,68,70,102,58,71,71,74,75,82,96,72,72,82,82,81,63,71,67,96,80,66,97,69,66,65,79,89,81,76,72,79,96,71,73,61,77,69,72,67,95,76,63,64,76,74,67,69,79,70,74,69,83,81,68,73,89,69,94,74,73,83,82,68,90,68,64,68,81,83,76,88,86,100,74,81,88,85,81,86,63,91,91,71,86,95,81,71,91,72,79,81,89,80,69,78,85,84,76,67,86,89,92,69,80,54,88,70,77,100,88,82,72,74,81,71,85,69,84,71,64,91,77,78,87,56,83,73,78,82,73,69,74,67,84,77,71,83,80,98,67,78,87,81,75,66,105,80,67,74,55,85,67,80,74,67,83,86,76,66,67,84,86,78,76,74,83,79,81,68,93,85,70,80,76,81,54,81,87,82,76,85,75,73,83,66,70,60,76,71,74,75,82,67,82,73,69,87,80,90,69,62,84,80,66,73,87,83,61,87,77,74,66,81,69,89,66,92,63,74,77,82,68,62,76,76,72,88,66,78,83,65,60,72,69,74,61,78,79,70,52,76,75,70,76,78,59,67,92,72,87,77,70,72,77,83,85,75,70,100,87,106,69,76,82,80,75,67,82,85,85,68,74,85,78,72,65,72,89,85,63,72,77,78,84,73,85,73,88,85,88,76,81,77,76,89,72,86,78,88,76,69,77,58,88,71,84,69,91,81,99,76,80,91,83,71,80,78,74,85,86,71,89,78,69,74,87,78,72,86,83,84,73,69,73,74,89,92,104,75,85,84,81,71,59,77,81,75,76,75,87,79,74,78,73,77,94,72,69,83,89,89,65,75,99,76,52,74,64,73,91,82,111,101,76,85,84,83,74,80,96,70,75,82,57,72,74,85,81,72,64,79,88,75,67,74,81,74,75,85,70,81,62,80,85,79,97,78,101,80,81,83,78,61,71,87,86,64,93,79,68,92,66,70,103,79,98,77,92,67,73,68,81,85,79,88,69,78,74,74,85,106,76,83,74,75,93,82,89,71,97,88,79,86,73,75,82,77,89,90,73,79,65,74,70,90,74,78,80,86,70,96,60,73,82,91,76,63,66,94,83,62,76,86,94,82,89,82,77,68,58,76,75,89,88,74,102,79,80,71,74,94,94,69,87,69,79,65,86,93,69,101,86,75,73,79,73,83
