# Supplementary material for: Poisson pre-processing of nonstationary photonic signals: Signals with equality between mean and variance
Source: PLoS One. 2017 Dec 7;12(12):e0188622. doi: 10.1371/journal.pone.0188622 (PMC5720749; doi:10.1371/journal.pone.0188622)
Supplement: S1 Dataset — (ZIP) [file pone.0188622.s001.zip › data/experimental/neutrophils/neutrophils_luminol_PMA_01.csv]

692	698	701	734	706	678	713	687	679	691	745	681	716	763	652	731	696	735	722	706	707	723	671	754	709	713	658	709	683	713	660	697	715	731	734	696	674	710	691	698	692	720	717	700	734	697	711	710	675	707
[truncated: 5,000 more columns]
