# Supplementary material for: Poisson pre-processing of nonstationary photonic signals: Signals with equality between mean and variance
Source: PLoS One. 2017 Dec 7;12(12):e0188622. doi: 10.1371/journal.pone.0188622 (PMC5720749; doi:10.1371/journal.pone.0188622)
Supplement: S1 Dataset — (ZIP) [file pone.0188622.s001.zip › data/experimental/neutrophils/neutrophils_luminol_PMA_02.csv]

185	185	191	168	196	183	185	201	182	204	186	166	183	201	191	189	171	193	190	201	173	204	159	175	203	197	170	180	180	198	190	178	153	174	182	171	186	180	174	171	151	176	171	186	177	177	181	188	171	188
[truncated: 5,000 more columns]
