# Supplementary material for: Poisson pre-processing of nonstationary photonic signals: Signals with equality between mean and variance
Source: PLoS One. 2017 Dec 7;12(12):e0188622. doi: 10.1371/journal.pone.0188622 (PMC5720749; doi:10.1371/journal.pone.0188622)
Supplement: S1 Dataset — (ZIP) [file pone.0188622.s001.zip › data/experimental/neutrophils/neutrophils_luminol_PMA_03.csv]

292	305	311	291	292	295	319	295	286	321	338	317	296	287	281	307	314	296	303	319	311	300	302	314	310	314	333	290	313	292	310	290	298	324	332	313	294	290	318	314	304	337	312	303	333	299	301	310	316	272
[truncated: 5,000 more columns]
