# Supplementary material for: Poisson pre-processing of nonstationary photonic signals: Signals with equality between mean and variance
Source: PLoS One. 2017 Dec 7;12(12):e0188622. doi: 10.1371/journal.pone.0188622 (PMC5720749; doi:10.1371/journal.pone.0188622)
Supplement: S1 Dataset — (ZIP) [file pone.0188622.s001.zip › data/experimental/neutrophils/neutrophils_luminol_PMA_04.csv]

401	419	421	362	420	436	398	439	431	403	442	452	416	404	395	385	431	445	405	400	384	431	434	426	431	408	418	415	406	429	411	433	443	418	401	462	441	414	419	449	410	373	430	402	388	442	425	420	426	447
[truncated: 5,000 more columns]
