# Supplementary material for: Poisson pre-processing of nonstationary photonic signals: Signals with equality between mean and variance
Source: PLoS One. 2017 Dec 7;12(12):e0188622. doi: 10.1371/journal.pone.0188622 (PMC5720749; doi:10.1371/journal.pone.0188622)
Supplement: S1 Dataset — (ZIP) [file pone.0188622.s001.zip › data/experimental/neutrophils/neutrophils_luminol_PMA_05.csv]

321	317	312	266	327	318	326	339	285	301	307	261	278	318	312	312	320	274	290	318	354	314	336	296	333	302	323	339	333	315	284	308	293	292	276	291	320	339	303	299	330	310	328	283	249	297	292	310	309	274
[truncated: 5,000 more columns]
