# Supplementary material for: Poisson pre-processing of nonstationary photonic signals: Signals with equality between mean and variance
Source: PLoS One. 2017 Dec 7;12(12):e0188622. doi: 10.1371/journal.pone.0188622 (PMC5720749; doi:10.1371/journal.pone.0188622)
Supplement: S1 Dataset — (ZIP) [file pone.0188622.s001.zip › data/experimental/neutrophils/neutrophils_luminol_PMA_06.csv]

237	224	247	213	233	254	242	253	218	241	266	245	252	251	255	247	267	248	218	243	254	227	234	235	256	222	245	242	240	234	225	246	262	255	230	220	216	228	218	260	219	222	213	272	263	211	230	235	235	252
[truncated: 5,000 more columns]
