# Supplementary material for: Poisson pre-processing of nonstationary photonic signals: Signals with equality between mean and variance
Source: PLoS One. 2017 Dec 7;12(12):e0188622. doi: 10.1371/journal.pone.0188622 (PMC5720749; doi:10.1371/journal.pone.0188622)
Supplement: S1 Dataset — (ZIP) [file pone.0188622.s001.zip › data/experimental/neutrophils/neutrophils_luminol_PMA_07.csv]

562	593	543	547	568	591	541	587	569	556	577	579	567	527	554	515	579	588	579	563	585	584	537	518	496	556	585	563	534	541	557	578	517	528	591	556	549	546	500	530	568	544	554	522	572	573	566	584	590	530
[truncated: 5,000 more columns]
