# Supplementary material for: Poisson pre-processing of nonstationary photonic signals: Signals with equality between mean and variance
Source: PLoS One. 2017 Dec 7;12(12):e0188622. doi: 10.1371/journal.pone.0188622 (PMC5720749; doi:10.1371/journal.pone.0188622)
Supplement: S1 Dataset — (ZIP) [file pone.0188622.s001.zip › data/experimental/neutrophils/neutrophils_luminol_PMA_08.csv]

217	189	168	177	181	179	185	195	176	146	202	170	167	188	193	150	182	169	174	213	195	193	177	179	184	167	181	170	181	182	171	174	203	175	164	187	159	177	187	175	183	188	178	180	160	175	159	186	189	147
[truncated: 5,000 more columns]
