# Supplementary material for: Poisson pre-processing of nonstationary photonic signals: Signals with equality between mean and variance
Source: PLoS One. 2017 Dec 7;12(12):e0188622. doi: 10.1371/journal.pone.0188622 (PMC5720749; doi:10.1371/journal.pone.0188622)
Supplement: S1 Dataset — (ZIP) [file pone.0188622.s001.zip › data/experimental/neutrophils/neutrophils_luminol_PMA_09.csv]

302	310	293	322	298	290	290	287	281	294	301	291	328	313	315	297	302	321	294	293	301	287	295	276	299	294	319	325	298	318	289	331	309	292	269	297	285	298	301	306	304	291	292	302	296	320	310	320	315	296
[truncated: 5,000 more columns]
