# Supplementary material for: Poisson pre-processing of nonstationary photonic signals: Signals with equality between mean and variance
Source: PLoS One. 2017 Dec 7;12(12):e0188622. doi: 10.1371/journal.pone.0188622 (PMC5720749; doi:10.1371/journal.pone.0188622)
Supplement: S1 Dataset — (ZIP) [file pone.0188622.s001.zip › data/experimental/neutrophils/neutrophils_luminol_PMA_10.csv]

283	280	273	248	268	306	255	282	297	259	258	313	284	263	291	280	264	271	239	275	259	292	274	254	289	264	267	275	255	272	263	279	287	326	273	283	264	316	233	258	273	261	247	262	294	274	290	270	246	262
[truncated: 5,000 more columns]
