# Supplementary material for: Poisson pre-processing of nonstationary photonic signals: Signals with equality between mean and variance
Source: PLoS One. 2017 Dec 7;12(12):e0188622. doi: 10.1371/journal.pone.0188622 (PMC5720749; doi:10.1371/journal.pone.0188622)
Supplement: S1 Dataset — (ZIP) [file pone.0188622.s001.zip › data/experimental/noise/noise_01.dat]

16,9,28,18,17,13,20,11,4,10,17,18,6,13,28,21,10,15,13,14,15,8,19,25,8,22,10,14,19,14,8,12,16,26,15,3,12,20,11,13,11,17,14,21,16,17,10,10,26,11,4,12,7,6,22,22,9,18,12,8,11,11,16,16,12,9,11,18,9,11,19,19,13,11,14,25,13,5,17,7,19,5,21,13,15,13,13,7,11,11,24,14,12,30,12,27,16,10,16,8,13,17,13,14,17,22,18,9,25,14,12,18,15,16,18,12,5,17,16,13,10,18,18,23,26,8,16,7,12,19,10,10,11,8,22,16,11,12,14,6,20,24,12,19,16,13,10,13,11,17,12,11,13,11,11,15,12,16,18,8,12,12,14,11,19,23,28,25,28,7,11,10,9,7,9,8,4,11,12,7,13,11,16,16,11,10,18,12,17,8,13,18,19,9,11,16,10,13,20,6,7,15,21,17,8,19,12,8,24,11,14,11,9,22,10,28,25,13,14,14,29,11,15,19,14,15,10,12,15,9,15,7,22,15,9,23,18,19,7,11,24,47,13,15,23,11,14,15,10,9,8,10,15,11,24,10,20,11,21,7,14,17,8,15,11,7,12,21,8,8,19,9,16,7,11,21,9,8,11,13,10,5,15,10,11,9,21,15,9,15,28,12,22,16,13,10,14,22,19,18,14,12,9,25,22,15,9,20,16,12,8,27,12,18,2,19,27,12,8,11,12,11,11,14,14,12,13,24,23,13,20,9,13,14,13,22,18,10,6,11,15,22,13,9,9,13,18,26,12,12,16,12,9,8,15,20,10,17,9,14,20,13,10,12,5,15,12,15,8,16,12,13,17,9,14,18,13,14,19,11,9,15,14,12,21,11,16,6,19,11,14,21,19,17,13,8,20,17,12,17,22,29,17,13,15,15,7,12,16,8,14,15,15,13,21,12,12,13,16,6,12,16,13,11,5,15,14,8,6,10,18,5,11,16,15,23,9,10,14,7,16,14,13,26,14,15,20,9,14,5,17,9,12,12,3,8,16,7,22,11,10,7,10,11,23,7,14,12,15,13,17,14,18,24,17,17,18,7,11,24,13,29,7,25,20,15,9,16,6,8,10,12,10,8,15,13,16,7,11,16,13,24,12,17,11,13,17,11,14,17,17,18,12,2,12,14,13,15,12,7,23,12,17,12,13,22,21,3,14,15,22,19,16,20,5,7,10,8,9,22,16,16,16,5,17,10,19,15,13,13,13,10,10,17,13,5,5,13,14,13,13,6,6,21,13,15,5,30,28,15,19,16,7,9,11,13,25,11,20,15,16,10,14,17,22,15,5,22,8,5,11,19,14,6,14,12,11,15,7,9,11,23,14,7,8,11,17,21,11,13,17,11,22,20,21,22,15,11,13,15,17,14,23,12,12,13,22,18,14,13,10,15,17,28,14,13,22,16,9,32,10,23,11,26,24,25,11,15,19,17,20,8,16,12,9,20,10,13,12,10,9,31,19,19,18,11,13,15,13,15,18,17,23,7,18,14,12,12,15,13,16,11,17,18,11,14,30,18,12,15,9,18,18,13,16,4,15,14,14,10,14,9,12,13,12,20,10,21,14,11,17,17,25,22,11,13,13,14,17,13,11,13,16,16,15,14,23,13,4,21,27,7,14,12,17,9,19,13,5,24,17,11,17,12,16,16,18,17,9,6,17,11,14,10,7,18,9,15,32,15,15,17,11,16,15,16,17,24,9,8,16,8,10,6,11,12,5,19,12,17,14,16,9,8,9,7,12,11,13,13,11,16,9,15,17,14,6,13,18,13,11,6,3,10,15,17,8,13,13,2,7,10,18,13,8,20,9,13,17,14,20,13,9,11,15,13,14,19,15,15,9,14,24,22,22,17,23,10,12,14,16,16,16,17,16,23,11,11,12,30,13,20,25,11,9,13,25,25,10,12,15,20,17,19,17,15,13,13,7,21,12,7,18,15,9,14,15,16,8,16,14,14,17,16,10,17,18,12,17,18,9,11,18,13,6,11,2,17,24,18,21,17,10,9,14,18,14,13,12,7,9,3,15,9,15,12,13,21,17,11,11,23,4,10,9,5,8,27,8,7,12,14,14,13,12,12,8,14,10,18,7,12,7,7,19,13,18,16,12,20,19,19,13,11,13,18,28,14,27,8,5,11,20,27,9,14,23,18,17,22,33,7,8,16,21,4,21,22,10,12,13,16,19,18,12,7,9,8,15,13,15,9,23,11,13,18,13,22,12,16,10,18,17,9,8,8,16,19,19,15,19,11,14,9,14,13,9,12,14,18,13,14,24,11,14,25,10,19,10,25,9,13,15,6,19,10,9,12,8,20,20,10,6,15,19,10,5,8,18,17,11,24,12,8,6,12,23,13,8,28,14,16,9,5,13,20,17,6,14,10,18,17,7,12,15,17,16,11,4,7,12,14,11,16,10,3,12,16,11,25,14,15,9,17,10,9,17,18,21,12,14,6,9,14,9,8,4,13,18,12,13,17,10,13,9,22,9,17,10,19,11,4,16,9,14,10,10,17,5,9,12,10,17,21,7,6,17,17,19,21,7,15,13,12,11,9,14,13,19,14,11,18,16,8,12,14,18,22,9,13,14,9,19,10,21,21,18,21,9,14,11,24,20,16,14,13,21,10,14,7,11,10,16,16,19,4,14,10,11,6,13,11,12,12,13,5,13,24,14,17,14,16,19,9,18,12,11,8,24,22,13,22,20,10,16,13,11,21,16,13,19,15,14,20,19,5,13,22,7,17,28,14,21,13,6,9,8,12,10,12,14,26,5,16,19,6,9,18,18,2,9,15,23,10,18,14,19,10,11,10,8,22,7,15,9,17,16,10,15,8,7,14,15,10,14,15,8,24,14,19,12,17,9,11,9,17,10,12,27,10,14,6,16,13,16,12,13,18,19,15,9,11,18,15,17,21,18,16,18,9,19,14,12,7,16,15,18,9,16,15,13,15,16,13,11,12,5,16,9,16,11,14,17,2,16,22,5,18,19,9,15,11,8,19,14,13,15,8,14,14,8,17,17,29,7,9,11,19,11,12,13,21,13,23,12,4,24,17,19,14,7,4,10,4,10,20,18,13,8,17,9,13,8,8,8,14,15,19,13,6,7,27,16,10,16,28,17,12,16,5,26,12,7,14,16,13,16,25,10,10,10,9,18,20,12,11,12,15,20,7,15,14,13,18,15,12,26,8,22,18,8,14,14,15,12,17,14,8,12,24,7,10,4,17,13,15,10,12,15,15,14,14,22,10,9,25,13,9,31,13,18,14,10,14,7,24,12,13,7,14,18,14,4,25,21,13,10,19,9,12,19,6,9,18,13,8,18,5,5,14,10,7,7,14,16,10,15,16,13,10,12,13,17,12,12,11,12,21,14,17,18,21,28,9,6,10,10,3,14,19,13,14,13,5,8,5,15,11,10,14,16,18,16,8,17,11,12,12,10,19,13,12,23,15,22,14,19,10,20,12,16,19,8,19,8,13,4,7,18,14,11,14,22,17,8,14,11,11,8,11,10,23,22,22,19,8,13,13,18,10,16,18,17,25,14,8,19,13,14,19,17,11,20,12,25,20,10,17,15,13,9,6,15,15,14,3,10,13,9,27,23,12,7,17,20,18,13,11,18,10,16,21,10,10,16,10,35,10,13,14,11,4,26,25,18,12,15,13,18,19,13,14,18,17,16,20,12,8,14,9,11,19,8,13,16,11,19,7,15,15,9,4,12,8,12,23,15,13,22,7,13,18,5,13,15,3,8,4,16,8,19,5,12,21,8,7,14,7,8,14,3,9,12,18,12,14,13,7,18,11,6,17,15,10,12,12,11,13,13,8,26,11,20,17,17,12,7,11,13,12,12,10,14,20,13,12,18,5,14,12,19,13,12,14,12,12,13,9,16,11,8,21,22,9,15,14,13,13,14,14,13,10,21,18,9,9,18,14,13,18,16,11,22,19,19,13,8,12,13,4,13,20,12,8,16,16,25,11,12,11,11,20,19,10,20,23,11,19,10,15,6,24,26,12,22,22,26,5,15,20,19,15,16,18,25,18,17,14,13,4,17,10,22,17,7,13,9,8,17,28,19,25,10,22,19,17,15,14,11,17,17,10,25,14,18,16,12,28,17,24,21,4,15,12,14,17,7,17,15,11,14,7,26,19,8,10,10,12,26,20,14,16,11,9,14,19,12,16,15,9,8,17,21,10,23,19,14,27,11,5,23,10,16,12,13,18,9,18,22,16,6,10,17,26,6,6,20,10,11,12,13,14,30,16,13,7,21,19,15,9,17,21,17,11,18,17,10,17,21,10,6,14,13,15,10,22,9,20,23,11,20,10,11,13,24,9,12,17,13,10,11,13,17,7,7,22,14,20,11,19,21,12,11,13,28,11,25,18,15,15,18,9,14,14,8,18,11,16,12,9,4,7,17,10,11,12,15,24,16,19,16,18,11,19,15,16,15,11,15,11,14,14,6,19,19,11,14,9,12,25,10,22,1,13,12,15,19,31,12,5,13,15,14,16,23,14,16,16,19,6,10,11,8,17,11,17,7,20,11,12,13,8,14,10,13,13,22,5,15,17,20,3,16,16,11,24,19,6,11,17,13,10,24,20,30,12,17,7,8,3,10,8,8,12,10,12,13,19,20,21,16,15,7,18,7,10,11,13,10,13,19,10,20,16,12,13,17,28,14,16,14,10,19,12,13,13,22,8,11,11,9,14,20,16,12,17,13,11,15,15,17,8,7,10,14,11,14,20,15,15,15,21,17,19,24,9,23,9,12,15,15,19,14,11,10,23,10,25,19,11,12,10,12,9,16,14,9,14,19,18,19,19,14,13,7,14,7,14,9,16,9,12,12,8,12,8,15,15,18,25,8,19,20,9,11,25,15,19,11,6,21,11,25,11,13,5,20,8,18,14,14,13,7,23,17,5,23,12,10,24,21,15,11,6,13,25,15,9,11,11,13,11,10,15,10,26,13,9,12,25,16,23,10,14,15,15,8,11,21,15,23,18,14,18,15,13,13,7,13,11,20,11,9,14,5,12,9,10,12,13,13,5,13,10,9,9,13,16,6,10,9,19,20,22,21,17,8,17,11,22,16,13,11,13,12,6,12,15,19,14,15,10,14,8,6,16,31,16,15,12,7,4,16,23,17,17,8,9,13,12,19,9,9,13,10,17,13,18,19,12,15,23,6,11,8,15,24,8,23,20,18,4,11,14,26,9,19,15,11,12,16,14,13,6,12,10,1,20,6,16,14,17,12,23,6,22,13,22,19,14,10,23,24,11,16,17,20,9,9,13,10,19,19,14,14,17,22,11,14,9,8,11,8,25,10,12,14,12,18,10,11,17,12,7,26,20,15,12,26,14,12,18,16,24,23,26,13,13,6,15,10,4,14,16,15,19,16,22,18,9,27,19,17,12,11,17,8,19,14,5,17,11,17,18,17,16,21,13,16,21,18,14,7,21,17,23,18,16,20,17,5,11,15,6,8,13,8,5,13,11,10,15,16,16,15,9,16,23,6,13,22,15,13,7,5,6,13,10,13,19,9,9,6,4,17,7,20,16,16,16,10,14,20,14,27,15,11,6,8,17,16,19,7,11,11,11,14,8,12,24,11,11,15,27,17,16,12,8,15,24,11,10,10,25,15,25,6,11,13,28,24,16,13,14,9,15,20,16,19,16,14,21,12,17,13,9,23,17,10,14,14,9,16,17,7,8,13,20,14,10,13,13,9,17,16,21,11,14,12,23,22,6,7,14,21,21,24,15,11,7,18,14,18,8,13,11,14,16,17,6,12,19,11,22,14,16,7,14,27,12,5,10,8,11,15,8,5,21,5,11,14,5,18,16,12,20,13,5,8,17,12,12,15,16,9,7,5,20,12,14,16,7,15,21,14,10,18,16,9,9,7,16,18,18,12,9,14,3,8,16,21,25,16,17,19,12,11,19,17,16,6,19,18,5,14,18,14,13,14,14,13,9,16,15,20,21,14,11,12,18,15,8,13,16,17,24,15,20,8,14,25,15,10,13,11,24,13,21,15,10,25,10,14,10,9,19,15,12,17,13,14,11,18,18,25,9,16,18,10,12,8,12,21,14,29,19,23,13,20,14,15,13,15,11,8,8,13,14,13,25,17,16,12,8,11,19,19,14,18,15,11,16,12,23,20,8,14,10,15,15,6,11,14,10,22,13,13,10,7,6,12,9,5,10,17,19,11,16,9,18,14,18,10,20,6,25,18,20,11,17,5,15,16,13,11,15,22,11,17,14,12,15,8,4,12,15,7,4,24,30,11,15,6,5,22,11,15,10,20,2,16,11,19,20,11,7,10,9,11,13,10,11,16,8,9,5,18,22,15,9,17,10,12,10,8,18,16,10,29,11,5,22,14,13,16,9,11,11,16,21,11,8,17,16,22,18,26,11,15,16,16,11,12,6,8,10,12,14,4,12,20,12,15,8,13,12,15,7,13,18,16,5,13,13,18,15,13,16,14,12,23,11,27,7,5,27,17,14,11,12,9,20,7,14,14,16,21,20,20,17,17,13,11,19,10,17,7,19,17,17,15,9,10,17,14,19,17,12,17,9,7,16,12,22,11,9,24,16,15,7,18,7,12,19,14,16,8,16,14,16,22,21,9,16,15,14,15,20,11,16,20,9,6,20,13,18,11,13,18,16,10,10,8,21,9,19,16,16,12,15,26,19,18,16,11,19,15,13,11,28,11,11,21,11,13,8,10,17,11,17,14,16,16,7,13,12,8,6,15,10,19,14,23,12,10,14,2,8,8,7,12,20,13,6,8,18,8,11,11,18,29,16,8,8,13,18,6,17,9,14,14,7,19,13,12,19,12,16,9,15,3,19,7,10,12,6,15,15,7,8,23,9,14,14,23,10,14,8,15,16,12,5,2,9,14,20,5,7,21,13,18,15,21,23,22,8,23,8,9,12,22,8,15,16,26,10,10,13,14,12,21,20,16,11,20,22,14,16,13,9,15,11,14,14,20,24,8,13,18,13,6,4,13,16,16,10,11,11,15,23,14,10,14,9,10,3,8,6,14,14,16,11,13,19,14,10,12,18,10,13,19,8,21,15,24,20,17,8,9,19,13,14,19,14,14,11,3,11,14,17,10,15,18,8,22,11,19,10,22,24,13,16,13,13,11,17,11,15,13,18,11,21,21,20,7,13,18,19,18,18,18,8,12,10,11,9,26,19,26,9,7,15,13,9,10,12,10,11,15,22,10,9,11,15,21,13,11,7,17,21,12,8,12,11,12,10,9,9,17,11,13,23,9,14,8,15,17,13,18,8,10,16,10,20,16,8,16,4,17,18,13,10,17,15,10,8,21,7,14,12,9,8,15,6,18,12,18,16,15,12,18,21,13,4,19,23,21,20,11,17,24,11,14,12,16,13,10,12,17,15,11,17,10,13,9,12,16,12,21,16,26,26,16,15,25,8,9,12,15,17,6,17,17,10,9,14,21,7,17,16,9,19,20,16,17,10,14,23,10,14,13,18,11,15,9,11,14,7,6,15,20,4,19,11,8,11,12,9,20,8,17,7,26,10,18,11,7,14,18,9,18,10,15,16,18,14,19,20,13,11,16,13,22,11,15,10,12,18,26,15,1,16,21,5,13,16,22,7,14,19,13,28,19,15,11,8,17,11,13,18,26,16,9,17,18,16,25,16,13,21,11,17,13,31,9,19,17,34,8,12,12,14,12,21,15,17,13,7,15,8,10,10,11,9,19,17,6,19,10,22,18,23,24,15,6,9,16,30,10,8,18,6,13,12,13,20,18,9,20,7,22,5,15,21,19,11,15,16,19,6,12,29,11,9,14,12,12,12,12,11,17,7,11,22,9,10,23,13,11,10,17,12,8,7,12,8,11,8,12,9,11,9,20,14,7,15,9,7,14,18,16,9,12,6,14,12,12,9,10,13,7,16,20,9,22,7,14,8,10,14,23,22,12,14,12,7,18,12,11,18,13,14,18,13,20,9,18,16,16,5,18,13,17,12,10,19,13,15,14,20,6,17,15,9,15,33,21,12,5,15,9,15,13,4,13,14,7,13,8,5,9,19,26,6,13,9,17,8,15,20,17,19,19,12,12,10,8,16,21,12,14,15,10,7,16,14,9,12,15,15,16,23,17,16,14,16,4,7,9,12,20,12,26,13,20,17,20,9,11,13,16,14,12,5,15,18,15,13,14,16,8,10,18,14,18,9,13,9,9,19,9,24,13,16,11,17,18,24,7,8,5,9,16,19,9,18,26,12,10,15,9,9,10,15,17,14,14,5,21,10,8,16,8,17,15,18,11,12,7,5,6,16,6,13,10,9,11,21,9,19,15,10,20,16,12,13,19,11,8,7,13,12,12,24,18,22,16,12,17,20,9,11,11,16,9,25,11,16,6,18,11,13,14,9,16,12,13,30,24,11,15,7,12,18,13,12,14,12,8,12,10,9,19,11,21,8,15,4,16,16,9,12,7,19,13,20,19,15,9,22,18,10,12,16,6,17,22,10,24,5,7,13,12,14,21,19,6,15,16,19,8,10,28,12,23,20,19,16,6,20,7,10,7,13,15,21,9,11,22,10,18,11,21,23,27,12,8,16,17,6,9,9,4,18,12,10,16,7,16,7,18,13,28,15,3,8,14,11,14,16,18,19,10,11,18,23,10,11,11,6,11,17,14,15,16,15,16,4,23,21,16,15,28,7,4,19,6,31,10,12,12,11,21,13,19,11,13,13,5,10,14,11,6,19,11,24,9,18,13,11,12,9,14,5,9,22,12,28,8,22,25,21,6,13,21,17,9,17,13,21,18,8,13,22,7,18,20,13,11,13,17,10,4,7,14,18,7,18,9,16,21,9,16,23,13,11,10,13,12,12,15,10,21,8,13,15,9,6,23,14,11,19,13,14,3,23,4,13,11,5,10,9,23,9,22,15,19,10,16,14,15,10,10,10,15,8,4,11,7,17,14,13,8,6,17,11,15,12,12,18,21,13,17,14,12,7,15,20,23,15,16,14,13,12,19,18,12,5,15,17,21,14,14,10,9,12,15,13,28,20,13,19,19,13,8,20,23,20,15,7,10,14,12,15,20,13,6,10,11,24,10,20,12,11,10,24,7,12,14,22,16,15,10,15,16,15,11,4,19,20,11,16,15,23,6,15,14,14,16,12,13,7,21,15,14,10,18,11,13,18,2,12,16,6,12,10,15,4,15,25,17,11,6,9,19,12,9,15,8,11,15,9,9,8,6,21,30,5,15,13,11,16,8,7,5,6,22,17,20,16,11,8,9,20,17,5,15,10,30,11,11,10,9,12,19,21,4,14,7,9,18,22,8,15,22,19,13,18,16,2,20,10,21,7,15,11,15,21,5,11,13,20,8,12,16,11,11,16,15,15,4,15,13,24,10,8,5,12,10,21,13,13,4,14,16,11,9,15,11,13,13,13,12,12,11,8,28,9,22,8,10,17,17,7,14,11,16,10,18,28,12,17,21,22,18,24,12,12,15,17,22,11,17,16,13,16,7,12,10,8,16,14,13,11,19,6,13,13,15,18,8,14,27,9,21,16,22,9,26,17,14,17,21,8,16,14,20,12,25,8,20,13,18,18,10,16,16,19,15,8,21,10,14,18,9,14,12,6,18,14,16,5,12,14,18,17,15,14,14,7,16,24,20,18,14,7,8,9,13,18,7,12,12,14,20,9,6,21,20,12,17,8,8,15,11,11,10,12,9,14,11,17,23,11,15,12,30,9,15,14,18,13,7,11,19,12,11,8,7,14,16,11,14,11,10,8,9,19,16,16,12,5,16,14,14,11,23,21,9,16,15,13,23,15,15,7,21,17,17,7,21,13,16,11,5,15,14,17,16,18,16,19,21,18,9,15,14,5,17,10,15,10,7,6,17,7,19,6,10,21,20,24,10,15,25,17,13,16,16,20,13,12,7,8,11,16,20,11,13,12,13,9,24,16,21,14,14,21,11,24,18,8,11,14,8,11,10,20,21,17,13,7,25,13,8,8,11,10,14,11,11,21,22,7,7,17,10,14,18,29,8,12,11,15,19,12,14,2,5,20,11,9,6,12,12,13,15,21,16,17,8,8,17,14,13,16,15,27,8,13,18,19,8,14,7,14,16,14,20,14,14,18,7,11,15,12,9,8,14,15,15,17,16,17,7,19,12,14,8,36,13,18,9,9,23,15,12,10,17,13,12,12,20,9,16,13,11,30,28,2,8,20,21,3,28,14,11,13,21,14,14,10,16,8,22,13,11,11,7,16,15,17,7,11,30,14,18,9,21,17,29,12,15,11,17,14,8,16,13,8,21,11,17,17,19,20,14,10,12,8,22,13,14,18,17,9,13,21,4,10,20,11,17,13,23,8,16,7,14,6,21,10,16,9,21,27,21,15,10,26,10,17,20,12,9,17,11,28,11,10,20,28,12,16,16,13,19,9,13,15,8,12,13,8,15,6,11,13,18,25,8,15,9,15,25,19,14,20,2,22,10,12,15,19,17,13,12,14,19,12,3,15,11,16,13,13,15,9,9,19,18,12,13,3,15,6,16,14,13,12,8,15,18,10,21,26,19,25,16,7,10,4,11,6,10,10,7,15,11,12,15,12,14,11,13,11,22,9,12,11,21,12,11,13,15,10,15,24,7,19,8,7,18,7,6,18,19,16,15,23,14,9,13,5,15,11,15,8,15,14,10,7,9,10,8,6,4,6,10,11,14,13,12,11,7,24,16,12,15,16,21,16,12,8,17,15,12,20,11,21,8,14,5,14,8,21,12,6,11,11,10,19,13,18,16,10,14,11,10,15,10,18,12,14,13,14,6,18,7,13,12,20,11,11,7,14,14,17,8,17,8,15,13,13,21,16,12,20,12,12,26,12,4,15,16,12,22,15,14,15,14,14,21,12,18,12,18,11,18,15,7,18,8,19,9,14,13,16,9,22,10,23,14,15,8,10,9,13,13,21,15,8,7,22,19,17,6,12,10,13,15,8,25,12,12,14,11,9,10,15,6,11,17,15,10,14,14,11,13,21,8,15,14,20,10,11,13,21,12,16,14,12,29,10,15,14,9,10,22,17,6,17,11,12,14,10,14,11,10,10,9,14,17,7,13,19,20,15,18,12,20,7,22,17,8,18,27,12,30,18,17,16,9,17,11,24,15,8,11,13,11,21,9,11,11,17,16,25,16,5,10,7,12,10,9,13,17,20,15,11,13,17,13,6,7,14,12,8,17,15,22,8,8,11,8,8,8,11,9,9,18,24,5,16,20,11,23,13,27,10,13,11,8,15,10,18,12,11,13,8,8,14,11,13,12,7,6,26,10,12,8,6,14,6,20,10,10,14,14,13,23,18,13,17,12,8,27,20,15,17,16,18,7,5,20,17,11,15,11,12,10,7,16,19,7,14,20,21,11,10,8,20,17,16,17,14,14,13,21,7,11,14,7,10,8,17,16,11,8,17,23,8,16,15,24,14,9,13,18,10,17,17,10,11,15,21,16,17,11,19,20,6,15,13,20,13,10,5,6,11,10,22,16,12,12,16,13,1,15,21,19,12,10,11,15,4,16,19,12,13,19,16,12,16,15,23,19,19,19,19,14,20,9,11,12,10,14,3,19,17,17,16,12,15,13,10,10,10,25,12,12,15,12,12,16,4,9,19,14,12,18,12,8,23,22,13,12,4,15,14,11,11,12,16,14,15,11,13,15,11,12,13,17,7,4,13,7,12,4,11,13,14,12,12,10,7,15,16,11,12,11,6,15,11,13,22,12,12,14,23,15,8,9,19,10,11,22,8,10,16,10,13,18,16,7,23,8,7,13,17,7,7,14,18,15,15,9,9,18,14,7,16,15,16,13,20,25,21,13,11,14,16,16,6,12,25,13,18,13,10,8,12,22,8,4,15,12,15,3,20,19,7,14,8,15,15,9,8,10,19,8,14,12,10,8,20,17,12,11,7,3,14,13,16,6,19,12,14,14,11,11,22,18,37,12,17,10,6,19,9,13,18,17,20,7,12,12,7,9,12,15,12,9,10,27,8,20,19,14,20,9,11,25,13,16,13,18,18,13,10,18,9,12,13,10,9,19,8,14,12,11,21,22,16,6,13,23,16,6,22,15,13,10,21,20,16,16,20,14,11,9,11,17,13,14,14,12,13,14,14,4,18,15,17,8,13,26,10,11,10,9,5,4,22,11,16,4,12,11,12,8,12,10,23,15,15,16,15,8,22,5,13,6,7,12,11,24,24,21,14,11,12,22,17,14,11,8,10,17,15,17,8,8,8,7,11,9,14,14,8,15,12,12,16,10,18,20,12,11,14,13,17,15,6,5,17,18,25,8,11,22,15,14,14,23,13,6,10,4,24,19,14,12,13,20,15,20,5,25,16,43,8,22,9,5,14,26,11,9,22,15,7,7,12,16,14,12,13,13,25,7,23,16,9,12,22,11,2,6,11,4,20,6,17,21,16,23,14,22,8,12,11,9,14,9,11,15,17,7,15,13,9,21,8,11,10,17,8,10,18,11,14,17,30,17,13,8,19,20,14,14,15,17,18,14,6,8,18,8,6,16,12,15,12,13,11,16,18,7,13,10,18,8,10,8,15,13,12,4,6,7,18,18,16,16,14,18,12,17,20,13,16,10,12,20,14,11,12,16,16,15,13,17,13,20,5,13,18,15,28,15,15,12,13,10,16,16,20,10,14,11,15,11,14,15,16,8,11,16,7,13,10,8,14,8,11,17,12,13,23,3,10,13,13,12,12,16,9,14,15,4,15,12,13,17,11,13,9,22,8,10,12,6,9,20,11,13,7,10,23,12,19,15,8,23,24,11,17,15,19,9,10,4,27,14,17,12,14,8,17,23,14,11,8,5,23,21,4,11,16,12,23,4,9,12,9,17,18,16,11,17,11,12,16,16,9,25,14,24,12,16,15,7,10,4,12,15,18,13,13,10,18,7,17,17,15,15,8,10,17,13,13,15,15,7,27,14,12,17,18,10,14,30,11,15,14,14,12,16,16,10,16,9,9,9,9,6,11,12,12,15,10,21,13,9,14,11,13,13,11,19,22,6,10,18,9,14,9,10,22,15,15,17,20,25,12,11,13,12,15,8,6,9,16,14,18,20,13,9,13,8,5,21,14,4,9,11,7,20,12,15,21,13,16,13,8,13,8,10,14,20,8,6,9,10,11,13,22,11,18,4,29,18,16,14,11,18,9,17,18,14,6,5,20,13,14,16,25,11,6,5,11,16,15,18,26,23,16,10,19,14,16,10,22,8,15,26,13,7,8,16,8,16,20,13,15,12,21,18,14,12,12,14,10,9,20,4,12,12,12,16,15,13,31,30,17,18,17,25,18,11,7,21,6,14,31,13,9,15,12,6,11,7,18,11,14,6,12,13,11,9,11,13,15,18,14,6,8,6,14,22,21,10,14,14,16,12,17,25,10,12,17,14,20,11,23,11,7,14,8,14,19,12,19,22,11,14,14,23,19,19,18,8,10,16,15,24,13,9,6,14,9,13,8,15,17,9,20,22,10,18,7,22,11,9,9,7,20,14,14,16,8,9,9,15,17,22,10,16,7,25,11,25,10,15,8,21,22,16,14,14,12,7,6,18,23,16,13,25,8,9,5,13,14,13,15,14,7,12,8,14,11,12,4,17,11,9,12,12,11,17,12,24,18,6,7,8,4,5,10,13,26,20,10,13,15,11,17,20,9,16,20,14,8,5,15,13,13,15,9,18,24,7,14,15,9,13,6,14,8,7,22,11,16,9,12,17,15,19,19,9,8,8,15,11,29,9,8,14,15,9,8,3,18,10,11,12,6,14,7,5,10,11,19,17,23,17,5,21,12,14,7,14,12,5,25,17,13,13,4,17,14,11,10,14,13,21,11,13,7,16,15,7,11,14,13,14,13,17,7,12,8,12,26,18,5,3,17,18,14,16,9,21,17,12,9,22,21,12,11,10,6,19,15,5,9,11,12,12,12,18,30,12,14,22,15,14,7,12,8,11,14,15,15,13,12,19,14,23,19,11,12,13,9,11,8,12,14,7,14,11,19,12,13,15,4,12,7,10,8,19,20,9,10,11,15,16,6,18,12,13,17,9,19,9,5,17,4,17,14,13,17,12,15,16,14,10,14,18,17,16,20,17,16,11,17,12,12,6,12,13,13,19,16,12,16,14,17,17,10,12,7,8,21,13,11,12,11,12,27,5,11,12,5,9,7,9,20,10,14,8,10,6,10,11,17,8,14,9,13,10,20,9,12,7,5,8,15,18,9,10,7,7,10,5,13,14,13,20,10,10,14,13,13,13,11,12,10,12,15,16,16,12,10,19,7,11,7,11,4,9,10,11,20,16,8,16,12,13,14,11,7,25,25,11,15,9,16,10,15,13,7,16,3,21,14,14,14,11,17,11,16,5,11,9,10,9,21,9,10,25,7,13,16,15,18,16,11,7,17,16,12,20,18,16,11,10,8,15,15,19,18,9,25,19,6,20,12,12,12,11,16,13,7,10,13,8,17,16,16,7,15,8,8,24,11,11,13,9,18,19,8,9,16,8,7,9,18,8,10,14,14,24,15,14,15,14,15,9,13,8,11,13,15,20,11,13,18,13,13,11,6,12,20,15,21,15,18,16,20,14,26,8,12,12,24,8,8,19,15,19,17,10,16,7,12,21,14,20,8,10,23,11,19,19,16,7,4,22,10,9,7,9,9,5,8,10,7,6,9,9,17,8,11,11,10,15,8,14,17,12,12,11,25,16,13,12,7,16,12,12,11,12,16,15,17,16,6,10,7,12,8,7,14,13,10,15,18,12,15,12,20,6,8,9,13,20,19,7,10,10,15,13,6,22,11,13,18,16,16,15,9,8,8,7,10,5,10,12,11,14,25,11,13,16,17,15,16,11,6,16,12,12,20,14,12,15,19,8,16,16,8,18,8,6,18,7,14,16,9,13,23,8,12,9,20,13,13,10,10,6,13,8,15,20,14,11,10,15,11,15,13,18,11,22,9,11,19,10,24,11,8,19,3,13,17,5,10,16,17,19,14,18,15,8,10,12,12,17,8,13,10,7,9,11,13,8,14,10,12,22,10,10,18,15,10,15,20,12,18,6,17,17,16,15,14,11,21,17,12,7,22,14,12,10,18,19,10,19,14,6,17,5,6,15,10,11,16,20,11,15,11,14,17,11,24,9,10,20,16,24,16,9,11,16,9,6,9,9,17,14,20,8,8,8,11,12,14,11,11,16,12,16,13,12,14,9,13,10,17,15,9,18,19,9,9,9,7,20,5,10,11,16,14,8,13,5,15,19,11,13,12,11,14,21,19,10,16,15,18,16,14,21,9,22,15,16,22,8,9,8,12,18,10,14,17,17,8,11,14,15,15,13,7,23,6,27,15,14,6,15,17,12,13,7,11,17,17,17,15,15,13,13,26,11,10,10,11,18,14,11,20,9,18,17,13,11,7,7,15,18,23,12,13,23,21,17,12,11,18,4,17,11,11,13,13,21,7,9,7,9,16,16,16,14,11,19,15,11,9,20,5,14,21,15,14,11,15,16,22,11,18,7,20,18,15,10,26,23,10,22,4,14,19,28,21,14,20,6,15,7,12,16,17,19,10,13,7,21,17,16,13,15,15,10,15,9,13,14,11,15,8,13,11,8,21,16,16,20,26,20,12,8,17,3,13,11,10,16,13,8,11,11,10,11,11,7,19,15,5,15,26,23,13,22,26,7,9,10,9,10,14,7,12,20,6,15,12,25,8,4,10,7,20,9,10,13,9,19,13,10,14,18,11,14,20,14,6,9,6,9,8,18,12,11,13,6,14,21,10,7,8,17,8,14,12,15,12,18,13,20,8,11,29,16,11,14,18,8,13,11,21,6,13,28,9,18,10,19,6,14,11,11,7,5,14,9,10,3,17,18,18,7,3,14,13,22,18,17,3,16,13,20,24,24,6,9,17,11,20,9,12,14,10,10,15,12,11,20,19,14,18,15,18,13,22,19,11,16,12,5,13,11,15,16,10,7,11,16,8,13,10,15,20,11,37,15,19,10,13,12,10,15,20,35,13,16,18,15,7,9,23,17,8,10,5,20,13,8,9,16,12,17,14,12,23,10,23,15,7,7,17,12,15,22,13,14,11,11,21,2,12,4,11,17,13,19,12,16,10,14,11,17,13,12,8,9,16,30,12,13,13,10,16,12,15,21,14,11,17,20,22,3,16,19,16,10,16,10,18,21,19,12,7,20,23,19,17,21,18,16,16,12,14,17,13,14,14,15,13,12,17,6,12,9,8,16,15,16,19,4,9,13,18,18,8,11,14,21,10,15,4,6,18,14,12,10,12,14,21,21,21,19,5,26,19,21,8,14,15,17,27,16,11,11,13,6,10,14,22,11,8,5,9,7,7,12,6,5,10,9,24,21,24,15,22,23,14,18,16,6,16,12,4,15,14,10,16,15,7,18,12,9,18,14,12,16,9,12,11,9,15,7,16,16,12,12,13,14,12,11,9,23,10,9,20,7,23,15,7,16,20,19,15,12,13,10,18,10,14,13,9,9,16,15,8,6,8,7,16,10,16,8,9,27,17,14,25,9,19,12,13,14,17,12,5,11,14,14,17,10,7,12,20,10,16,9,5,11,15,10,13,15,12,12,10,9,19,11,14,8,8,12,17,11,19,30,10,13,16,11,6,11,13,13,12,13,6,16,11,7,8,11,18,10,15,5,15,13,8,17,17,11,29,11,9,20,12,12,11,12,11,11,11,7,17,11,14,26,17,8,5,7,17,10,14,18,13,11,10,21,35,13,7,13,8,21,21,14,5,8,12,15,23,12,16,13,5,9,10,8,7,5,11,13,16,13,20,14,21,22,12,12,7,16,13,13,24,15,13,13,5,14,13,20,25,14,14,18,8,13,7,12,5,7,11,15,16,12,29,17,22,17,18,15,9,8,9,13,11,6,6,9,15,21,10,14,10,7,17,14,16,16,7,10,13,16,14,7,9,21,10,15,8,14,29,12,14,12,8,21,19,7,8,10,9,26,12,9,19,30,17,4,11,11,25,14,25,12,15,16,7,6,14,17,12,5,11,7,11,13,7,14,10,17,6,5,19,23,8,12,11,10,18,17,14,6,6,10,6,22,3,12,9,20,11,20,12,16,9,9,6,7,16,13,24,16,5,12,26,8,7,15,22,13,18,9,12,14,17,16,11,10,0,14,12,8,16,20,22,20,11,22,16,27,11,8,10,14,15,12,8,18,9,16,12,5,14,16,10,19,22,26,14,13,4,15,10,5,8,12,12,22,20,19,12,8,7,9,5,13,18,10,18,20,5,10,14,13,14,8,11,11,13,13,14,11,9,15,19,10,8,10,20,11,13,18,14,15,17,11,20,22,11,7,6,9,14,13,12,11,10,17,8,12,18,8,9,13,23,17,12,10,8,13,9,13,6,18,15,8,12,14,12,23,19,24,13,9,19,15,23,14,20,11,14,18,7,9,14,9,13,4,15,16,16,28,10,17,17,13,11,11,9,6,9,10,19,9,17,20,19,16,11,14,11,15,16,9,19,9,17,7,23,11,12,3,11,7,15,18,13,7,9,11,16,8,14,18,21,14,15,18,16,12,9,13,5,15,14,22,6,18,13,6,14,11,17,10,10,12,7,14,10,8,5,21,21,26,8,17,6,10,17,22,16,16,14,15,6,7,17,15,17,9,14,14,9,15,14,15,16,7,17,13,16,5,16,22,8,13,9,11,4,9,6,15,6,19,6,15,10,8,20,16,12,13,10,19,20,11,16,16,17,15,14,17,22,17,16,14,15,12,15,9,18,21,14,14,10,10,7,12,15,11,8,11,25,15,16,18,20,15,16,13,11,26,14,24,9,19,13,23,7,15,10,15,24,18,31,14,5,8,9,8,8,22,21,15,16,12,11,11,13,4,7,14,16,9,10,8,5,13,9,16,12,16,11,12,31,7,8,23,22,14,11,19,17,8,26,19,8,12,10,13,12,15,17,19,18,16,10,15,13,11,8,21,11,27,22,18,24,18,7,8,11,8,15,7,8,3,12,13,15,8,6,12,11,3,16,8,8,8,8,14,13,17,10,13,10,9,16,6,10,16,12,7,18,13,16,15,13,7,9,5,8,18,15,8,9,17,7,18,14,9,16,12,24,8,16,24,6,9,15,14,7,8,13,14,14,2,14,4,21,10,10,17,9,9,19,15,16,11,7,17,19,14,14,22,13,10,9,20,14,10,10,12,13,10,15,12,18,9,7,19,19,15,15,5,13,13,7,16,22,9,16,14,12,17,4,12,20,16,17,21,19,11,20,14,15,10,4,8,18,8,16,23,5,18,14,14,11,15,13,12,14,20,25,15,11,15,19,6,11,6,16,24,16,21,22,15,11,8,16,11,19,10,13,23,15,14,13,12,17,15,3,15,18,20,10,21,8,9,28,4,9,11,7,4,10,11,12,6,14,19,24,13,3,15,25,12,18,13,7,10,13,2,6,13,11,12,17,11,21,24,10,11,5,17,18,16,18,19,16,12,10,11,6,11,16,21,6,12,11,12,32,21,8,22,8,11,12,20,20,23,14,21,15,10,7,15,20,13,7,8,15,19,19,8,13,13,10,15,16,14,22,8,8,11,16,16,13,8,16,13,15,12,23,14,26,9,15,15,18,8,14,14,10,13,13,10,26,16,8,5,22,12,14,20,22,29,10,17,16,16,19,10,7,13,16,9,12,13,7,23,10,10,6,13,23,13,13,13,10,18,12,17,6,9,15,14,15,16,15,12,12,16,8,25,9,16,9,16,8,11,14,20,11,20,12,4,12,19,15,22,21,17,7,12,20,14,15,10,3,10,19,3,11,17,8,9,11,18,10,16,11,17,13,19,13,10,13,13,8,10,14,19,15,9,12,10,15,14,24,8,16,10,15,24,15,19,9,20,14,5,11,18,7,15,15,7,19,11,23,9,9,15,10,23,16,6,14,14,11,11,14,20,11,14,25,14,17,26,22,16,11,13,11,4,17,16,20,14,7,14,16,14,5,13,10,17,17,11,16,9,12,7,15,8,19,21,17,21,16,18,10,9,16,24,8,20,17,19,21,10,22,18,15,3,8,10,12,10,7,13,10,8,17,17,14,9,12,13,11,9,14,9,5,12,13,20,23,23,15,12,16,16,11,18,11,10,28,19,27,9,29,23,6,8,12,20,23,22,17,14,9,11,14,14,13,11,18,4,16,10,10,24,12,15,17,12,7,16,11,8,10,13,9,9,10,12,13,23,19,13,9,13,13,13,13,14,12,30,10,16,8,10,6,8,7,13,10,26,12,20,24,13,3,23,20,23,12,6,16,6,11,8,11,15,10,12,8,9,18,11,8,30,11,11,20,10,8,5,14,20,14,18,27,10,11,17,13,10,13,10,17,13,13,21,19,16,8,14,14,11,10,12,24,19,18,10,16,14,23,2,9,14,15,7,8,7,12,9,13,20,19,14,12,11,12,0,15,12,16,18,11,21,23,10,16,10,4,18,13,10,11,16,19,9,14,17,13,7,19,10,36,23,12,11,11,13,8,12,5,24,15,10,16,11,4,16,6,14,15,12,5,19,14,8,18,14,15,13,21,13,16,5,12,23,13,10,14,11,8,20,11,12,20,21,9,15,5,11,7,10,17,11,11,13,7,12,20,16,23,9,16,21,10,7,7,20,22,12,14,19,19,11,12,7,16,16,16,9,16,11,19,14,18,9,9,11,18,27,9,16,15,17,14,7,12,13,23,13,22,7,8,9,22,12,23,20,15,15,10,16,20,15,7,17,15,10,11,12,15,19,4,8,8,15,11,14,17,13,12,17,11,8,18,10,10,13,15,27,15,21,20,21,12,29,10,13,6,14,24,15,4,5,8,9,7,14,20,9,10,16,16,13,7,15,13,14,14,14,15,16,11,21,21,10,17,10,16,14,15,9,6,15,18,24,10,14,31,20,19,6,6,23,8,15,10,15,10,8,10,12,17,21,22,17,7,6,8,16,11,20,9,11,18,16,19,22,11,9,7,13,11,18,10,10,12,12,15,10,9,18,6,9,10,11,16,15,16,14,10,8,10,15,9,27,15,6,19,10,13,12,13,9,10,18,20,19,19,11,34,11,21,18,10,4,12,14,23,12,11,17,15,11,19,7,9,10,9,11,10,19,20,15,11,27,18,8,5,10,18,11,6,16,10,13,14,12,13,17,9,15,16,18,7,12,8,19,11,10,6,12,24,18,7,15,7,15,5,16,11,10,19,23,10,10,14,8,12,18,21,16,13,26,8,4,7,11,14,20,21,6,17,8,14,19,15,11,15,23,16,3,21,11,12,23,15,12,9,17,3,19,12,10,20,13,14,17,14,5,19,16,6,8,19,14,15,5,12,18,7,14,12,6,9,22,5,12,9,10,7,12,15,11,7,9,18,17,17,4,28,17,11,10,11,19,6,11,5,20,20,22,12,8,10,17,22,4,24,12,13,5,21,14,10,13,21,11,17,19,14,15,12,17,7,7,15,10,10,15,18,20,8,17,15,15,9,8,13,16,9,7,10,15,16,9,12,7,16,21,16,17,19,14,10,13,5,13,12,14,12,5,13,7,17,9,10,5,6,11,9,9,14,12,19,14,15,10,14,15,6,16,15,8,21,10,6,22,11,10,13,6,8,7,25,13,8,4,10,12,15,5,13,17,10,10,6,15,15,16,9,9,16,8,5,20,16,17,4,14,21,9,10,12,3,7,5,4,9,19,11,21,13,13,14,14,13,14,13,14,16,10,16,7,8,8,24,10,15,22,3,14,12,14,7,15,18,4,15,20,21,16,21,12,17,14,14,3,17,14,22,7,20,15,11,6,13,16,19,10,12,9,15,22,10,11,13,12,17,17,12,9,13,9,5,10,5,12,8,10,15,16,22,20,14,20,14,4,12,9,17,19,19,11,7,7,8,15,22,9,19,17,6,15,11,15,13,8,12,9,8,12,13,3,16,10,9,6,13,17,6,9,11,14,12,21,14,7,13,10,11,6,12,17,22,7,18,5,8,10,12,14,16,1,19,19,10,11,8,9,20,24,15,14,16,8,9,14,17,6,13,14,13,7,12,15,21,17,23,20,13,11,16,13,15,9,7,9,16,8,9,13,19,7,8,13,7,8,17,13,11,11,10,7,12,12,10,13,19,23,11,7,11,7,18,18,10,11,20,12,13,13,14,14,18,8,8,10,21,14,14,11,15,11,8,10,14,10,18,15,11,7,14,4,16,33,8,27,12,15,24,12,16,19,18,13,11,12,12,20,19,0,12,6,12,11,9,22,12,13,16,7,11,20,10,5,16,8,12,10,16,12,18,14,15,7,5,22,7,14,13,9,9,18,25,12,12,10,6,10,19,12,15,11,5,7,17,7,16,18,12,4,15,23,16,13,18,10,11,13,11,11,21,6,9,8,8,16,6,21,11,8,12,13,8,27,19,8,15,7,21,10,12,10,13,15,7,13,10,12,12,9,14,19,13,19,21,8,5,20,13,14,8,15,21,16,17,19,12,23,8,8,19,21,9,18,17,14,19,9,12,14,5,7,7,12,13,16,20,14,17,6,17,11,11,11,9,10,13,7,18,12,15,14,13,6,11,14,14,11,20,17,12,7,5,16,13,10,13,10,11,18,19,13,17,9,17,9,7,16,25,13,14,10,8,11,4,18,7,15,23,17,13,6,12,20,11,9,10,12,13,18,8,15,18,20,17,11,17,16,8,12,14,17,11,14,6,9,11,10,4,11,9,10,15,13,8,17,20,15,12,9,14,16,19,12,10,12,28,7,6,10,14,10,10,10,26,19,12,23,7,11,14,10,11,9,14,16,19,13,12,19,10,15,19,16,8,17,11,13,17,18,20,19,17,25,7,24,12,3,19,15,17,30,12,16,28,18,25,16,21,20,22,22,10,13,14,9,9,11,9,17,12,13,17,7,12,14,12,9,18,8,9,20,6,14,9,19,11,9,9,10,14,4,8,21,5,8,19,9,12,12,15,15,18,20,10,12,19,10,17,9,11,17,9,14,14,28,19,11,15,3,10,18,12,25,15,17,9,4,13,17,21,12,12,11,8,9,18,5,11,11,16,5,11,17,22,17,13,4,19,17,11,18,10,13,14,16,8,13,14,10,9,11,16,16,9,11,9,12,2,7,10,15,9,7,11,13,7,17,11,14,13,10,11,12,9,11,8,10,15,9,12,17,13,21,22,9,22,14,12,9,12,17,11,15,16,14,19,9,15,11,8,23,10,13,7,8,13,21,17,21,11,10,0,8,17,10,12,13,19,10,14,9,18,11,16,10,6,14,10,22,15,15,16,9,10,12,9,24,12,16,5,16,15,10,15,21,4,8,13,5,11,10,10,16,14,15,25,3,11,15,24,14,5,14,10,12,8,8,11,18,11,16,9,7,12,18,11,10,6,7,25,19,13,12,8,8,18,13,15,15,14,17,21,19,8
