# Supplementary material for: Poisson pre-processing of nonstationary photonic signals: Signals with equality between mean and variance
Source: PLoS One. 2017 Dec 7;12(12):e0188622. doi: 10.1371/journal.pone.0188622 (PMC5720749; doi:10.1371/journal.pone.0188622)
Supplement: S1 Dataset — (ZIP) [file pone.0188622.s001.zip › data/experimental/noise/noise_02.dat]

22,23,9,9,15,5,8,13,12,10,17,17,18,16,26,8,10,13,21,26,14,10,11,9,14,6,8,12,17,12,29,27,8,13,14,11,4,20,6,15,7,14,18,20,26,15,20,19,16,20,10,15,7,15,11,14,11,10,8,26,14,15,23,14,5,9,10,8,11,8,9,10,15,14,8,21,5,11,4,21,5,18,18,15,11,19,11,6,15,17,15,8,16,16,13,9,14,6,15,7,11,4,10,13,9,14,12,10,15,13,11,9,8,8,15,16,25,20,12,17,13,14,5,14,7,13,15,27,11,13,15,14,21,23,9,19,17,22,7,8,21,10,21,7,19,6,23,8,20,24,15,4,13,18,18,17,7,10,20,24,12,7,9,23,16,14,14,5,7,7,17,7,11,10,6,12,14,20,19,5,15,5,12,19,9,24,10,12,14,12,13,16,16,12,24,11,20,4,17,11,8,13,13,16,14,13,6,20,7,19,11,15,12,13,8,14,11,19,12,12,12,10,16,8,15,12,13,14,20,13,12,8,17,17,17,24,11,4,12,28,17,13,16,8,15,7,11,27,12,16,27,13,18,10,12,16,20,12,18,11,9,26,23,13,16,8,17,12,8,7,6,20,14,11,7,17,11,20,6,10,27,10,6,11,11,20,13,14,18,15,10,25,7,13,6,19,6,6,9,13,16,17,10,13,13,14,25,11,22,5,17,20,11,14,13,22,3,13,15,22,10,10,16,20,18,12,9,30,15,22,13,11,20,14,12,19,13,10,16,6,11,13,6,21,25,16,15,14,17,10,19,10,8,9,6,10,19,16,8,10,11,13,10,11,27,10,11,20,10,18,12,14,8,8,9,8,11,14,20,9,12,13,27,16,20,22,14,16,12,18,11,12,11,14,13,17,16,12,19,11,18,14,9,15,16,13,11,14,15,12,21,13,19,12,11,24,13,13,12,15,16,13,10,16,5,9,12,4,11,16,5,10,15,18,18,19,14,16,12,13,7,21,12,12,17,13,14,13,5,6,8,15,9,9,18,19,18,14,14,14,15,22,20,13,25,11,18,9,11,14,10,16,14,7,15,14,13,26,15,10,16,15,23,20,20,7,7,13,13,7,14,4,8,12,8,9,18,22,17,17,19,23,12,9,13,7,19,14,16,11,18,19,21,12,7,15,12,23,17,17,26,9,18,9,28,14,9,12,14,12,7,14,5,13,8,11,16,19,15,12,10,23,20,17,11,9,14,15,18,22,17,10,9,15,14,15,8,19,6,20,15,10,17,21,11,18,15,10,14,17,15,16,16,14,18,11,16,11,7,17,6,9,15,28,12,14,10,8,18,12,16,27,15,8,8,6,19,6,16,21,23,5,26,14,6,14,9,9,19,14,12,16,7,16,10,16,13,13,10,17,6,8,27,13,14,23,22,11,18,16,8,4,6,14,6,10,16,15,15,17,7,14,8,12,5,18,15,13,10,22,7,13,15,7,18,9,16,13,9,14,5,12,13,6,14,13,15,16,36,10,12,17,23,12,18,13,16,6,10,19,10,18,7,4,14,13,16,12,11,11,18,11,16,10,9,9,14,4,9,13,10,15,8,11,11,10,11,16,17,6,23,12,20,11,7,6,10,9,11,5,8,18,11,10,20,8,22,18,13,15,10,12,18,9,9,16,20,17,11,13,12,22,3,17,13,18,21,18,6,13,16,15,15,9,11,18,16,17,16,17,13,13,6,18,9,22,31,11,21,13,25,11,12,10,9,15,9,19,20,9,18,16,19,15,1,18,7,12,19,12,16,7,19,13,17,12,8,9,10,21,8,6,12,16,7,10,16,16,7,3,14,16,18,12,13,13,14,10,23,13,18,13,15,19,9,10,17,18,16,21,4,14,16,10,11,12,19,18,6,14,18,8,16,13,14,20,12,33,17,4,15,12,14,12,10,21,12,10,26,14,13,10,10,6,14,15,14,11,18,11,7,21,8,18,14,10,3,29,25,18,12,6,16,8,14,16,13,5,21,14,26,12,19,22,8,5,20,13,7,17,13,14,12,15,9,11,3,19,10,15,10,10,7,11,14,7,8,12,15,9,12,9,13,11,11,13,10,11,10,8,7,13,7,2,15,2,20,7,7,12,9,8,15,11,11,14,11,14,15,15,12,13,13,18,9,12,17,22,6,22,15,16,17,17,12,4,12,15,13,11,13,7,9,11,18,14,12,3,29,15,25,10,5,12,16,13,15,15,16,19,11,13,21,18,14,22,13,17,18,24,7,8,10,16,14,9,14,11,13,5,6,21,18,18,9,16,20,14,14,7,10,13,15,13,21,9,15,24,12,15,11,7,10,10,17,4,11,25,20,18,17,14,11,13,14,22,9,11,20,9,4,27,15,7,12,11,13,12,24,9,18,14,12,15,18,15,7,15,12,10,14,17,13,11,15,13,11,14,15,15,11,4,9,17,7,14,5,16,8,11,18,19,20,19,3,8,21,11,14,12,8,22,11,7,16,12,8,9,23,14,9,15,6,19,16,17,13,25,6,15,14,12,15,9,19,13,13,7,12,22,13,11,16,5,23,9,14,11,15,8,3,18,11,10,14,6,9,14,12,11,14,17,11,12,14,14,9,11,13,7,8,20,9,22,13,18,16,13,12,23,19,10,4,23,13,4,22,15,19,16,9,22,9,23,6,7,17,9,16,11,12,16,13,18,13,17,14,9,8,4,21,14,15,6,11,23,12,25,11,8,14,29,9,13,15,19,13,19,6,17,16,13,9,12,7,9,10,10,11,8,12,18,13,18,24,13,13,8,17,14,21,20,15,11,7,8,10,8,10,13,11,11,8,20,7,21,8,13,6,7,13,14,7,18,13,11,14,30,14,12,13,10,12,19,12,2,12,18,12,15,12,10,11,11,13,19,11,9,9,9,17,16,10,10,13,12,14,11,12,8,16,16,24,9,12,13,22,22,15,9,15,8,22,11,9,23,15,14,15,18,11,11,14,19,13,29,11,10,16,13,17,14,11,10,11,10,11,16,13,7,23,8,17,10,8,15,26,11,21,16,11,5,12,18,15,17,6,7,18,18,8,8,16,18,13,18,7,12,10,6,20,12,9,18,13,24,9,9,5,9,13,14,10,9,16,11,18,15,13,11,14,7,12,11,14,17,7,7,11,22,27,9,18,13,10,11,10,16,17,9,11,20,26,15,12,18,8,12,19,10,9,17,13,14,10,16,13,12,9,12,5,13,19,10,7,12,11,36,15,10,15,25,11,10,14,12,10,14,16,20,18,13,14,9,7,18,23,8,13,12,10,13,9,11,15,12,16,13,19,15,9,19,19,5,11,24,10,19,11,6,8,15,10,15,21,8,10,12,11,20,9,19,12,14,12,4,9,17,20,12,18,14,12,21,9,13,14,17,20,21,15,8,11,7,11,13,16,20,12,6,18,10,27,14,11,9,7,16,11,8,9,21,8,10,18,15,21,10,10,6,13,15,15,9,4,19,15,8,13,14,23,14,10,13,3,11,18,16,13,8,19,12,12,9,11,10,14,8,30,7,10,19,19,7,13,17,13,22,4,23,6,9,12,15,13,10,22,11,14,7,3,17,9,12,17,17,16,7,3,15,9,16,14,12,11,6,12,11,17,15,13,6,15,8,11,14,4,9,16,14,4,7,3,17,9,20,7,16,7,8,9,12,18,13,16,12,8,11,23,5,13,8,4,27,21,7,15,19,12,6,16,13,17,9,10,9,15,13,18,21,21,21,16,14,17,20,20,4,16,8,15,6,7,16,15,10,23,16,19,15,20,13,15,10,11,16,7,19,12,20,17,8,7,19,7,9,11,11,13,20,14,11,11,6,25,15,11,16,13,18,20,22,23,12,7,25,12,18,9,22,7,16,10,18,14,14,9,9,19,19,21,20,12,11,10,16,14,12,12,5,13,21,15,15,13,7,23,13,24,9,11,26,15,10,15,15,8,8,16,26,6,14,9,17,25,17,16,12,12,12,4,17,8,9,20,9,28,3,6,8,4,12,20,5,22,17,19,20,14,20,16,16,9,18,12,20,13,11,6,14,14,16,22,12,8,13,9,14,12,10,19,24,11,8,2,4,13,18,10,8,9,7,14,5,10,19,12,6,15,14,9,12,14,10,6,10,18,14,15,18,11,18,13,19,7,36,14,8,20,14,16,12,4,9,14,6,4,12,15,9,23,15,29,9,11,6,9,10,7,4,4,8,12,16,12,17,16,12,12,10,13,9,16,9,10,17,24,14,16,10,10,7,7,26,8,17,19,7,19,11,10,11,21,14,7,24,17,16,9,18,8,19,8,16,15,16,14,10,15,13,18,17,13,12,16,17,27,9,13,18,16,8,12,8,16,12,18,11,8,9,15,13,10,9,20,21,15,17,16,15,5,5,14,9,8,18,12,11,24,14,9,17,10,14,19,21,15,16,10,18,15,12,13,10,10,12,10,17,7,10,20,19,12,7,10,13,15,11,14,10,17,14,17,15,6,7,5,12,17,14,4,15,17,12,21,13,11,12,16,14,18,7,13,9,11,22,18,12,12,17,9,16,11,17,12,20,15,4,15,16,16,16,14,7,19,11,15,9,14,5,11,6,15,9,20,14,19,16,8,23,10,7,17,10,12,11,16,14,11,15,17,13,9,28,16,10,16,16,21,9,17,10,7,11,15,21,21,17,12,19,23,16,7,22,13,10,7,26,13,13,16,11,15,8,19,10,12,14,26,11,17,13,13,13,9,17,10,15,7,11,6,12,15,6,6,8,18,9,15,22,12,23,12,18,6,13,11,15,8,10,13,10,15,9,8,19,19,17,14,18,7,19,16,7,26,8,13,31,13,22,16,11,13,6,15,14,4,16,13,13,21,15,11,12,19,13,11,21,10,16,12,9,9,11,9,18,21,16,16,18,11,15,10,6,20,13,14,12,29,20,13,8,9,12,12,20,23,16,15,16,11,17,17,13,14,14,12,5,17,9,9,3,7,10,17,12,14,12,14,16,6,20,14,15,18,13,11,19,24,12,12,9,19,22,17,10,17,13,15,23,14,15,12,12,12,23,12,20,17,15,10,15,11,7,2,11,15,11,8,11,19,16,12,9,12,6,11,19,19,12,22,19,10,19,11,10,2,15,7,21,14,16,10,14,15,10,11,9,15,14,6,14,14,15,22,11,17,8,13,11,29,11,14,12,16,19,14,15,6,6,10,21,14,9,28,17,19,17,13,7,19,11,2,4,9,15,7,12,12,25,14,18,17,6,18,8,12,22,12,16,13,17,9,20,12,8,16,19,26,10,11,7,12,17,9,16,15,13,16,5,8,18,12,15,13,12,12,15,19,17,14,10,9,18,21,4,3,17,10,8,6,18,5,12,17,13,17,12,14,6,12,13,12,10,14,22,12,8,9,19,11,11,20,7,15,14,15,9,10,18,5,6,10,10,26,6,11,10,18,17,10,10,15,9,18,4,16,12,13,10,8,12,11,16,15,12,15,13,9,8,17,14,18,10,22,7,12,18,14,4,13,15,21,10,10,18,10,21,6,16,13,14,9,14,9,25,19,11,10,15,11,9,6,23,13,7,14,15,12,9,9,13,9,24,20,14,13,13,5,2,11,9,17,16,13,32,14,16,12,18,19,7,12,0,28,17,17,20,7,25,8,7,15,12,15,14,14,7,7,21,17,16,10,14,15,20,12,24,3,18,13,9,10,15,22,14,7,9,9,7,11,16,12,8,15,10,26,17,9,18,17,15,16,15,11,10,11,20,17,20,17,7,11,10,8,14,8,7,12,13,9,6,12,18,12,15,18,12,16,17,12,14,16,12,21,5,14,11,16,25,8,13,20,11,13,17,21,9,27,4,15,15,18,11,20,8,13,9,15,8,8,17,14,10,17,16,10,20,20,10,17,14,10,14,10,11,1,14,13,8,11,17,7,10,9,16,12,14,13,9,8,14,14,13,14,20,15,15,16,12,5,11,20,17,17,10,10,16,6,14,14,10,15,14,18,21,7,10,10,17,18,13,24,8,8,8,13,7,10,8,18,6,16,19,11,9,4,11,19,15,10,12,8,29,18,11,26,2,9,6,14,20,22,20,15,22,12,16,19,12,12,9,7,12,11,9,16,13,19,12,6,16,9,7,10,20,14,16,17,8,14,12,21,15,18,18,10,14,17,14,23,21,9,16,12,12,7,8,14,11,6,18,9,7,12,29,12,14,15,6,19,12,12,14,18,11,11,16,8,19,10,28,18,15,14,8,16,6,12,11,10,19,11,4,11,25,13,15,11,8,12,19,12,18,11,17,18,8,12,25,26,21,22,6,14,16,31,11,21,15,13,8,9,12,7,13,9,20,8,22,19,10,11,5,11,11,10,7,19,19,14,14,19,23,18,6,15,20,5,14,17,12,11,15,11,18,11,12,10,13,13,9,15,14,15,9,23,15,15,8,8,12,10,9,13,20,21,4,5,22,8,21,12,9,7,13,5,12,16,20,12,15,8,19,11,22,8,7,10,10,16,20,8,17,11,8,9,11,10,13,7,16,13,7,21,19,17,9,18,9,7,15,7,15,10,16,34,4,25,10,14,32,13,14,17,8,20,12,10,22,15,9,17,9,16,7,14,11,16,13,20,17,6,16,14,4,8,23,10,12,12,11,15,4,9,4,14,16,23,24,5,17,14,13,5,8,12,19,15,14,12,13,8,13,24,11,8,9,18,18,2,8,14,23,16,8,4,10,7,19,8,6,12,6,18,12,11,20,13,5,12,10,12,13,14,9,15,13,10,20,9,17,18,17,13,20,23,16,10,6,7,18,13,13,15,11,31,15,12,20,11,17,11,8,22,10,17,13,19,13,17,18,25,28,15,15,15,11,17,12,15,14,15,3,14,12,11,8,12,14,6,10,13,17,6,18,19,10,24,16,29,20,13,13,8,6,9,11,17,7,11,9,11,7,15,8,7,18,16,12,20,19,7,9,14,11,17,10,7,14,16,11,8,14,14,13,18,19,4,13,11,23,12,14,13,9,22,13,12,30,12,3,17,11,8,19,10,11,12,17,24,14,13,13,14,15,8,20,17,20,14,13,5,14,12,16,6,12,6,16,14,26,11,18,24,8,19,10,27,14,7,24,11,9,13,14,15,12,18,27,12,15,9,16,24,10,22,12,10,7,12,8,18,21,17,11,18,19,20,18,17,23,7,10,11,7,20,16,17,16,12,13,13,19,9,15,12,5,12,10,4,17,14,9,7,27,15,9,15,19,9,24,4,9,9,15,21,12,22,11,16,13,7,12,5,13,15,12,15,18,6,1,9,17,26,12,8,15,16,25,11,18,8,17,8,23,18,16,15,13,11,19,13,9,18,11,14,9,12,20,16,20,14,17,11,13,19,7,12,14,14,25,10,13,24,11,11,16,12,7,8,6,28,14,9,19,11,13,19,12,8,16,11,27,18,13,13,21,9,17,8,11,14,15,18,15,14,8,12,7,12,21,9,12,17,9,6,10,4,9,16,13,11,21,6,20,9,19,13,23,16,12,15,21,14,8,12,24,28,16,8,13,11,15,7,14,22,24,12,7,21,8,14,10,16,5,21,15,16,10,12,13,17,11,7,8,17,13,15,25,11,13,9,16,13,10,13,12,14,15,4,12,17,9,19,16,10,14,11,11,9,6,6,18,17,8,9,9,13,18,16,17,14,11,18,11,8,9,15,19,18,9,7,10,8,17,7,12,9,7,17,14,9,17,17,16,24,22,15,6,10,15,17,21,19,19,23,20,17,16,14,6,9,15,24,9,12,5,6,14,21,15,5,14,9,8,18,11,9,14,15,20,6,21,16,17,13,19,9,14,22,9,11,14,26,9,11,21,17,17,18,24,8,12,5,18,8,8,16,20,17,14,16,15,11,15,4,15,11,17,19,30,15,12,12,21,15,15,13,13,11,14,27,10,11,13,13,13,12,28,11,15,20,14,12,11,14,12,14,13,12,5,14,12,20,7,14,16,14,8,16,12,4,13,22,15,7,22,9,19,10,14,14,27,14,18,18,19,8,9,17,10,14,12,15,10,13,15,5,16,10,21,14,12,13,9,10,17,17,6,19,11,16,10,10,7,17,14,17,3,12,12,6,12,7,15,11,15,10,13,11,14,15,4,1,18,9,8,14,11,12,9,12,5,20,13,9,13,7,13,8,18,13,11,11,14,9,15,3,19,10,16,19,9,12,11,17,10,21,21,14,5,21,11,12,24,7,9,11,22,21,29,8,18,16,21,11,9,12,19,14,20,12,18,23,3,18,8,9,12,14,8,9,11,20,9,16,26,20,8,8,12,12,19,18,20,6,10,16,16,10,16,15,13,13,17,14,19,14,20,6,10,21,9,6,17,11,15,17,13,9,9,18,26,18,7,8,19,19,9,9,21,10,12,16,6,12,5,16,12,8,20,18,6,15,23,19,7,15,11,11,12,13,15,16,6,18,19,12,7,14,14,6,20,15,13,16,15,11,14,15,12,7,30,15,10,15,21,15,21,17,13,6,14,7,15,10,11,22,10,24,11,15,7,14,12,4,15,11,11,10,7,15,7,18,4,13,8,7,12,8,10,13,10,10,16,19,12,22,13,5,12,11,21,7,8,14,11,17,2,12,7,15,25,12,11,17,24,7,14,23,14,8,17,12,11,10,13,17,12,11,11,7,9,7,12,12,12,23,15,10,25,19,14,4,12,18,7,9,9,14,14,14,7,18,16,16,9,11,9,8,7,10,9,13,9,11,10,14,14,11,10,10,19,17,14,15,14,13,10,14,18,21,10,14,1,13,9,8,17,13,9,13,12,11,12,19,44,13,20,9,13,18,12,5,15,12,9,13,8,16,19,17,29,7,13,11,15,23,18,10,9,9,16,15,9,16,19,11,15,12,11,11,15,12,12,13,16,12,9,10,9,8,23,12,12,13,11,10,10,18,11,13,14,9,18,8,11,14,10,12,6,19,14,16,9,12,9,15,13,9,10,9,9,19,8,19,19,8,10,11,19,8,10,5,15,13,15,21,3,8,21,12,11,10,16,9,13,17,17,9,7,10,21,16,17,17,10,9,12,12,11,10,11,12,13,9,13,9,8,11,15,24,15,9,13,13,10,9,9,20,10,8,10,13,16,7,23,12,33,11,8,12,18,20,22,9,10,7,12,8,18,31,22,20,10,15,7,19,3,16,22,11,10,9,10,20,18,7,17,17,14,17,12,6,11,8,23,9,11,20,19,21,24,15,10,15,15,12,10,3,12,13,16,20,15,12,12,21,5,32,12,14,9,15,19,4,8,8,17,13,17,13,13,15,8,6,11,10,11,12,12,9,14,17,20,14,12,12,22,15,15,14,9,17,25,6,11,15,12,18,11,9,18,24,14,12,12,12,11,16,8,25,10,8,15,22,12,6,17,11,17,7,10,17,16,15,8,19,5,12,21,12,4,17,10,16,11,18,14,20,17,21,7,9,10,4,17,6,16,19,19,19,8,16,18,15,22,15,12,18,12,9,16,18,3,10,17,11,21,7,25,20,16,13,9,12,11,10,16,13,11,21,21,11,14,10,20,12,15,13,16,11,18,11,16,12,16,13,15,10,15,12,17,13,16,13,18,13,15,11,10,14,17,11,12,9,8,11,10,14,3,10,19,11,16,11,12,14,14,11,12,15,15,28,19,13,7,17,15,12,20,12,21,15,10,13,8,18,8,23,12,15,8,14,7,18,9,12,10,12,12,19,16,19,15,17,12,9,16,10,10,13,18,11,15,8,13,8,12,10,7,12,1,25,8,13,10,9,13,12,10,8,20,14,11,10,19,10,25,5,20,14,21,15,25,12,17,9,20,6,5,14,21,7,8,2,22,11,7,16,11,14,12,15,8,17,26,14,4,12,10,11,22,15,20,9,12,9,26,16,20,25,17,24,18,7,11,16,10,7,15,16,12,17,14,12,16,6,13,7,5,13,15,9,18,12,6,17,19,9,3,16,24,6,6,16,12,8,18,12,14,12,10,13,15,15,15,16,14,6,13,23,8,14,13,20,24,9,13,6,14,12,14,26,16,12,12,22,11,11,12,18,19,20,8,5,16,13,16,8,12,15,12,14,15,19,7,17,7,13,6,8,23,13,10,13,14,11,12,22,4,9,9,10,15,14,11,13,7,11,9,11,10,7,9,10,3,16,6,14,11,17,17,6,10,11,7,17,8,4,12,8,7,20,18,8,31,16,10,12,12,18,6,13,17,15,24,22,17,17,14,14,15,13,11,14,10,10,14,16,13,9,11,24,18,11,17,15,26,14,21,12,12,16,15,12,14,22,18,10,13,11,14,7,19,9,20,11,11,7,16,14,9,10,9,10,10,8,7,4,14,17,10,7,8,22,27,0,9,31,5,9,9,1,9,17,20,12,13,18,6,17,12,8,11,9,17,9,13,13,12,6,21,14,11,16,15,19,10,7,5,4,18,7,24,17,19,19,19,14,18,23,10,18,10,10,9,12,11,13,9,12,8,13,15,13,10,8,7,6,8,10,15,13,11,27,23,12,22,11,6,13,7,11,8,14,15,18,6,11,3,5,3,8,9,16,16,9,12,22,12,7,19,9,16,23,8,11,8,8,12,12,19,12,7,12,8,5,13,18,9,25,16,10,14,9,25,10,11,24,10,9,18,20,8,10,7,17,7,17,5,10,11,21,19,12,15,25,12,12,11,12,8,14,12,8,20,7,17,6,7,10,15,16,18,15,12,9,26,12,11,18,18,13,7,9,7,18,22,16,9,12,8,8,15,7,10,16,17,17,11,16,15,13,13,15,13,9,14,14,12,14,15,4,22,17,7,14,20,11,9,10,13,18,17,10,10,15,10,12,17,10,20,22,13,24,9,15,17,14,16,3,13,21,12,16,6,18,10,9,13,16,5,16,18,13,7,8,20,12,8,22,13,11,3,8,19,17,14,20,16,13,9,15,10,4,5,12,21,15,10,15,21,10,17,19,16,4,4,19,7,10,5,12,26,14,6,11,19,4,12,18,12,10,12,16,6,9,14,14,11,19,18,20,15,13,16,13,10,13,14,17,13,7,10,11,24,24,14,13,13,15,10,18,16,8,16,10,11,12,15,8,15,9,17,7,8,13,14,24,11,18,6,10,9,18,8,7,9,13,15,16,12,28,5,14,16,10,14,15,15,9,9,11,11,17,9,13,13,12,10,7,3,11,9,12,9,15,9,22,8,24,15,17,9,11,7,4,10,8,19,13,20,12,15,19,12,20,14,5,10,7,12,13,17,18,14,15,12,17,14,13,20,4,5,1,8,13,17,9,10,11,11,10,15,20,10,22,11,18,24,13,18,17,11,15,21,15,14,16,23,21,20,26,16,21,7,5,16,7,13,5,21,13,18,16,19,6,17,11,15,21,14,13,12,8,8,16,14,9,12,12,16,11,20,7,10,4,6,14,21,9,25,12,22,9,16,9,9,11,13,24,12,11,13,16,5,12,6,17,6,8,8,11,14,9,9,9,19,15,9,15,7,15,6,10,11,10,11,13,8,12,8,13,13,12,9,18,9,14,14,12,7,6,8,8,15,13,14,6,6,17,11,13,11,12,14,12,8,7,8,13,11,11,22,15,17,13,22,19,7,11,11,9,18,16,3,13,9,20,15,10,10,6,5,16,13,9,16,17,6,14,19,17,12,12,7,6,13,12,6,15,13,11,23,12,14,19,14,23,15,19,22,8,13,12,19,7,17,4,13,10,13,8,13,5,14,11,16,6,18,10,15,8,11,7,17,18,15,20,16,19,10,17,14,27,14,8,8,15,15,13,10,13,30,15,19,10,8,18,8,16,14,15,15,16,14,5,14,20,7,19,15,15,15,13,6,14,13,20,13,18,5,21,22,29,15,18,13,10,16,12,13,23,10,15,13,15,19,11,25,9,13,20,12,8,16,8,11,13,8,4,14,12,21,11,13,21,14,11,14,15,22,14,11,13,17,9,6,18,14,27,14,18,20,20,5,7,16,17,22,11,13,18,22,16,18,13,9,14,13,12,22,5,12,10,7,19,15,11,19,18,17,10,9,22,10,11,23,12,22,8,26,22,13,11,18,15,15,20,12,7,20,14,12,9,10,17,5,16,7,8,17,13,10,16,10,7,11,10,12,7,14,20,24,11,17,13,4,15,11,4,13,8,15,2,16,12,9,19,12,10,24,21,7,11,14,11,9,22,8,16,22,14,17,20,15,17,13,7,19,7,11,14,18,9,7,15,9,24,19,17,17,5,18,9,11,11,15,12,11,17,10,6,29,18,14,11,15,2,10,10,13,17,2,10,16,19,11,26,14,11,9,14,11,14,12,15,8,8,15,9,20,7,16,18,17,8,11,14,8,8,12,13,21,1,12,16,4,16,10,22,8,5,13,10,9,14,6,17,12,8,14,6,11,13,6,23,8,6,21,19,12,16,13,11,9,10,12,12,13,9,8,6,10,17,13,9,15,8,19,10,18,19,4,16,10,5,12,21,3,14,20,13,13,8,15,12,16,11,8,6,25,17,16,16,18,19,11,8,12,15,14,13,12,9,10,18,6,17,8,11,11,18,19,19,6,9,12,13,13,11,13,9,7,5,22,18,18,11,26,4,19,12,17,17,15,22,9,6,15,7,12,17,10,6,18,17,16,13,19,9,15,18,16,15,13,17,16,25,13,11,9,20,13,13,6,16,11,17,12,13,7,18,16,19,11,20,16,11,11,16,11,24,12,13,20,14,12,12,7,8,9,24,12,16,15,16,14,7,8,9,14,9,11,14,8,15,21,9,20,9,9,19,22,13,10,20,15,15,15,5,11,25,16,5,13,9,12,17,10,5,17,12,11,16,19,19,9,18,14,17,7,10,14,15,15,5,7,17,15,7,17,10,18,8,19,18,7,17,7,17,18,18,13,10,22,9,13,13,12,16,11,20,10,10,17,13,9,12,16,4,10,4,23,10,14,17,6,14,10,23,14,10,15,9,17,8,9,14,14,17,4,21,18,29,6,15,10,19,11,14,26,10,8,19,11,10,5,14,14,14,9,13,18,9,12,10,12,14,19,12,12,21,15,11,8,21,15,12,9,15,9,11,21,11,16,13,13,12,24,17,9,7,12,14,10,14,8,12,13,18,17,9,12,15,11,11,16,9,8,10,6,14,9,22,10,13,17,10,9,18,10,8,12,12,17,16,16,19,13,16,12,20,9,18,9,14,11,17,14,18,15,10,22,10,9,12,4,21,13,14,11,14,13,9,25,10,10,15,4,11,7,14,15,17,13,13,14,16,17,19,12,9,12,5,13,14,23,10,18,13,8,22,22,13,13,19,9,14,17,3,12,12,19,11,23,18,17,2,12,14,9,11,8,9,15,10,11,6,5,23,19,22,13,7,7,12,6,8,8,17,17,17,14,13,7,11,24,12,9,15,10,15,10,10,15,7,8,2,13,7,20,31,8,11,6,10,11,7,22,11,13,27,11,14,14,3,14,7,9,14,7,13,10,14,13,5,7,12,9,10,10,14,7,10,19,7,5,15,4,18,8,20,17,13,17,19,15,15,33,13,23,10,18,14,12,7,15,4,17,23,7,10,10,8,17,16,15,6,11,12,20,11,5,13,11,7,21,14,16,18,17,9,16,15,15,16,19,12,16,10,8,10,16,9,16,13,16,10,9,16,23,19,11,11,6,18,14,14,14,7,14,12,8,13,17,12,21,12,12,11,12,28,7,13,17,12,11,6,16,16,18,14,6,12,15,9,6,11,21,11,8,5,16,7,14,10,12,13,14,16,15,17,11,8,14,27,12,12,21,13,9,6,9,24,31,19,14,4,13,7,22,22,20,22,16,14,9,21,3,22,5,12,10,11,7,11,15,11,6,16,11,15,14,16,13,6,11,7,13,10,19,13,16,14,21,22,16,18,12,11,31,12,14,6,12,8,10,19,22,14,13,7,7,4,13,14,16,9,12,6,15,6,20,10,11,14,14,12,11,19,20,12,8,16,13,20,7,18,15,15,10,16,16,11,8,6,8,7,8,25,11,9,20,20,17,19,18,8,11,17,19,11,18,13,9,20,8,5,12,19,11,6,8,12,14,18,11,11,13,13,9,15,4,2,10,8,9,13,15,11,10,12,5,20,15,19,18,12,16,9,13,7,22,20,15,12,12,15,4,11,26,5,11,17,7,16,5,8,10,21,22,9,9,12,24,11,16,12,15,11,16,20,11,8,18,12,10,11,16,13,11,12,12,9,17,15,13,18,16,8,17,6,8,12,17,10,19,13,5,9,17,8,13,9,18,16,16,16,22,10,11,16,7,14,8,2,17,10,17,12,16,28,7,4,11,8,19,14,16,11,13,16,17,11,20,15,6,11,8,15,7,14,17,16,9,9,9,19,19,10,16,12,12,19,11,17,12,8,9,20,18,12,8,9,9,23,23,5,21,15,13,18,10,9,12,10,18,10,7,23,27,23,13,9,10,10,16,11,19,10,17,4,24,25,11,15,4,19,11,11,8,8,4,12,13,15,20,8,12,17,13,12,6,16,12,9,12,6,16,11,16,10,22,12,8,19,25,20,8,14,21,9,11,14,11,16,17,16,15,17,9,10,14,20,11,18,24,21,14,16,8,11,15,9,16,18,16,13,14,17,17,19,9,19,11,31,21,25,17,35,6,16,6,21,18,13,18,14,13,19,16,8,11,7,25,16,12,7,14,5,15,7,11,9,7,19,5,10,7,11,7,12,5,7,23,9,7,17,14,17,21,8,15,19,16,16,23,21,4,16,14,6,22,14,21,8,17,15,14,15,17,11,11,6,13,13,17,23,8,19,14,13,15,12,15,12,7,8,12,15,11,14,9,9,16,16,29,17,11,14,12,15,10,20,13,19,15,11,18,7,8,16,14,15,10,7,17,28,10,16,22,11,7,13,9,14,11,12,17,16,8,13,15,15,11,10,13,12,7,13,23,8,13,8,7,17,16,14,20,11,15,23,11,13,12,17,7,24,8,25,24,21,21,12,14,7,26,11,9,12,11,19,10,10,10,15,13,19,10,10,23,7,24,5,21,7,16,8,17,10,8,9,16,12,13,10,18,9,15,13,14,3,10,8,8,20,14,13,14,17,12,16,7,20,18,11,6,13,7,10,10,15,8,11,22,15,14,8,16,16,12,27,18,18,17,12,7,16,12,5,23,18,14,12,10,8,22,9,15,6,11,7,9,11,14,24,15,10,10,12,14,14,11,15,13,14,15,18,13,9,15,11,16,11,10,10,12,10,13,18,10,11,13,9,17,12,18,3,13,15,15,13,17,13,13,12,20,6,21,16,11,13,16,9,13,8,22,13,14,12,17,10,10,21,19,17,17,9,13,2,17,20,23,12,11,10,10,9,8,11,9,11,11,15,11,12,10,7,16,10,6,19,9,18,13,16,6,16,13,23,14,18,8,8,22,15,15,11,6,15,12,13,17,19,14,12,8,9,7,8,13,13,11,11,12,16,17,12,9,15,8,16,12,14,8,24,9,15,12,16,19,10,9,10,16,10,12,5,8,4,15,11,11,15,10,12,13,16,16,19,11,10,10,8,5,22,20,6,23,20,16,8,17,13,14,23,20,11,13,16,8,10,7,13,7,12,14,14,6,24,3,12,20,11,18,20,18,9,12,7,15,17,13,5,21,12,12,18,13,15,13,12,19,6,12,7,8,13,15,10,20,5,17,10,4,7,21,11,11,13,9,16,18,9,12,11,13,12,15,6,16,7,16,6,7,6,13,8,13,10,20,8,29,18,6,4,6,11,14,15,12,2,16,18,21,9,19,15,18,19,22,16,24,16,15,23,9,20,11,6,11,15,10,7,7,19,5,13,14,19,4,17,8,12,22,24,12,17,20,17,10,10,16,16,6,16,12,7,5,18,18,11,22,14,19,26,16,5,20,12,9,25,14,9,19,8,22,7,8,19,6,12,6,7,16,18,10,14,15,10,15,12,13,15,7,11,13,19,11,11,15,13,11,6,15,3,24,24,11,9,18,14,12,9,9,10,20,21,11,9,12,12,9,10,4,18,3,19,9,13,16,11,9,11,15,14,13,18,20,13,20,9,9,6,11,21,10,10,8,27,3,7,5,16,17,18,10,9,11,24,8,7,12,17,11,10,12,9,14,9,9,11,15,14,10,9,18,20,18,12,14,22,20,15,22,12,25,22,13,9,11,10,14,8,15,11,14,14,13,20,10,23,22,19,11,15,10,9,8,16,10,7,3,13,20,5,7,13,7,18,12,10,11,14,14,9,16,16,15,6,17,13,23,9,9,11,27,11,16,17,5,7,13,12,8,12,18,19,17,8,7,10,17,9,8,6,29,14,11,15,18,8,16,7,17,14,16,14,5,10,25,15,16,18,19,7,22,14,8,5,13,14,18,17,8,11,5,7,13,7,12,8,15,3,19,13,10,13,17,13,11,14,19,4,10,11,18,9,17,8,11,12,19,10,19,10,13,13,10,16,4,9,8,11,15,10,14,9,10,17,7,5,24,13,19,12,13,11,7,6,14,12,19,15,18,27,13,15,12,16,11,15,15,12,8,7,12,14,15,11,16,17,8,8,18,12,13,10,20,23,9,11,19,17,10,8,21,8,13,14,13,14,13,14,12,18,12,8,14,9,18,6,16,19,15,12,12,16,19,23,13,2,10,8,17,15,2,14,15,19,9,9,4,13,28,8,22,4,10,30,9,14,11,8,12,11,17,22,14,18,19,26,6,15,10,11,7,23,16,14,13,7,7,12,19,15,17,13,29,12,24,11,15,16,20,12,20,14,26,15,21,6,14,8,21,16,19,15,10,22,15,18,9,21,16,8,15,9,7,7,17,5,26,9,11,13,26,20,11,12,16,9,13,15,11,12,15,16,18,9,9,4,14,9,8,9,15,13,10,19,12,9,12,14,13,13,12,7,11,27,13,11,12,20,9,11,13,16,8,17,9,8,6,15,15,19,14,14,7,17,14,15,10,22,17,7,14,15,10,9,17,6,8,10,13,11,17,13,15,21,14,19,24,12,10,5,20,16,23,11,14,18,11,8,6,7,7,6,13,17,7,14,16,3,11,15,16,15,15,14,11,11,17,9,16,16,15,15,10,6,11,13,9,14,16,24,8,11,6,8,12,22,16,5,18,13,14,6,15,16,20,14,16,7,8,17,7,9,12,23,22,18,10,7,12,3,9,16,21,10,4,12,6,16,9,13,7,15,6,16,4,19,19,18,17,17,20,9,10,11,18,11,10,10,12,9,15,22,6,21,10,18,6,16,19,16,6,7,16,11,21,8,14,10,7,9,10,14,3,19,10,10,13,16,10,11,18,12,13,11,15,11,12,14,9,12,7,16,23,14,16,15,8,10,11,21,15,15,20,13,6,15,5,8,16,11,6,14,13,12,20,15,4,15,12,13,11,11,11,10,13,12,20,13,13,20,24,18,25,11,12,13,26,15,16,16,14,10,6,12,18,14,12,5,15,14,10,8,13,12,18,13,7,13,22,10,12,17,15,7,8,29,17,16,7,17,22,20,8,21,14,4,17,6,19,6,15,16,15,14,9,14,10,16,7,15,11,6,19,3,13,17,5,11,10,20,14,12,9,4,12,7,12,15,13,17,13,13,12,30,22,10,12,11,25,13,11,20,13,10,7,9,20,14,17,8,12,10,19,16,18,16,2,13,24,5,8,16,13,13,11,18,13,21,28,19,20,8,18,11,11,21,11,10,14,14,10,14,11,13,12,13,11,14,21,17,16,11,4,6,12,9,4,12,8,9,16,17,17,14,12,16,19,16,13,17,12,18,12,8,11,11,19,6,16,12,18,8,18,12,12,13,13,7,12,25,16,16,13,10,11,21,16,13,5,12,10,8,13,8,11,20,17,17,9,23,14,14,12,17,19,10,19,15,14,19,8,10,15,12,13,15,16,16,9,20,15,24,11,16,14,11,20,9,14,29,16,14,14,14,7,20,10,21,12,21,15,11,24,19,25,12,12,17,7,13,6,12,21,16,14,9,18,7,9,9,18,11,7,7,14,20,19,8,14,18,26,22,16,22,8,15,11,22,5,11,19,5,15,17,9,21,14,5,15,14,8,15,18,14,9,14,26,13,13,9,16,11,12,26,16,7,13,21,15,6,20,5,16,12,22,18,12,13,11,15,18,7,5,15,8,14,9,13,13,28,9,21,15,9,12,10,21,19,9,11,21,3,13,15,16,16,7,8,11,15,18,11,14,8,13,18,14,7,20,18,10,7,22,5,10,14,18,12,12,14,17,6,22,13,16,17,6,15,4,11,15,7,15,18,13,7,12,9,19,16,21,2,7,6,17,21,13,3,22,10,16,23,22,23,28,9,13,11,25,16,6,11,8,11,23,22,13,17,11,6,9,12,6,12,7,15,20,12,25,18,13,12,10,19,14,13,7,17,13,15,18,17,25,16,18,21,16,13,6,25,13,18,23,11,10,6,12,16,21,8,11,11,18,24,8,8,14,5,18,13,14,13,13,18,11,15,11,11,15,10,10,11,7,20,19,19,13,10,6,17,18,4,12,14,5,23,4,12,10,11,14,4,24,26,9,5,16,6,11,10,11,18,15,16,13,23,7,15,19,16,12,10,14,13,12,5,19,21,13,11,6,10,8,20,12,18,20,12,9,8,17,16,13,14,11,12,9,8,15,18,17,13,16,5,7,23,8,20,14,11,14,20,20,16,9,13,15,16,18,15,12,13,23,20,7,14,9,14,9,4,14,7,15,10,19,17,14,8,20,17,15,13,15,8,8,16,8,12,10,11,8,14,9,15,7,13,19,19,22,9,13,22,13,14,19,14,26,9,13,4,26,14,16,7,14,5,18,17,22,24,10,15,20,16,11,21,13,16,18,15,18,21,9,14,8,22,11,15,27,17,15,16,11,14,18,11,15,9,12,13,22,10,8,9,7,13,7,14,7,13,16,13,7,17,19,15,11,11,9,18,11,15,26,11,17,14,16,7,18,11,12,13,13,10,13,10,15,14,17,24,18,6,11,7,19,11,21,13,12,11,14,21,5,13,15,15,19,9,10,9,7,9,16,12,9,12,8,24,20,8,14,20,5,4,7,24,18,16,9,13,9,13,7,13,9,5,18,23,15,15,17,16,6,14,16,6,16,14,11,10,8,10,27,25,20,5,11,19,22,24,5,7,9,6,8,12,6,18,10,5,12,11,12,15,13,13,13,20,12,9,12,9,11,11,21,12,15,24,10,15,7,10,9,15,14,7,17,13,14,13,9,6,12,11,11,22,18,14,17,17,7,9,10,13,9,24,16,13,10,13,15,16,10,13,12,6,18,10,10,15,14,10,4,17,20,19,15,9,21,16,36,11,9,17,5,7,6,16,16,12,9,12,8,16,12,10,14,11,24,9,13,19,25,12,19,7,16,17,17,14,12,17,14,15,12,7,9,5,8,34,16,22,22,17,17,10,17,10,13,16,17,18,19,14,16,11,9,19,12,14,9,11,14,17,2,13,14,19,12,10,10,10,5,15,22,12,11,20,16,6,11,14,18,5,11,14,11,15,17,6,12,19,9,15,11,14,10,19,10,14,12,7,9,13,6,7,9,18,11,15,6,16,10,13,11,6,12,15,24,4,13,19,16,18,16,20,10,15,15,17,15,14,6,6,14,13,7,20,4,7,24,12,9,13,14,15,9,9,17,19,13,9,12,16,6,10,13,23,24,10,13,10,22,16,16,4,11,13,13,12,25,12,11,17,12,26,10,13,23,14,6,5,14,12,21,23,9,20,15,13,9,17,12,17,12,10,11,16,11,14,10,17,11,8,9,14,11,9,10,9,21,15,14,10,6,10,8,17,5,12,6,9,12,15,13,6,16,17,14,14,15,25,8,17,12,25,14,15,16,6,4,8,12,8,11,7,11,13,11,14,6,14,14,9,11,17,13,22,11,8,13,16,15,21,13,5,23,17,13,11,11,7,18,10,14,15,15,25,12,17,16,16,6,3,6,15,15,19,10,14,9,16,14,12,20,6,12,13,11,14,15,21,7,10,13,15,4,11,10,9,22,16,10,6,22,6,14,13,9,13,13,9,19,7,15,15,7,14,12,9,14,16,16,16,6,2,12,20,5,16,10,12,7,6,9,23,12,7,15,26,16,14,12,9,7,5,8,9,10,14,21,8,9,4,12,14,19,20,13,6,14,19,16,14,13,18,20,8,17,26,22,20,21,17,16,5,15,22,14,23,5,10,6,17,5,6,19,24,28,9,9,12,13,7,6,8,11,12,8,26,18,14,8,11,13,13,13,7,9,15,10,16,16,10,20,17,7,15,6,13,9,8,7,8,15,7,11,16,8,9,9,10,24,8,25,12,14,9,9,11,25,10,16,24,7,14,6,24,19,11,7,15,7,13,22,12,19,19,13,5,7,7,10,7,10,18,9,11,10,23,9,6,12,18,16,9,12,5,11,9,9,9,8,11,9,11,13,15,11,4,9,14,13,23,14,13,9,5,13,9,7,12,6,8,12,15,13,9,11,15,9,19,23,20,5,13,8,20,21,14,14,11,14,18,15,11,6,12,8,9,16,11,15,25,10,4,12,13,13,12,21,27,28,18,18,12,23,11,10,18,18,3,10,22,10,11,6,20,13,13,14,13,17,9,5,9,17,16,9,5,11,15,11,12,17,17,11,11,7,19,8,15,21,29,14,23,10,11,3,17,13,11,19,20,18,14,23,10,6,8,7,11,14,11,9,10,12,18,9,22,25,10,9,12,13,5,10,11,8,7,18,12,8,13,19,16,17,17,9,8,12,11,14,8,8,13,10,19,9,16,18,12,12,24,10,26,7,11,20,10,23,12,13,6,7,11,11,13,2,12,22,11,6,11,5,25,8,17,13,12,8,6,14,9,11,12,17,13,13,9,14,14,10,16,12,12,13,10,10,13,11,15,10,18,15,16,14,9,28,18,15,15,14,11,13,9,12,10,15,12,13,17,20,3,12,16,16,15,4,13,7,10,22,20,18,17,10,13,17,19,21,5,10,13,15,7,12,8,15,16,17,10,15,3,9,11,13,11,11,19,5,15,16,15,23,9,13,13,24,6,16,6,14,7,15,14,16,7,8,7,12,17,8,16,14,9,8,22,9,8,10,23,11,9,7,14,18,14,10,7,13,16,13,8,7,9,16,16,14,13,11,11,16,10,26,10,12,9,7,8,12,8,18,23,8,9,13,8,13,10,22,16,7,17,7,10,13,14,5,16,17,11,3,7,22,9,7,12,12,18,15,8,7,11,10,8,12,4,11,17,13,11,14,12,15,15,26,7,15,13,14,14,6,11,13,16,22,6,13,13,8,23,2,9,10,15,9,16,18,14,7,5,7,3,18,10,12,16,16,14,12,15,16,17,10,17,16,7,16,28,7,14,8,14,12,2,19,21,6,28,15,7,7,12,27,14,12,6,10,11,16,19,9,8,13,12,7,10,16,7,18,15,9,10,13,8,12,14,10,7,21,10,7,26,13,23,8,11,8,17,21,9,12,14,16,15,20,11,19,25,8,7,17,22,30,14,13,11,17,21,4,9,10,12,17,13,12,17,9,15,13,20,26,17,11,20,11,22,19,15,3,29,10,16,19,11,14,9,12,18,21,19,5,6,9,11,13,10,10,5,14,9,10,10,10,17,6,12,18,18,18,13,23,9,14,17,19,18,7,11,11,9,12,21,19,24,7,12,12,5,12,7,13,12,2,11,24,21,17,24,11,13,14,23,14,9,17,13,15,9,7,12,8,15,15,11,14,15,14,14,12,19,9,15,18,12,11,7,14,5,13,12,16,19,15,11,15,26,13,19,18,13,16,4,8,10,14,6,18,15,12,20,18,26,20,12,18,4,12,10,19,12,20,12,9,10,10,14,11,14,13,18,17,9,13,9,12,9,12,14,10,12,16,19,6,12,11,15,18,7,6,19,28,14,7,16,26,21,10,5,16,10,18,12,19,16,11,21,14,7,4,13,11,12,9,6,9,13,22,8,6,14,21,22,18,10,16,19,18,21,9,10,10,14,19,20,18,14,10,15,23,16,15,15,7,11,8,16,11,18,14,18,10,10,18,7,12,13,21,18,15,11,10,20,12,13,10,14,15,19,9,23,14,11,17,18,25,9,21,9,17,9,10,15,7,9,21,11,20,8,12,10,16,8,9,17,18,7,2,18,20,16,15,20,21,10,13,7,18,22,6,8,13,8,10,12,14,15,5,11,9,17,27,8,19,15,16,8,14,13,17,12,17,11,17,11,5,6,26,31,3,7,14,18,13,16,15,8,24,10,22,10,7,11,18,7,10,12,9,23,16,22,13,13,23,14,16,19,20,17,8,16,16,8,13,16,16,11,19,11,13,14,10,9,4,9,7,15,20,15,15,21,6,9,13,8,23,16,9,26,12,2,18,8,14,20,10,13,14,14,23,21,13,5,6,13,15,11,11,15,8,11,14,28,13,20,10,9,18,16,15,19,17,15,6,5,11,15,13,16,12
