# Supplementary material for: Poisson pre-processing of nonstationary photonic signals: Signals with equality between mean and variance
Source: PLoS One. 2017 Dec 7;12(12):e0188622. doi: 10.1371/journal.pone.0188622 (PMC5720749; doi:10.1371/journal.pone.0188622)
Supplement: S1 Dataset — (ZIP) [file pone.0188622.s001.zip › data/experimental/noise/noise_03.dat]

14,7,32,14,7,13,14,14,9,12,10,14,13,7,19,8,9,12,7,24,15,20,8,19,12,11,22,14,9,8,22,10,25,13,12,15,17,21,8,18,9,16,28,12,14,14,17,17,20,17,14,9,14,19,15,24,14,11,14,14,15,18,10,3,20,14,28,12,9,18,15,6,8,12,26,16,17,12,12,10,12,19,7,14,14,7,8,21,22,11,10,8,11,10,20,14,13,20,18,8,8,19,16,17,8,9,14,10,15,6,10,17,7,13,11,6,12,18,18,18,10,24,15,14,7,3,12,17,13,18,19,4,16,18,23,9,13,7,12,25,22,21,19,13,6,7,18,9,11,19,9,8,14,15,10,19,9,8,11,16,12,17,17,24,11,15,17,5,11,14,16,19,15,9,16,12,16,6,10,13,7,5,15,11,18,18,6,13,17,12,20,17,13,15,9,6,9,12,11,32,18,17,10,15,19,9,10,15,11,12,7,11,15,15,11,13,10,7,16,8,5,7,17,15,17,12,13,17,13,13,12,14,19,24,9,19,11,19,11,7,11,18,2,12,9,17,11,13,8,13,13,8,10,11,6,2,12,16,9,11,4,16,22,14,10,27,10,7,8,11,19,15,8,10,19,8,10,12,24,25,7,9,11,17,20,10,22,9,6,9,5,19,8,12,14,12,13,7,17,14,16,20,20,9,7,18,4,9,20,9,9,17,8,11,15,10,12,21,16,18,7,8,4,5,11,15,23,9,18,19,27,16,11,11,20,9,10,13,12,19,8,13,15,12,12,5,21,19,12,22,19,14,8,10,9,10,24,8,14,9,18,15,9,10,5,18,19,11,16,14,22,18,10,18,11,15,16,20,6,12,8,13,15,12,20,17,8,17,20,12,11,24,5,17,15,14,9,18,15,24,13,4,14,22,16,14,7,6,10,3,9,11,9,9,21,5,23,14,17,9,6,11,14,9,19,14,7,17,13,15,9,7,8,6,15,17,10,18,5,5,12,10,5,7,13,33,15,15,18,7,9,12,16,5,25,17,21,13,24,16,19,15,14,15,16,6,15,13,13,9,3,3,11,20,6,12,6,9,17,13,19,17,5,9,9,14,14,8,10,12,7,9,14,7,25,18,16,7,18,21,11,18,19,8,16,18,17,12,17,18,14,6,26,9,12,16,14,7,15,8,3,15,29,7,9,16,19,14,17,7,8,9,18,10,10,10,10,9,10,11,12,14,22,21,15,13,9,30,8,9,16,15,13,15,6,12,8,24,9,17,15,10,12,14,11,9,17,10,14,18,16,16,28,8,11,14,20,14,12,12,12,17,8,8,9,15,21,8,12,13,20,6,10,12,7,9,15,13,11,20,7,12,10,9,19,19,16,21,12,14,16,5,10,12,18,11,8,11,11,12,23,14,13,14,17,15,9,10,16,7,6,9,16,6,11,19,18,20,12,8,25,18,12,10,15,9,20,17,11,10,11,7,10,17,10,15,9,13,23,8,11,11,13,11,15,23,6,13,4,8,10,10,19,14,14,10,15,15,14,15,17,6,11,11,20,8,18,5,11,11,6,18,19,19,17,13,14,10,10,16,13,22,10,8,6,21,27,14,11,13,10,6,23,15,7,6,13,19,11,9,11,18,15,14,11,17,14,18,9,9,13,11,11,14,11,9,10,9,8,13,6,18,18,11,18,21,8,17,19,18,6,4,11,9,9,9,8,8,5,19,7,11,10,7,28,12,14,14,26,21,7,13,14,24,7,17,18,22,21,8,9,17,19,22,15,8,16,12,13,16,5,21,21,15,17,0,19,5,12,19,15,7,23,10,9,12,13,19,23,13,17,18,14,5,10,21,11,22,11,27,18,15,18,13,10,12,13,12,11,11,10,16,11,13,9,3,13,11,3,7,20,15,15,16,5,12,8,10,14,17,12,28,14,14,5,19,11,9,12,8,11,6,16,11,11,8,11,3,18,9,7,6,9,13,10,5,9,17,16,18,24,22,23,17,22,16,13,17,22,14,13,16,21,19,11,12,12,29,14,14,12,16,14,24,11,14,27,21,12,19,10,3,18,19,12,12,12,4,8,6,21,6,9,9,20,10,16,10,16,8,16,13,12,17,12,8,17,11,12,6,15,10,18,9,16,4,22,18,23,8,4,11,10,10,2,8,7,6,20,18,17,5,14,9,3,10,25,17,20,9,15,18,15,9,12,11,8,12,13,8,10,12,6,12,13,10,51,8,12,19,16,20,20,7,14,14,22,8,7,7,11,14,10,15,14,17,10,13,15,14,5,10,2,16,11,5,9,15,13,5,7,14,13,12,10,11,10,17,22,8,14,14,10,16,10,9,1,11,13,6,8,5,13,5,14,11,12,20,11,13,6,14,14,25,15,12,15,13,19,12,17,16,3,7,6,19,20,8,8,18,21,13,9,5,6,20,16,20,2,17,24,3,10,17,8,15,10,11,15,12,4,9,20,8,20,28,16,12,9,19,18,11,10,21,9,10,5,18,20,18,16,12,22,15,12,11,21,10,21,10,5,21,18,6,17,13,20,24,12,12,14,15,13,11,8,19,23,18,12,21,14,12,17,17,16,15,8,20,16,10,22,19,11,18,14,8,9,18,5,6,17,19,12,19,10,10,8,15,7,14,10,18,21,11,10,6,22,10,9,22,19,16,13,6,11,7,11,15,15,10,10,13,8,16,13,12,10,16,22,3,11,6,9,18,13,13,8,11,25,20,9,23,11,5,10,10,12,16,5,25,13,13,17,19,9,13,9,9,15,9,17,13,15,13,15,21,10,21,17,20,24,13,16,5,21,18,12,9,19,15,20,15,9,13,25,7,9,10,8,21,13,7,15,13,10,14,6,7,14,9,10,21,8,12,19,11,13,26,15,12,9,10,19,16,16,16,7,12,18,8,7,15,11,8,14,7,3,19,16,11,18,6,13,20,14,14,13,8,9,11,10,16,12,4,25,12,5,12,11,4,19,21,8,12,6,16,15,9,12,13,14,10,10,12,5,17,10,26,10,13,13,8,9,10,20,13,15,16,24,10,31,11,10,5,15,17,9,15,7,10,12,20,10,12,14,15,28,13,16,9,10,16,22,8,4,11,9,11,17,18,11,8,13,7,16,14,13,6,18,13,14,11,15,9,13,15,13,24,21,15,14,14,10,19,14,8,8,15,13,14,13,12,16,12,20,15,19,13,8,16,15,13,17,14,14,12,16,11,4,9,17,15,13,2,15,8,14,12,15,11,18,17,5,18,16,30,4,12,15,10,13,8,15,17,13,6,12,10,28,6,21,11,16,11,17,7,11,16,11,13,15,3,17,16,21,9,22,7,19,10,5,20,15,16,10,16,10,11,19,16,10,26,15,12,8,7,8,20,10,17,16,15,10,20,15,26,19,13,16,8,4,27,9,13,19,10,18,21,13,9,10,15,14,15,6,11,21,14,11,11,13,16,16,7,10,14,7,21,4,15,11,10,18,11,14,16,21,16,10,15,23,18,17,8,8,13,8,6,16,22,13,18,22,19,9,14,13,19,14,15,12,10,22,21,7,13,4,16,13,12,6,13,12,11,4,18,9,19,20,10,16,8,7,4,11,15,12,8,5,18,9,4,11,15,12,10,21,6,18,22,14,17,15,9,13,17,17,21,9,20,22,24,16,11,6,26,14,16,12,18,18,11,9,13,10,16,16,21,25,7,12,24,10,10,7,18,18,11,18,16,9,18,12,9,16,14,9,14,11,9,7,18,16,21,24,7,11,5,14,1,18,14,18,17,7,12,9,26,5,11,20,7,20,15,13,20,12,13,12,9,20,17,11,8,9,17,15,29,21,13,13,12,13,6,19,21,13,16,9,11,10,10,15,14,11,11,14,23,9,8,10,13,7,15,18,19,13,13,5,13,12,8,25,8,22,14,8,23,22,8,17,18,8,14,8,5,12,17,13,14,5,21,11,21,5,15,8,17,4,12,10,9,12,20,12,12,16,3,9,21,27,14,5,26,8,9,12,16,20,18,13,14,15,12,18,17,10,9,7,7,26,12,11,12,17,10,16,16,15,25,10,13,17,11,19,6,12,15,15,12,18,13,6,13,10,3,13,11,16,22,8,7,15,19,9,5,12,20,12,17,17,31,8,17,16,13,14,1,9,4,17,17,11,5,12,10,17,20,14,15,10,21,15,16,8,9,12,18,19,7,18,13,18,9,6,9,31,12,13,21,9,20,8,9,10,26,17,23,9,9,14,14,7,8,11,16,12,12,12,16,12,23,13,21,21,18,6,6,22,8,11,13,7,18,14,22,13,14,27,12,14,8,11,13,15,12,25,6,14,4,8,22,7,15,14,15,11,12,15,13,22,12,16,10,13,16,14,13,13,13,17,14,8,8,12,19,5,20,9,9,11,20,17,16,5,12,15,6,11,14,23,4,23,8,5,13,12,8,13,15,7,16,12,15,19,19,11,12,16,10,11,13,16,11,27,17,17,17,10,13,19,13,12,16,21,8,6,7,5,11,18,20,14,15,11,10,14,9,21,8,14,19,20,12,10,18,12,9,18,5,8,15,19,12,18,13,20,14,21,7,21,12,15,10,17,11,25,19,19,14,9,21,8,31,7,25,11,11,17,17,8,13,16,14,5,18,6,15,12,20,8,11,10,13,14,6,13,23,10,8,22,6,23,14,12,7,15,14,16,4,18,16,8,7,9,13,7,3,12,15,16,23,18,16,22,17,19,12,14,19,10,5,14,12,13,11,20,12,10,9,2,13,14,7,21,10,9,4,10,6,22,8,11,19,7,17,5,13,7,26,9,8,14,20,12,8,7,12,17,17,13,22,11,20,9,15,11,17,16,10,12,22,3,16,6,9,12,18,10,14,17,16,20,4,19,22,15,16,4,11,25,25,6,10,10,22,23,13,10,17,7,8,10,10,12,24,12,13,8,16,12,9,14,11,8,7,13,9,8,14,13,9,14,21,12,8,11,9,14,7,5,16,24,15,24,9,11,13,17,3,16,12,12,13,13,18,13,10,20,9,15,13,14,12,11,20,14,13,9,9,7,13,8,17,18,10,13,14,9,17,7,8,24,6,10,19,15,10,9,6,18,14,21,16,12,19,6,12,18,6,21,7,6,13,10,9,20,8,14,11,15,6,15,1,4,10,14,27,9,11,4,19,7,12,29,16,11,17,5,15,16,18,5,15,15,9,7,12,7,9,9,8,15,14,8,16,5,12,17,14,14,10,14,18,11,17,14,18,19,13,9,12,12,15,22,14,9,22,9,28,15,17,10,28,16,7,10,24,12,7,12,16,17,12,27,8,17,18,12,10,18,21,10,10,19,9,17,8,7,24,8,16,13,5,11,8,9,11,28,18,8,16,24,7,27,12,15,17,12,13,10,9,9,8,16,14,13,21,6,14,16,22,13,13,5,14,10,6,5,20,2,11,12,16,8,19,14,16,7,11,18,14,13,13,23,14,17,11,20,7,12,10,16,14,24,8,21,14,22,21,11,10,17,21,12,12,15,14,15,17,18,12,8,19,7,14,9,14,10,12,17,8,13,10,8,17,13,30,7,11,13,11,13,14,9,13,7,12,4,14,10,22,25,7,13,5,13,11,16,19,9,17,11,13,25,6,13,11,9,11,9,8,11,7,6,5,18,9,20,15,16,10,10,4,7,15,15,19,10,13,15,9,16,12,13,16,7,9,7,4,13,13,21,13,11,6,17,14,9,19,13,14,16,11,12,11,14,14,12,10,15,25,7,15,12,9,7,27,28,9,14,14,14,4,19,12,5,7,12,8,8,14,16,13,10,15,16,12,6,22,14,11,12,9,9,5,10,12,17,9,28,10,9,11,10,13,18,11,14,13,10,13,14,17,9,7,13,12,27,13,26,15,15,9,9,14,6,24,13,12,10,17,19,18,13,12,13,13,14,3,16,12,12,11,17,15,9,11,19,12,4,11,9,18,9,16,15,13,13,10,8,15,5,14,11,16,15,8,11,13,15,19,17,8,7,17,12,17,31,9,8,10,19,9,14,19,11,18,16,12,11,8,6,16,13,7,19,12,15,9,7,13,6,15,10,9,20,20,9,11,13,8,14,17,10,7,6,12,18,17,9,13,24,17,16,27,13,21,15,10,12,13,16,15,20,16,9,16,20,15,7,8,14,16,14,21,13,15,11,23,17,8,5,27,7,7,17,23,19,19,13,17,16,16,10,19,15,7,6,15,15,16,31,22,17,9,12,10,12,11,2,15,16,9,17,11,13,25,9,6,15,11,7,16,20,19,9,14,12,6,19,25,9,19,20,6,22,17,8,18,12,11,10,6,11,26,25,16,10,18,13,24,13,7,9,6,8,18,9,19,11,16,13,9,15,15,10,10,17,8,13,16,25,9,10,13,11,23,18,25,11,12,10,18,8,4,17,6,9,15,15,11,11,9,14,11,2,5,11,12,10,23,13,19,12,21,11,12,11,11,4,5,18,17,5,14,11,12,13,17,6,1,17,8,11,14,12,24,11,15,21,8,8,21,9,8,7,22,4,10,16,13,9,16,13,14,6,8,23,14,12,21,11,9,8,5,17,10,8,13,15,12,12,15,19,15,11,14,21,13,3,26,16,19,7,10,12,23,14,15,12,11,12,18,5,16,9,13,13,8,6,7,14,21,14,14,11,6,13,11,12,15,18,12,4,11,22,15,11,12,10,5,10,6,17,8,9,7,17,15,20,10,12,13,18,19,20,11,11,7,8,15,4,6,13,9,6,17,12,14,23,16,23,12,9,12,12,8,11,13,11,11,17,14,10,11,26,10,14,26,9,20,12,15,16,7,19,20,15,11,15,6,8,10,18,18,23,21,20,15,14,16,20,15,14,12,10,17,12,15,5,8,27,16,10,16,19,12,18,15,15,14,10,17,8,17,4,9,13,10,20,19,16,15,8,8,21,18,17,15,16,13,15,17,15,11,15,5,20,19,20,12,13,9,7,6,17,19,17,8,23,25,14,16,4,22,26,19,25,10,18,14,14,10,14,11,11,11,19,14,12,19,14,16,8,4,12,17,8,13,21,14,15,18,15,7,8,13,15,8,13,26,5,13,8,20,20,14,11,16,10,9,15,11,9,12,12,11,20,9,8,9,19,23,17,18,22,8,10,15,13,4,12,18,20,10,14,8,18,19,15,11,7,17,18,11,9,11,5,10,12,3,9,10,21,9,15,12,11,14,7,5,14,13,20,14,12,15,4,16,13,13,34,5,19,16,18,10,9,18,16,12,12,21,10,16,10,12,16,9,11,12,5,9,22,16,19,15,11,9,24,13,21,15,8,9,9,16,6,23,23,16,9,15,7,7,10,12,11,12,12,14,9,14,18,16,20,9,11,17,10,15,11,24,20,11,10,15,18,15,13,22,13,13,4,8,6,17,10,6,19,18,13,17,22,15,14,15,18,7,19,8,12,18,8,22,19,15,22,17,18,7,8,10,24,12,8,7,6,7,14,34,9,9,4,14,1,7,5,8,6,18,6,9,14,22,17,11,10,8,13,10,11,10,16,21,12,17,15,10,14,6,12,18,12,14,9,10,14,7,17,24,6,10,9,14,16,11,22,7,11,25,8,14,9,14,16,19,14,9,9,7,14,16,23,16,10,10,11,23,31,17,16,26,11,15,15,11,9,15,23,18,13,11,22,4,12,34,11,11,9,15,6,12,13,6,17,8,6,17,19,17,7,14,14,11,17,29,11,14,15,7,18,10,1,7,13,10,9,6,25,11,14,12,13,13,14,7,16,7,15,24,9,16,11,8,14,15,8,3,15,12,9,19,14,16,18,11,9,19,20,16,19,15,14,7,8,14,13,16,11,4,5,18,12,20,14,16,6,7,9,12,18,21,14,20,20,2,16,7,19,16,16,17,13,17,10,19,14,3,11,18,10,19,11,18,11,5,18,18,3,15,14,16,13,8,13,12,11,16,14,17,14,12,13,11,5,10,9,15,8,3,5,9,13,8,9,17,11,8,7,9,14,14,17,15,11,12,13,6,6,15,11,13,7,12,10,7,14,13,16,11,5,6,10,13,19,11,18,6,4,17,8,12,11,10,9,18,2,9,6,11,15,24,11,9,16,17,15,12,12,15,10,10,8,11,12,11,15,17,10,11,8,15,20,16,7,9,22,25,5,14,9,7,9,19,8,16,8,13,14,4,9,18,8,9,9,16,14,12,8,23,15,5,21,18,9,5,6,10,17,13,14,12,7,18,17,10,13,22,11,19,10,8,11,7,14,12,14,15,7,18,13,12,6,13,11,14,12,16,14,19,8,11,12,12,6,10,10,25,14,19,11,4,7,11,8,6,14,6,9,14,16,17,25,9,11,12,13,6,6,17,13,15,15,17,10,7,18,16,8,13,17,17,9,23,13,13,10,13,16,11,18,16,8,13,12,28,12,24,13,11,19,17,19,14,7,13,7,23,5,21,9,13,9,22,14,11,11,15,9,18,9,13,22,11,30,14,13,11,13,6,11,16,11,14,15,3,10,5,10,18,8,10,8,6,8,19,23,21,13,11,12,9,12,7,18,15,19,15,15,9,12,9,15,17,11,9,15,12,12,7,10,11,15,22,10,9,15,13,12,17,17,5,19,14,13,10,12,7,10,4,6,12,13,16,24,17,9,8,15,13,11,10,18,8,15,4,7,11,11,17,8,11,15,23,12,11,18,10,17,10,11,12,19,12,4,12,6,14,12,10,17,28,26,21,17,7,9,9,19,11,15,14,21,6,20,11,12,7,13,12,15,17,8,6,12,6,10,19,9,11,16,11,13,10,8,13,19,19,15,15,18,12,6,16,17,11,12,9,6,20,6,19,8,12,24,15,11,9,13,18,15,12,21,15,11,8,24,9,11,12,10,12,8,9,5,13,12,17,18,19,16,13,15,13,10,15,14,13,23,13,14,17,15,20,10,11,14,13,12,10,16,9,8,4,9,18,24,7,7,14,6,19,22,18,9,3,11,17,2,15,22,12,20,12,17,12,13,21,21,18,29,9,12,13,13,6,7,14,21,9,10,18,14,10,8,20,14,8,11,12,13,9,17,25,12,6,11,18,8,12,18,9,5,18,2,12,16,14,9,16,9,6,8,19,6,13,6,12,8,11,12,13,13,20,22,14,18,6,18,22,14,3,14,14,16,15,19,11,30,13,8,4,8,16,14,10,8,22,13,13,20,12,13,15,15,19,20,13,7,15,13,13,9,25,14,11,13,11,16,16,10,16,14,17,21,14,15,11,11,7,11,14,9,5,13,10,12,25,15,12,12,13,14,12,6,11,7,8,13,3,15,12,16,20,27,18,12,12,7,17,7,15,5,13,16,23,19,21,19,10,13,12,7,6,16,8,14,7,12,19,16,13,17,28,20,10,9,20,7,22,19,12,7,9,15,11,3,14,16,15,21,10,4,12,32,5,9,18,5,6,7,7,10,11,7,14,18,2,16,9,16,14,17,10,15,7,16,10,21,10,9,10,6,16,15,22,10,23,11,14,11,6,11,10,16,6,26,10,23,12,6,15,16,3,20,13,17,13,14,11,13,10,10,23,5,15,17,11,9,9,19,10,18,6,20,26,17,19,12,15,10,13,14,24,15,6,13,12,17,11,12,15,15,8,12,7,26,12,13,15,17,10,16,11,17,11,17,14,16,11,9,18,11,9,14,11,5,17,9,13,15,9,21,6,5,18,21,17,11,7,12,11,23,19,9,19,11,6,2,5,15,13,11,6,12,15,16,12,4,11,13,11,16,11,20,11,14,13,9,7,15,13,8,10,12,7,14,19,13,13,10,10,3,25,20,10,14,8,10,5,12,8,13,6,8,8,15,5,10,13,9,12,9,21,14,19,28,7,21,23,5,3,14,34,17,9,16,16,7,21,11,12,14,6,19,19,14,9,14,12,12,24,9,16,18,8,10,15,15,10,22,16,14,8,10,17,12,9,15,21,20,7,22,7,24,13,17,13,10,11,12,17,15,9,13,9,7,20,8,4,7,14,23,13,13,37,23,8,20,8,13,12,13,16,12,34,19,15,15,10,13,14,14,12,20,13,5,25,11,8,16,18,12,12,11,13,17,22,13,32,15,5,23,23,14,16,20,11,15,14,10,3,7,10,13,13,8,7,7,6,18,19,14,14,13,19,10,9,18,28,16,14,12,22,19,12,15,15,9,9,14,16,10,11,19,15,4,27,16,12,15,9,12,12,17,18,14,10,13,25,14,15,6,10,11,13,13,18,8,14,13,11,8,15,10,12,4,3,9,27,12,13,15,16,12,13,12,7,10,17,8,7,11,9,11,18,15,7,10,19,19,17,4,6,10,9,13,17,14,17,20,18,10,6,15,16,23,13,10,9,18,7,9,9,20,15,9,9,6,10,7,21,7,8,12,13,14,4,14,6,13,12,5,18,14,16,22,10,10,12,17,8,8,9,10,16,25,17,15,9,5,8,11,7,11,13,10,12,9,11,8,16,16,14,10,15,8,6,13,11,11,14,17,16,11,8,16,6,10,6,9,10,11,17,9,19,6,3,12,9,25,10,20,17,17,4,2,15,15,22,14,11,8,12,14,10,9,12,13,5,9,15,7,12,10,15,16,12,12,10,22,17,15,6,16,13,9,16,22,23,14,10,4,16,16,13,7,8,20,20,13,16,4,14,10,15,14,26,5,7,12,8,7,4,5,14,12,7,10,17,12,5,8,7,7,17,15,18,5,17,11,8,17,9,10,20,16,7,17,18,14,18,26,12,8,11,18,16,16,3,2,11,7,19,12,8,5,7,10,7,23,13,13,12,11,27,10,11,14,10,28,29,12,9,14,11,12,11,16,17,14,11,16,13,14,13,11,6,15,12,6,9,21,23,12,16,16,11,18,8,11,12,11,14,14,12,14,15,19,19,21,8,14,30,16,6,14,17,15,21,21,16,12,18,14,7,19,8,7,17,10,12,6,14,8,6,15,15,4,9,12,14,8,13,8,20,10,6,14,13,13,11,9,17,16,11,21,13,18,15,16,14,10,5,6,20,16,9,16,9,28,11,19,7,16,15,17,27,10,11,14,7,12,13,15,9,13,15,12,14,11,11,3,19,11,12,9,12,19,28,20,10,19,17,9,7,12,17,7,18,20,13,32,13,13,6,24,15,23,18,17,12,14,2,15,16,9,12,16,6,12,19,4,6,19,20,18,15,15,10,21,6,8,9,14,7,22,13,19,9,13,8,16,11,8,27,19,12,11,9,14,14,22,18,27,8,8,13,14,15,12,6,10,6,12,14,12,20,20,4,15,11,22,27,7,10,13,11,11,20,11,11,18,19,15,10,7,6,12,28,22,6,16,16,19,8,15,16,12,17,16,13,9,26,22,6,15,16,11,12,6,24,23,12,17,9,6,17,14,12,7,14,11,14,12,15,12,6,17,19,16,9,8,16,22,5,14,17,14,6,19,13,17,11,9,11,7,7,16,18,10,13,19,15,21,5,15,6,21,12,11,13,14,21,12,15,11,9,10,11,15,7,10,12,13,14,13,12,16,10,4,22,21,12,15,8,10,17,12,4,6,9,8,13,19,4,6,28,3,22,11,10,2,17,11,12,12,12,11,12,15,12,10,13,14,15,12,13,13,13,13,6,13,7,16,15,8,7,5,15,8,9,11,12,10,7,9,20,14,19,19,12,13,8,11,20,17,10,9,14,15,13,13,8,12,10,11,13,4,11,17,8,23,26,12,18,7,12,15,12,7,13,25,16,14,13,11,17,14,10,11,16,23,17,12,5,16,18,11,10,12,17,15,5,11,21,8,24,8,15,13,9,17,9,15,16,14,13,12,11,13,3,9,21,13,17,6,9,7,10,18,3,9,15,14,21,13,6,3,8,21,17,12,23,21,6,14,12,3,12,11,18,13,4,11,14,10,17,12,9,14,10,16,10,18,15,23,12,13,8,8,7,13,10,11,6,17,12,11,14,23,11,17,11,11,18,8,16,14,15,15,25,15,10,11,7,16,16,13,12,17,18,18,10,27,13,7,12,12,17,19,7,16,3,11,8,14,10,9,8,11,12,9,16,17,11,14,15,11,17,11,12,5,16,6,6,12,9,21,15,19,8,15,10,9,23,12,12,13,13,6,15,7,14,6,14,12,12,20,8,8,6,14,24,7,9,8,15,18,7,11,14,22,19,14,5,18,7,19,15,17,16,6,13,16,17,13,15,23,12,9,14,21,14,21,10,14,14,17,8,11,18,9,14,15,11,8,6,28,7,20,8,14,10,10,11,19,11,3,13,16,12,13,19,6,10,8,17,8,7,18,4,7,31,16,8,10,10,30,12,16,14,12,18,12,22,18,16,4,9,13,5,5,8,8,16,18,18,17,16,11,14,18,21,9,16,2,11,14,15,21,21,8,18,16,18,8,3,15,12,13,14,11,21,4,11,11,11,9,18,4,18,11,12,17,9,7,16,16,6,6,11,14,19,7,11,7,7,4,9,4,19,11,14,13,12,16,12,20,8,14,18,6,9,18,8,12,13,18,14,11,12,7,14,30,21,8,9,17,19,9,13,3,9,9,31,15,4,15,16,8,8,13,16,6,15,9,15,11,10,10,6,6,15,7,28,19,12,12,14,13,2,8,9,13,11,13,10,14,9,2,15,8,25,14,7,13,16,9,8,13,15,10,22,14,9,14,6,29,39,11,17,14,11,14,10,14,13,26,18,9,18,13,7,9,6,6,16,16,21,17,16,12,18,12,8,9,17,9,7,7,11,12,11,16,15,16,11,11,17,23,16,11,34,18,10,9,14,6,13,15,20,15,12,18,20,22,15,11,11,17,19,12,16,8,15,15,8,19,10,12,14,27,11,10,13,7,7,12,25,12,10,8,17,19,10,20,21,24,14,14,15,14,18,8,8,16,8,10,5,12,15,16,15,12,19,25,4,16,20,7,22,5,19,15,4,11,12,6,16,12,8,8,15,15,9,19,16,20,13,16,11,18,17,11,8,21,15,20,18,11,14,13,10,13,10,9,5,10,17,13,16,21,11,17,13,27,16,13,28,19,9,9,16,9,6,18,15,8,13,12,10,12,15,8,11,10,16,9,18,13,8,18,17,6,13,13,14,13,24,11,11,17,10,10,17,8,12,8,7,19,13,8,10,18,11,8,8,12,4,6,9,14,8,18,13,17,5,13,6,14,11,15,16,18,14,11,26,13,13,23,13,13,8,9,9,9,16,14,18,25,15,6,16,11,15,17,8,8,13,13,10,17,17,6,3,11,12,9,10,2,4,16,8,22,18,12,5,21,5,8,12,18,19,11,10,8,11,8,11,20,10,23,13,10,23,14,18,11,13,17,14,8,18,22,7,14,21,8,20,10,10,11,10,13,17,6,6,16,11,3,25,7,7,12,11,13,20,12,17,12,12,14,8,18,9,19,16,16,14,19,14,12,12,11,9,6,16,18,24,0,7,18,19,13,18,12,11,11,13,6,14,14,12,13,14,9,15,6,9,8,5,8,9,13,21,16,25,31,10,13,11,20,15,23,16,12,18,10,8,18,9,12,6,8,19,10,19,10,6,25,4,16,18,14,9,9,13,4,20,14,13,10,8,10,17,7,13,12,11,14,15,10,12,6,8,16,9,14,15,8,18,8,16,13,11,13,16,15,21,7,14,18,18,20,10,4,19,3,8,11,12,24,17,20,19,19,6,21,15,14,13,8,13,22,12,8,11,9,6,7,19,11,17,16,11,15,13,6,21,8,10,20,22,21,15,11,14,12,12,15,27,17,13,10,17,7,11,22,9,8,16,11,6,17,7,12,16,15,27,10,15,21,30,10,13,9,22,11,11,14,8,14,16,13,5,6,15,23,11,19,13,21,16,13,20,16,14,12,7,17,9,10,13,14,14,16,24,8,23,8,19,9,8,14,9,13,13,17,9,11,19,20,19,8,12,14,12,7,11,6,16,17,8,15,9,16,10,14,12,13,16,19,10,9,14,8,10,8,11,15,10,9,11,11,9,13,2,12,6,6,19,3,15,12,7,9,9,14,7,17,12,22,10,15,21,14,15,9,8,13,12,7,25,14,15,16,22,13,12,5,6,11,9,17,10,14,13,12,13,9,23,13,12,13,12,18,11,12,22,18,6,25,22,11,12,11,6,11,13,5,27,11,11,8,11,15,13,12,20,7,18,12,21,8,22,10,20,14,7,16,17,13,13,13,14,7,9,12,20,7,6,6,14,9,10,11,12,13,17,12,15,9,12,20,7,16,5,12,17,16,10,8,6,19,10,9,28,13,20,12,12,9,6,15,10,24,16,23,14,15,5,14,13,17,10,1,7,12,4,15,10,14,16,7,14,12,9,14,10,9,8,12,21,8,14,5,18,3,10,10,15,14,10,8,6,2,17,9,11,13,12,18,14,15,14,13,12,20,23,20,11,8,19,17,16,8,18,13,8,12,19,12,15,12,21,7,14,10,10,10,24,15,20,14,18,8,3,18,20,9,1,4,17,5,9,14,13,16,6,22,23,13,8,17,11,13,14,5,19,11,12,19,8,18,5,17,13,14,10,9,8,14,19,11,10,15,21,22,10,19,20,13,15,13,6,8,12,10,17,20,13,16,21,13,15,12,11,13,6,7,13,21,15,11,15,18,21,13,8,13,15,13,14,20,12,6,15,12,12,15,18,21,22,19,13,6,8,9,8,11,3,12,11,19,8,5,13,27,10,12,6,13,19,7,17,10,9,7,22,18,9,15,17,13,14,11,11,4,14,19,13,17,18,6,8,17,9,10,20,12,15,13,12,7,9,9,22,8,7,7,6,11,10,7,21,12,16,11,12,16,22,11,14,22,8,29,15,9,22,10,6,12,15,18,16,17,9,13,9,11,12,14,10,10,19,5,23,11,12,15,17,15,12,9,18,13,7,6,5,9,21,6,17,3,7,15,19,7,19,10,12,10,12,11,23,15,13,9,13,15,15,23,10,16,14,10,12,20,14,10,15,7,18,6,17,9,12,24,12,15,9,16,9,19,19,21,12,19,9,8,5,6,15,15,11,11,11,17,20,22,18,13,4,17,11,4,5,7,10,8,0,13,13,4,12,10,14,5,13,9,13,7,14,14,8,16,6,16,12,8,15,24,5,9,17,20,11,16,9,12,16,13,16,8,2,22,18,14,19,15,11,6,20,20,14,13,7,12,16,16,15,10,13,15,14,9,20,4,7,13,16,8,5,24,17,6,14,12,10,14,17,10,11,16,8,13,11,11,7,12,13,10,15,10,13,25,11,11,13,6,13,10,13,19,11,11,10,14,14,5,10,14,4,22,10,9,11,8,17,12,13,8,10,5,14,15,11,3,5,13,13,10,20,11,12,10,10,18,10,25,21,17,13,9,18,9,15,8,11,13,11,18,9,8,12,16,14,4,8,16,13,9,20,21,15,23,11,7,12,6,10,10,23,5,18,9,19,17,13,14,22,8,22,15,13,15,12,11,22,3,21,5,14,11,7,17,20,13,14,12,18,15,19,13,12,8,14,7,12,18,15,8,9,23,32,12,8,14,15,12,15,9,12,11,19,21,9,4,17,18,8,10,28,11,19,11,26,7,13,12,12,17,8,13,18,6,18,3,14,10,18,13,11,12,14,10,5,5,10,17,11,16,12,13,7,17,11,12,17,19,6,17,7,18,8,11,7,8,13,13,6,21,20,7,17,10,15,7,6,10,13,8,11,24,11,13,18,11,21,7,13,8,18,22,20,20,5,8,7,13,17,15,11,13,8,13,6,18,14,10,19,11,3,11,16,17,11,13,8,7,10,4,13,4,11,7,25,9,7,14,12,9,8,21,16,19,11,15,11,14,14,19,26,23,22,13,26,10,9,11,14,7,16,11,13,11,16,25,10,12,9,17,17,9,19,8,15,7,6,22,9,9,8,17,14,23,18,7,16,1,7,8,21,16,11,20,5,9,14,9,10,14,6,10,10,10,19,12,9,5,5,4,6,5,11,17,6,12,5,12,26,9,16,15,7,9,8,23,18,15,6,9,16,19,7,13,16,11,9,11,7,7,6,6,8,13,6,14,14,13,6,33,12,8,21,5,11,9,10,8,17,9,8,13,18,13,16,37,17,20,24,23,21,14,14,14,16,9,10,7,9,11,19,11,18,15,11,10,13,20,7,10,19,9,11,13,18,13,17,7,17,8,19,8,11,13,12,13,18,13,17,9,11,15,8,6,15,12,20,11,19,19,19,13,5,12,7,13,13,5,19,6,12,19,13,4,17,19,17,7,17,16,8,12,11,11,11,13,19,15,14,9,13,4,16,11,7,17,15,8,19,15,14,14,13,10,20,15,13,13,14,14,12,12,15,17,15,18,13,15,13,7,4,11,10,15,12,22,16,12,11,4,25,7,11,15,27,7,15,17,12,15,14,13,7,15,11,14,21,18,18,10,16,17,18,13,15,15,14,5,5,7,22,28,7,8,6,11,4,15,4,10,12,11,8,14,18,17,6,7,7,17,4,16,9,20,11,8,18,13,18,15,21,7,6,10,20,12,8,13,12,14,11,9,21,13,17,20,10,10,15,8,6,20,22,22,12,17,8,6,7,6,7,10,12,15,11,17,22,12,13,8,11,13,23,9,13,19,18,7,7,16,14,17,14,6,15,14,13,14,12,4,14,18,11,10,22,9,7,10,8,15,10,23,16,12,27,17,13,17,16,16,9,22,15,17,14,16,33,8,6,9,10,7,22,9,20,15,10,9,18,11,15,15,9,13,12,11,14,12,21,9,7,10,17,33,6,14,10,16,6,19,12,16,14,10,5,15,7,13,10,16,12,8,32,7,20,20,18,8,7,9,4,7,10,15,18,13,10,18,4,24,10,18,17,16,20,12,15,5,14,11,22,12,10,24,11,23,14,27,16,16,16,6,20,6,14,14,25,12,15,8,11,8,23,11,6,15,8,9,21,8,8,13,13,16,16,12,23,12,18,14,6,15,8,20,23,21,10,11,6,10,20,9,25,9,11,23,19,13,15,5,7,12,15,7,14,8,9,4,15,7,15,13,23,8,20,8,16,11,15,17,13,7,16,11,13,14,3,11,6,15,9,9,12,11,11,6,12,12,12,15,10,13,11,12,7,5,19,17,7,16,14,8,13,31,9,16,6,22,12,4,10,14,21,6,11,18,14,8,16,12,13,15,15,18,18,18,3,14,8,11,13,22,10,15,20,10,6,13,18,14,9,12,8,5,15,6,17,12,15,18,8,19,16,15,5,18,9,14,14,15,4,16,14,19,23,21,10,15,12,15,14,10,10,8,1,19,18,11,14,11,11,12,10,4,10,15,26,24,4,8,20,15,18,11,12,23,9,22,13,4,15,19,18,11,10,10,18,15,15,12,20,14,10,10,14,13,9,17,14,4,8,3,17,8,15,10,7,8,11,9,17,16,14,13,20,10,26,12,18,18,7,10,14,9,14,18,6,7,18,15,20,11,17,15,6,2,7,6,9,10,20,9,12,5,9,10,13,22,9,21,12,17,14,19,7,14,12,11,10,7,9,11,22,13,20,7,16,13,20,9,12,11,16,10,16,16,20,13,11,15,10,15,10,17,13,10,14,10,17,2,11,17,23,16,14,8,8,23,14,16,7,22,24,12,12,15,20,10,10,13,17,16,12,15,6,26,9,22,11,11,15,16,9,15,21,14,22,8,19,12,11,18,5,13,21,12,19,9,9,12,15,11,18,15,20,10,10,14,14,18,15,14,12,9,5,14,16,11,19,12,13,20,10,11,11,8,8,15,15,16,21,7,11,6,19,8,13,18,18,15,13,10,21,5,26,24,11,19,18,8,13,20,16,17,16,20,15,17,15,16,13,24,16,18,11,15,11,14,13,13,13,5,20,11,5,6,16,18,16,15,10,8,9,9,10,4,16,10,11,8,10,16,5,10,18,13,15,16,15,15,8,9,8,11,18,10,12,16,12,6,18,13,10,15,8,11,10,14,13,10,7,5,16,7,9,8,19,11,13,5,23,11,15,4,23,7,15,16,2,7,18,9,9,13,15,12,8,18,14,12,6,23,7,7,14,14,7,5,14,10,8,11,13,18,16,13,16,15,13,15,16,9,16,25,16,12,8,14,15,18,18,15,6,14,18,6,19,12,6,12,23,25,19,13,17,7,7,27,18,12,14,9,14,15,9,16,7,15,13,17,9,9,12,18,19,19,19,15,10,14,11,9,16,9,20,17,11,21,10,15,29,10,7,11,15,10,14,6,7,11,15,18,10,5,18,10,13,19,20,13,18,19,12,26,25,16,12,20,12,14,20,15,29,19,12,28,16,14,24,18,14,6,10,15,10,13,6,10,14,15,20,12,10,16,6,13,7,10,11,12,15,10,12,23,12,18,12,9,6,22,16,13,17,12,12,9,9,3,16,15,13,9,7,12,12,4,8,14,6,16,19,11,8,13,23,23,10,19,7,7,14,19,22,16,9,3,10,9,16,8,12,7,10,11,28,8,20,14,19,17,9,13,17,11,10,11,13,13,9,14,15,11,10,17,15,9,14,16,17,21,13,8,25,14,14,15,26,12,10,8,10,13,13,22,26,12,16,12,27,13,11,17,4,18,13,24,19,4,17,13,24,16,2,35,13,18,9,7,7,14,16,24,13,3,10,9,20,24,5,13,15,16,14,10,14,6,22,5,20,9,9,11,23,16,12,9,15,7,13,9,10,22,10,13,22,13,17,25,9,17,19,3,13,15,11,13,8,16,20,4,8,8,15,16,12,15,10,11,17,10,19,3,9,22,7,9,15,15,5,4,5,7,12,9,19,9,20,13,11,11,9,19,9,12,8,10,15,11,4,14,7,16,21,28,10,19,18,12,11,7,12,8,11,10,14,12,8,9,12,9,14,17,7,8,16,9,16,19,11,16,7,11,8,11,12,12,10,10,10,6,8,24,8,11,8,7,7,8,12,14,13,9,15,18,11,11,13,14,13,31,17,10,13,13,15,2,9,17,16,16,9,12,10,17,22,10,21,6,7,13,5,13,8,24,18,6,11,13,7,13,15,14,18,12,18,7,11,14,7,11,10,9,14,4,8,11,5,14,4,11,6,20,6,14,11,18,14,19,21,14,5,13,20,18,5,17,14,4,12,9,17,26,20,18,12,11,9,12,16,6,13,11,5,14,12,9,12,9,6,12,10,9,3,8,9,23,10,16,8,19,19,14,7,9,7,18,16,13,10,8,12,11,17,17,20,6,12,12,28,11,19,9,8,16,16,27,15,20,15,16,11,10,16,5,9,14,11,15,6,10,25,16,16,7,17,8,11,8,9,16,13,14,14,3,19,4,7,17,9,16,7,9,9,16,23,9,8,16,20,14,14,10,19,11,11,6,20,7,13,8,12,13,16,17,15,15,16,7,5,7,12,5,4,14,25,15,12,6,7,5,6,4,8,11,8,12,12,14,5,9,5,25,23,13,11,11,14,11,21,9,18,11,11,11,12,5,16,15,8,9,14,7,14,16,24,11,8,9,9,16,17,12,27,5,21,6,2,19,9,12,12,16,16,9,12,8,18,10,7,13,13,18,11,5,14,8,10,10,14,8,11,11,14,11,7,14,16,13,11,19,11,14,14,15,20,23,12,12,12,25,6,10,14,14,29,8,7,14,10,8,20,11,13,10,16,9,6,9,17,10,10,12,12,14,14,11,22,13,8,8,22,25,8,28,13,16,15,17,7,20,10,11,10,16,10,4,10,17,8,5,4,14,6,15,8,13,12,12,8,10,20,19,16,11,12,14,8,27,17,14,12,11,21,12,12,9,8,14,18,10,6,11,14,21,22,15,14,15,8,20,20,10,10,12,22,7,12,19,9,15,13,10,17,12,20,37,12,21,7,17,11,13,14,12,11,12,9,17,10,10,20,14,21,8,24,14,16,16,17,13,16,10,16,22,11,24,17,8,16,9,11,19,7,13,11,9,4,19,14,16,9,26,12,8,10,13,19,14,10,3,6,15,15,10,11,6,10,15,12,7,8,17,17,6,14,13,14,22,26,2,10,7,9,16,18,9,11,6,17,12,9,16,10,8,10,6,14,6,25,22,16,7,12,10,11,9,21,9,15,5,9,9,19,11,8,20,3,9,11,15,15,15,17,7,9,20,9,14,20,10,17,11,7,25,8,32,14,13,19,10,13,9,4,22,12,21,14,6,14,26,7,16,9,22,11,6,20,10,7,23,14,15,14,8,10,12,17,11,14,13,16,7,13,7,11,10,14,12,16,12,8,10,7,19,14,11,13,11,10,13,9,18,5,15,21,17,20,22,6,11,17,6,20,10,21,4,18,9,6,9,8,13,14,16,11,18,20,6,11,6,20,15,13,6,17,23,16,9,17,10,11,24,7,14,20,18,18,21,16,10,21,9,18,9,15,11,11,14,5,10,12,18,17,18,9,8,8,18,9,4,14,10,22,12,8,9,19,10,17,7,21,16,12,7,6,18,13,17,24,7,8,23,16,16,17,12,14,19,19,11,6,12,14,11,21,17,15,12,16,5,9,15,17,11,11,11,9,6,11,18,16,15,21,13,15,12,17,7,15,18,25,7,8,10,9,9,14,15,10,9,13,16,8,9,16,7,19,13,23,14,6,4,13,11,14,12,7,7,9,7,15,12,20,4,7,11,3,13,8,8,11,24,9,9,11,15,17,11,25,16,13,17,10,11,10,6,18,15,10,9,16,8,22,32,11,15,13,12,13,10,12,12,22,18,7,18,8,8,10,9,6,12,9,8,21,19,18,8,5,19,11,6,27,10,8,20,10,14,7,13,8,9,19,13,16,5,12,10,14,8,12,23,15,9,23,25,20,8,8,6,13,17,11,5,9,10,11,11,17,14,12,19,13,28,10,17,8,20,21,14,9,12,13,9,15,11,24,16,13,20,9,24,17,11,17,2,20,5,19,11,27,7,15,19,10,23,10,14,12,14,10,25,12,14,16,8,23,12,14,7,10,9,12,11,15,15,19,18,21,23,9,8,16,10,18,11,10,8,7,15,19,16,18,5,10,8,17,20,5,18,15,14,10,8,4,22,27,6,10,11,7,14,7,28,13,6,7,7,5,13,7,14,18,13,18,25,10,7,16,23,19,15,19,16,14,10,20,7,9,11,18,10,14,12,15,9,9,15,10,16,22,6,13,12,7,1,9,11,17,13,13,10,15,18,11,15,20,5,13,14,22,12,13,11,9,17,16,9,12,20,24,20,6,12,7,12,18,5,16,13,13,15,10,5,11,9,14,11,10,8,10,30,13,15,13,9,20,15,10,14,8,22,19,16,17,15,12,17,16,14,6,21,11,9,19,14,7,19,11,16,16,15,15,9,11,15,9,14,12,11,10,6,7,16,7,12,11,14,22,17,12,9,8,9,15,18,6,11,19,11,12,10,7,11,11,18,9,19,14,8,7,19,15,12,11,12,11,14,18,13,4,12,9,13,14,11,19,18,8,19,13,11,10,11,19,17,12,15,5,19,11,7,21,14,19,14,24,17,16,22,19,13,11,5,9,17,13,18,10,7,11,14,17,19,6,9,16,7,6,10,19,12,14,7,7,9,8,12,23,18,19,16,21,15,12,15,11,14,4,6,21,19,12,13,14,4,6,12,12,12,22,20,20,18,8,10,7,7,23,20,16,16,20,5,17,5,14,5,11,17,6,15,12,14,12,14,19,15,10,11,14,13,25,14,17,16,3,16,5,14,14,28,10,14,22,10,7,7,12,15,23,18,21,22,6,16,7,14,18,25,23,19,4,9,13,21,14,5,19,25,9,10,13,14,16,15,8,11,12,15,5,18,9,10,13,12,15,10,15,15,14,12,15,16,10,28,15,15,19,14,8,8,19,16,14,11,23,26,13,9,16,16,13,20,6,22,8,14,19,8,15,11,14,10,13,8,23,6,10,16,4,13,19,14,15,15,10,14,15,14,14,12,21,6,13,19,11,14,3,7,11,13,19,6,6,10,10,12,7,9,13,13,7,13,7,8,13,12,14,8,14,15,7,12,14,6,16,16,12,10,10,21,14,13,18,15,11,17,22,21,10,15,13,22,14,16,14,18,8,7,8,19,10,15,11,15,4,18,14,9,13,4,21,17,15,8,9,11,4,21,14,11,6,20,14,9,7,16,18,20,14,16,12,23,21,9,13,16,9,17,16,11,6,18,16,17,19,13,5,22,13,10,12,18,13,12,11,11,12,10,15,22,11,13,11,10,16,10,12,10,17,12,7,9,14,8,23,9,17,14,14,24,6,31,26,27,16,3,9,24,15,25,6,12,18,13,11,16,16,39,12,12,23,12,3,9,25,6,15,5,9,13,10,15,12,11,13,7,15,14,12,13,6,12,17,13,16,8,12,20,27,21,9,14,5,10,13,21,24,7,7,12,21,13,14,12,22,15,13,15,8,6,6,20,17,5,7,21,6,15,8,15,10,9,27,15,11,13,9,10,12,14,9,20,10,17,12,17,13,14,6,20,12,18,22,3,13,16,11,28,7,8,11,18,24
