# Supplementary material for: Poisson pre-processing of nonstationary photonic signals: Signals with equality between mean and variance
Source: PLoS One. 2017 Dec 7;12(12):e0188622. doi: 10.1371/journal.pone.0188622 (PMC5720749; doi:10.1371/journal.pone.0188622)
Supplement: S1 Dataset — (ZIP) [file pone.0188622.s001.zip › data/experimental/noise/noise_04.dat]

13,14,12,20,10,14,20,16,18,17,6,18,14,14,8,20,22,19,9,9,11,20,12,11,18,11,17,12,3,24,14,19,23,12,6,18,14,24,15,7,9,15,9,10,9,12,21,11,15,16,4,11,17,16,15,7,9,21,10,6,7,14,12,17,12,8,12,7,6,17,10,17,10,12,15,18,10,7,16,10,18,3,20,9,20,10,24,16,15,8,4,10,18,20,25,17,6,17,6,20,13,18,17,16,14,16,12,12,8,16,9,8,9,13,7,16,15,26,14,13,18,11,10,14,13,6,9,14,10,13,5,12,16,13,8,11,13,16,13,13,7,19,17,12,13,17,15,16,10,19,19,21,23,19,12,16,10,19,7,22,19,12,6,10,12,7,18,7,18,30,6,14,13,15,10,8,17,14,17,6,12,16,17,15,15,5,10,19,13,15,12,14,8,19,9,12,10,13,5,8,9,14,11,22,24,9,18,7,12,12,10,14,8,11,14,10,20,17,14,14,10,8,2,2,14,10,6,18,20,12,14,9,9,7,10,9,15,16,17,13,4,7,16,9,13,5,8,8,13,4,4,18,16,19,19,12,27,10,14,8,12,14,8,5,8,10,11,19,8,8,8,17,11,8,18,8,13,17,16,17,11,15,20,16,5,15,15,18,14,12,15,10,6,9,17,16,10,15,14,11,24,6,14,11,5,17,17,10,7,16,15,15,9,9,7,13,24,11,9,11,16,11,13,17,17,14,11,27,19,12,19,15,13,5,10,16,8,20,6,12,14,20,19,26,16,18,20,13,21,16,12,10,18,11,15,15,12,19,9,16,4,9,17,10,20,17,25,24,16,5,18,18,11,21,10,8,22,25,17,12,8,6,8,15,3,15,9,9,13,17,14,7,7,18,13,8,9,5,13,20,13,24,7,9,15,22,7,7,9,13,12,9,21,13,5,16,5,6,16,14,10,15,10,9,6,12,8,6,13,12,18,8,18,4,9,8,16,13,10,9,15,16,12,13,18,16,11,17,7,8,19,19,12,10,22,12,9,13,9,15,20,8,13,6,5,11,11,19,6,14,16,12,7,5,12,13,16,12,29,11,16,12,12,13,16,22,17,9,13,5,7,13,17,18,15,14,5,11,14,16,10,13,26,17,14,23,12,13,16,9,26,15,10,10,19,10,15,11,11,17,16,15,16,12,12,17,15,16,11,10,11,7,14,11,20,15,12,3,11,17,7,16,12,16,22,7,8,13,19,9,11,10,11,8,7,23,18,2,8,7,20,25,15,26,6,7,15,10,12,17,15,18,11,14,16,12,15,9,15,11,2,17,7,16,3,5,2,14,11,11,9,10,6,5,11,18,22,3,13,20,16,25,4,12,6,16,15,18,10,9,12,5,17,17,14,18,10,22,7,17,11,11,19,15,13,10,9,8,5,10,12,9,8,18,15,11,17,11,10,10,10,10,13,18,21,7,25,15,12,15,11,8,6,21,11,6,6,7,10,13,16,14,10,12,9,15,11,14,20,16,9,11,6,6,6,14,11,18,14,9,10,14,17,11,8,11,6,17,13,17,8,6,2,15,17,7,3,9,14,11,18,17,13,14,14,11,19,6,10,9,6,10,14,16,21,20,13,5,9,10,11,10,8,17,18,17,5,16,7,18,9,9,22,7,6,12,16,16,14,14,8,14,13,18,15,16,15,6,13,17,5,12,15,15,13,20,9,21,9,13,15,15,11,22,11,21,11,15,12,13,9,10,9,11,10,14,5,15,13,14,6,13,9,7,14,17,17,20,15,13,8,6,7,9,10,16,12,14,5,15,6,13,3,12,9,9,9,22,12,10,13,12,8,5,14,11,13,16,8,14,15,13,19,19,17,8,11,14,8,6,11,11,22,8,10,19,14,11,12,7,12,24,18,14,22,17,14,14,16,14,9,7,12,20,18,11,8,11,9,12,12,19,19,16,21,19,8,11,25,7,6,10,7,13,11,18,8,8,6,24,12,10,14,13,13,20,16,5,13,3,10,11,13,14,14,18,21,17,16,3,12,10,6,13,13,14,11,10,17,12,8,5,9,12,19,23,12,13,8,17,17,11,11,13,14,5,9,4,15,11,8,13,19,12,14,6,8,9,11,17,21,5,19,10,10,7,23,1,12,15,13,9,21,9,11,10,12,14,11,10,10,22,8,6,15,11,15,18,12,15,13,19,8,8,25,14,14,9,12,16,13,9,14,14,10,12,16,12,15,22,7,16,8,5,20,12,21,6,10,10,29,8,21,20,15,13,13,4,18,8,12,27,16,14,11,9,10,6,17,17,20,17,16,12,6,17,13,12,9,8,9,19,12,10,13,15,16,16,5,13,19,14,9,10,19,5,16,16,21,15,15,8,22,24,7,10,16,11,9,23,11,17,10,12,23,10,13,8,12,14,18,16,9,8,8,13,16,5,14,12,18,19,10,9,11,16,9,17,15,11,13,14,10,5,15,4,9,16,17,23,19,11,4,8,7,21,10,7,12,6,8,17,8,12,7,12,14,2,9,22,12,14,17,12,16,11,14,9,15,6,13,20,12,10,19,12,9,16,11,8,8,20,12,15,8,13,9,12,13,18,26,15,9,12,20,15,9,17,18,17,8,6,17,13,8,29,12,21,17,14,18,20,16,10,21,22,12,7,12,18,6,14,18,18,12,12,11,22,10,16,15,8,11,12,10,13,12,8,10,17,12,9,8,11,12,13,19,5,22,17,17,12,15,29,10,12,13,12,8,14,16,17,10,5,14,12,19,7,25,24,11,6,11,9,13,9,16,7,14,11,25,10,10,13,11,3,6,9,22,22,4,16,11,9,7,12,8,13,8,22,18,7,11,12,9,11,15,12,17,19,14,19,8,7,19,6,4,10,12,12,5,20,15,18,13,19,8,8,14,11,15,7,18,9,9,16,13,7,13,16,8,18,9,7,12,13,9,12,4,11,12,5,11,9,15,11,7,13,10,23,13,12,8,28,8,10,19,14,19,26,10,9,9,3,11,6,10,9,11,14,4,10,6,19,16,15,11,10,9,8,16,11,11,8,15,11,9,10,15,21,18,13,24,16,6,15,15,26,13,8,5,8,12,17,13,18,6,7,8,13,16,21,9,16,18,9,9,21,10,9,13,12,13,12,20,10,18,18,15,8,12,4,7,12,10,10,17,4,10,18,6,15,15,17,5,7,9,10,12,13,9,10,13,16,21,19,14,16,13,6,12,8,14,16,12,10,19,14,3,25,13,7,12,12,15,17,11,20,15,17,18,6,7,16,4,15,5,15,15,14,6,11,17,8,16,10,11,18,10,15,13,9,6,18,8,18,18,6,16,7,18,18,16,17,8,19,15,16,15,9,17,19,24,20,13,19,14,11,16,14,16,8,20,7,12,8,15,13,6,17,5,8,17,18,13,7,7,9,27,3,10,11,7,13,21,14,25,14,16,14,18,8,4,15,8,13,22,14,16,12,28,6,12,19,11,7,7,13,9,17,19,18,16,10,14,12,11,12,12,13,11,8,19,9,20,9,10,18,8,21,15,11,8,18,9,17,21,14,6,6,15,15,13,25,7,13,16,16,22,7,18,12,15,15,14,12,28,13,4,20,10,22,16,2,18,10,12,8,5,22,12,15,7,22,13,12,13,6,15,7,5,18,13,14,16,4,19,10,13,9,21,20,16,15,5,17,14,6,8,29,16,11,10,8,13,7,20,5,10,18,8,15,17,4,11,12,11,8,16,10,10,17,15,12,9,11,17,17,11,12,15,16,15,15,18,9,7,24,14,10,9,14,11,12,21,16,6,7,17,7,19,13,11,13,10,18,16,20,13,11,10,14,10,23,11,13,7,16,18,19,16,9,6,10,19,6,12,13,16,12,16,7,17,6,15,7,13,11,7,7,12,8,10,17,15,9,17,10,11,13,24,15,18,6,9,13,21,13,17,15,12,9,17,14,13,22,13,10,15,7,17,9,17,13,8,16,7,30,13,13,9,19,16,15,16,16,6,4,10,15,7,5,22,6,11,3,18,9,14,9,12,8,15,16,17,19,9,20,12,20,13,17,14,10,15,22,12,5,10,14,15,13,14,10,19,11,11,10,6,10,12,19,8,17,8,10,21,15,17,10,21,9,10,11,8,19,14,21,10,13,6,11,9,15,15,12,16,13,7,11,7,19,15,20,10,14,12,11,15,12,20,23,10,12,20,10,16,11,13,10,13,13,8,21,12,12,15,7,9,13,19,11,10,18,9,12,12,8,29,16,16,13,15,12,10,13,18,11,25,16,11,23,10,15,29,10,20,15,22,8,11,11,15,11,29,11,14,9,12,27,11,9,7,7,13,12,10,15,20,14,11,16,9,13,7,11,9,15,16,22,13,8,12,18,12,13,18,8,9,12,6,16,5,12,10,14,22,6,22,11,6,9,7,21,8,17,16,25,12,17,11,9,15,6,11,17,11,6,6,12,9,10,12,14,11,10,14,23,14,14,16,5,15,16,7,12,14,5,12,29,14,11,12,17,17,16,12,9,5,14,7,15,14,7,14,8,24,13,14,15,10,13,10,10,15,13,17,8,10,16,11,13,17,9,8,21,20,8,5,13,10,9,15,14,21,16,10,26,9,18,14,7,27,9,18,19,10,8,6,7,14,10,11,13,14,8,6,13,17,2,13,11,16,14,12,16,18,9,15,9,16,6,7,9,13,16,5,11,11,18,19,20,13,15,9,17,17,31,3,8,19,14,9,10,11,20,6,20,20,16,13,20,20,10,10,17,25,11,17,12,14,12,16,19,16,15,10,11,21,13,7,8,17,17,6,10,18,10,16,8,7,10,16,12,15,15,31,19,17,13,8,10,16,20,12,24,8,10,15,14,4,28,16,11,5,19,9,14,17,17,22,20,7,18,7,8,16,7,18,10,20,11,20,8,7,18,12,21,13,19,7,13,17,10,10,5,6,13,13,5,14,12,19,17,13,5,7,9,10,17,26,13,12,18,24,11,18,14,9,13,6,16,11,18,12,11,8,6,8,6,4,18,15,12,24,9,13,8,17,5,11,17,16,7,9,14,12,9,10,11,9,7,18,26,20,8,9,12,17,19,13,9,15,7,15,19,17,4,7,7,14,14,10,4,12,7,10,13,14,8,12,10,16,13,7,16,15,15,16,7,11,9,14,18,10,11,20,9,12,14,8,24,15,11,8,17,24,13,9,14,14,18,14,19,10,5,15,16,12,19,9,8,3,10,10,13,16,8,6,5,5,15,15,9,14,15,7,9,18,16,14,8,11,16,10,10,15,19,11,10,6,11,15,17,10,12,8,11,19,18,8,18,3,11,11,9,9,18,7,18,9,9,10,25,8,7,20,8,16,6,6,9,11,11,14,23,13,15,18,13,4,8,10,14,19,18,6,14,14,21,11,15,22,8,7,14,17,8,29,11,17,6,16,17,9,6,12,18,21,14,9,13,5,8,8,12,10,10,13,8,9,9,8,20,29,13,14,15,9,28,16,30,17,15,11,15,18,15,5,11,12,11,13,10,23,12,11,8,19,9,6,9,9,7,14,31,24,12,13,13,12,7,14,25,8,17,14,17,13,14,17,13,12,11,20,16,7,6,3,20,14,10,25,10,7,10,7,10,18,10,19,17,13,6,19,8,21,2,15,18,11,16,11,14,25,19,9,8,12,9,6,11,13,17,16,26,13,11,9,16,16,8,7,13,17,13,15,8,8,5,12,15,16,18,9,10,17,8,14,12,14,9,19,14,22,9,6,12,17,14,13,7,13,16,22,5,9,9,8,19,12,23,26,14,11,12,17,13,13,15,10,2,15,5,12,13,13,8,21,15,18,15,20,10,9,17,12,17,17,8,23,28,13,13,12,23,9,10,8,14,20,12,8,9,14,11,12,20,14,14,11,13,3,9,5,5,10,17,23,11,16,14,15,11,14,13,15,18,22,14,7,14,7,23,16,15,14,8,10,20,12,21,19,7,6,8,14,19,11,18,11,10,7,13,24,4,14,18,14,1,15,13,11,12,12,11,10,17,12,10,17,31,7,16,16,18,22,12,14,11,17,9,9,17,15,24,3,12,9,7,15,17,17,12,9,18,11,17,14,6,13,10,11,16,11,12,16,11,6,11,13,17,19,16,11,9,17,13,10,10,22,11,14,15,8,13,21,3,14,11,17,10,9,12,11,14,10,4,16,13,14,10,12,10,17,9,18,16,17,11,17,17,19,6,8,24,7,15,15,14,17,9,14,7,14,10,14,18,15,11,16,21,11,8,15,13,11,13,11,10,15,24,9,26,9,18,8,16,15,16,8,9,27,8,11,17,4,5,21,4,25,20,14,10,16,13,10,15,11,18,16,14,18,10,6,8,12,16,15,11,16,16,15,18,20,11,10,12,19,10,16,10,10,15,14,23,10,18,10,20,9,16,11,13,24,16,16,4,15,12,16,16,23,7,13,11,13,8,17,8,13,16,12,6,20,10,8,14,4,13,11,14,9,9,14,17,9,9,18,14,14,15,7,14,13,23,10,13,21,9,26,10,16,11,15,8,7,10,16,18,17,18,9,11,16,16,12,18,7,21,12,17,15,11,3,5,12,8,10,13,23,15,11,17,14,12,13,23,11,16,17,10,14,23,16,7,14,10,16,18,17,11,25,15,12,6,23,9,13,12,11,19,10,17,11,18,16,23,16,14,16,13,8,17,17,12,13,11,4,16,14,10,18,10,16,12,15,10,12,12,19,10,24,8,19,17,12,14,17,12,13,14,9,13,15,11,9,13,21,15,14,14,12,14,10,6,3,8,12,4,19,9,11,7,12,7,15,15,23,11,6,16,21,17,14,22,11,17,24,11,13,19,10,22,14,6,17,7,16,13,15,22,19,17,7,7,14,23,15,2,13,15,7,3,14,7,13,11,9,12,6,10,11,10,14,10,12,15,10,12,11,6,14,6,17,16,8,8,8,18,13,14,16,9,10,9,14,24,13,12,10,11,8,14,14,8,18,10,6,8,13,13,13,22,13,10,12,21,15,11,7,10,13,12,14,10,14,14,14,9,15,8,11,10,10,7,15,23,19,17,14,5,21,12,9,17,12,16,16,11,16,7,17,13,7,7,8,15,22,16,7,13,14,13,12,13,21,21,24,16,10,19,10,17,9,25,15,23,17,9,16,8,8,22,16,18,15,22,17,8,14,15,24,7,12,6,10,20,7,28,18,6,22,16,16,11,14,21,12,9,19,10,17,16,20,27,6,9,5,7,14,7,16,14,6,19,6,15,14,29,17,15,12,17,9,10,8,15,17,13,12,18,14,23,12,23,9,7,11,16,9,10,19,19,7,12,8,13,6,12,13,15,21,9,10,20,14,16,20,16,6,9,24,7,15,10,12,21,9,4,12,7,18,20,23,17,6,15,11,17,12,13,21,17,16,16,15,13,15,7,20,10,14,9,15,6,19,13,9,12,10,17,8,7,16,11,7,12,4,16,18,13,7,4,13,14,18,13,9,10,14,4,19,6,18,17,14,5,11,9,13,10,11,15,5,7,7,9,11,14,13,8,15,12,13,12,17,9,13,5,17,8,15,10,10,15,6,9,7,12,6,17,8,8,20,19,8,20,6,7,7,14,19,11,11,10,2,24,29,14,19,16,11,10,11,8,12,17,19,7,16,18,8,19,19,18,6,16,17,17,11,12,15,18,13,18,15,20,16,17,21,18,7,15,7,17,15,9,10,10,7,15,21,7,11,14,25,20,17,17,15,8,21,9,22,11,14,7,5,9,14,7,10,9,12,10,9,10,20,12,15,18,14,18,5,24,13,21,13,11,19,18,16,13,8,17,25,13,11,10,17,22,9,6,9,15,12,7,10,11,14,12,8,22,18,12,10,12,18,19,20,19,19,13,24,16,7,9,16,10,24,8,9,15,16,14,16,22,7,14,13,12,23,7,14,10,7,8,13,20,17,15,22,17,9,16,2,13,12,12,19,20,13,10,12,10,4,6,18,23,17,13,8,6,15,9,15,11,16,12,13,16,5,20,7,19,15,10,13,15,9,9,16,13,10,19,17,15,8,6,14,11,12,27,12,19,15,13,5,19,14,10,16,13,18,19,20,27,12,13,16,11,8,7,8,13,11,17,10,19,18,13,12,12,12,8,12,11,28,13,16,15,15,19,6,11,9,14,18,15,12,14,13,12,15,4,9,9,23,14,11,10,5,15,7,11,10,12,4,5,7,21,13,17,12,18,19,19,11,11,23,15,16,18,14,11,7,17,22,12,10,13,9,31,7,14,26,10,17,9,8,11,20,8,11,9,14,14,12,8,12,16,13,8,16,5,10,17,9,4,22,12,6,16,9,17,14,7,20,3,25,15,10,15,10,11,3,6,20,9,17,9,7,21,19,6,10,16,13,8,21,11,14,13,8,20,27,8,20,10,14,12,11,18,15,13,26,13,24,24,17,8,18,20,14,10,6,12,17,12,5,23,14,20,11,11,26,11,17,8,14,18,15,7,10,11,16,4,11,11,24,14,10,18,24,11,11,11,18,9,16,24,19,8,7,15,6,15,11,7,11,8,5,21,9,15,16,12,12,14,17,10,12,12,4,7,10,12,12,15,11,12,16,23,12,11,9,8,7,9,11,19,6,23,13,15,10,12,16,6,7,19,7,20,10,19,4,13,14,16,12,16,9,13,14,18,16,11,11,16,19,15,15,14,14,23,12,15,16,5,13,13,6,16,6,7,11,13,4,20,20,10,11,10,21,13,18,15,18,14,18,11,9,10,9,15,14,20,24,13,22,14,15,9,11,7,11,16,21,17,7,18,15,6,9,11,15,16,8,17,10,7,9,21,14,13,6,16,10,25,14,15,17,16,15,10,9,23,16,9,8,6,7,4,24,16,6,16,13,9,15,20,9,15,9,10,10,13,5,8,13,18,17,13,11,14,16,20,16,13,7,13,19,15,16,11,12,20,20,21,24,12,14,11,8,16,19,12,12,13,17,7,8,13,7,18,17,10,10,11,18,11,17,4,5,4,19,16,17,19,9,18,12,9,3,8,22,12,10,21,25,9,18,13,25,18,13,14,10,14,10,11,9,21,6,21,12,1,6,14,21,16,18,15,10,15,13,16,8,20,8,18,16,10,13,18,14,12,21,16,7,15,15,12,10,10,25,12,11,15,7,10,13,9,18,3,13,13,9,10,31,9,17,11,13,25,13,13,12,18,11,17,20,15,9,13,15,9,11,17,7,6,3,11,14,16,11,13,14,12,6,12,16,17,19,11,15,11,10,14,20,8,13,13,13,12,10,9,12,10,11,6,10,13,7,14,16,12,19,12,5,12,15,12,10,10,13,14,17,15,13,17,13,11,14,11,26,13,9,9,27,13,13,19,19,11,15,17,14,6,15,19,6,11,19,13,12,14,9,18,8,17,11,14,14,16,6,5,7,14,13,13,11,29,2,8,28,12,13,15,17,11,10,9,9,12,4,18,11,14,11,13,16,10,5,23,12,7,11,14,26,18,16,15,3,14,4,6,10,20,19,8,12,5,13,11,41,16,11,14,24,26,8,13,13,8,18,10,14,13,14,15,3,17,16,12,11,9,21,14,9,24,10,17,14,11,13,13,17,15,16,9,18,15,12,14,17,11,16,12,13,8,7,14,19,10,6,14,9,6,8,26,12,10,15,11,7,15,4,5,16,7,23,7,16,14,13,17,15,10,16,19,14,12,9,16,10,3,15,13,10,28,12,6,16,8,13,6,15,15,6,9,19,15,19,9,19,15,20,12,9,22,10,7,7,12,14,9,7,10,8,8,12,19,15,9,15,13,18,19,17,5,20,7,16,17,20,11,14,20,12,18,8,7,9,17,7,6,7,17,10,21,21,6,18,21,11,19,13,10,12,11,12,11,8,5,10,14,14,13,18,14,25,4,15,4,12,18,11,12,17,13,8,13,11,15,18,13,5,12,17,19,7,18,13,11,12,16,15,19,9,14,11,16,6,23,14,8,19,13,18,11,15,21,14,14,14,11,18,18,12,10,10,11,14,16,7,12,8,15,9,11,25,8,8,16,15,14,9,7,15,4,13,21,13,11,16,6,19,8,10,10,17,14,12,13,21,16,15,21,15,12,11,7,10,16,20,11,17,16,14,12,9,30,12,6,15,9,10,16,8,10,19,14,14,10,12,17,17,7,16,16,15,12,19,16,11,11,8,7,6,12,6,10,11,8,16,23,9,8,17,21,20,9,22,19,8,9,5,22,12,10,16,11,10,9,6,9,9,9,8,15,23,15,6,14,19,7,25,11,16,8,10,16,8,11,12,10,17,21,3,6,14,11,20,25,7,17,15,16,14,15,14,15,17,27,10,9,12,15,6,8,9,5,11,12,18,11,17,10,18,8,9,10,23,16,20,7,15,13,9,14,8,6,20,16,16,15,9,18,8,13,9,29,12,29,21,8,7,6,15,19,13,7,24,11,5,17,24,15,12,5,18,21,14,5,8,10,11,8,7,10,11,9,16,12,21,10,9,11,17,13,20,12,15,19,18,8,5,13,25,22,4,13,22,14,4,23,11,17,15,8,22,20,20,11,10,13,5,12,8,18,14,12,23,8,7,9,19,23,6,18,12,10,8,7,15,15,14,10,34,19,10,22,11,11,12,17,16,9,7,11,11,10,9,12,8,20,7,13,23,6,16,13,8,20,19,13,22,16,8,11,12,18,11,13,17,11,18,13,6,7,12,11,10,9,10,15,11,12,5,12,18,20,15,21,14,10,17,13,14,18,20,13,13,17,19,20,13,14,3,17,11,16,9,17,19,9,13,18,5,13,11,12,14,12,30,6,4,13,13,17,13,15,10,13,16,10,6,18,17,11,12,19,8,15,24,13,13,8,14,14,15,15,8,18,14,5,14,18,12,11,20,12,7,15,14,7,8,14,15,17,6,15,4,11,12,30,8,16,13,7,8,12,17,13,14,5,12,13,14,12,18,12,11,13,15,13,21,11,24,11,12,22,7,12,12,9,9,20,14,17,12,8,5,20,15,3,11,2,10,15,11,17,13,12,17,14,17,6,18,4,3,11,16,14,11,16,6,14,6,12,12,16,11,4,14,12,8,13,20,11,12,6,9,11,19,10,11,15,7,9,18,13,11,13,13,12,3,11,13,4,4,5,16,9,23,11,14,8,10,3,14,6,9,10,18,20,18,10,10,12,22,6,14,12,9,7,16,8,9,9,4,17,24,10,13,6,11,13,13,15,19,10,13,19,8,12,5,12,13,6,7,11,7,13,10,8,12,7,21,7,20,18,11,10,20,16,10,11,6,28,15,14,10,10,10,26,19,10,6,14,13,13,24,11,21,18,12,15,10,4,13,8,12,19,11,12,9,7,14,6,23,13,14,6,14,12,10,10,13,14,23,10,8,9,9,13,23,9,8,18,19,23,20,8,16,15,19,12,10,10,20,21,10,10,9,13,12,12,13,16,6,14,18,10,17,17,16,11,13,17,16,15,8,9,5,19,11,8,15,16,23,19,7,13,12,18,21,14,14,11,19,6,13,11,16,18,23,3,6,11,17,6,12,14,11,12,8,11,7,15,9,18,6,12,15,12,10,4,7,14,22,16,19,17,13,4,8,16,24,24,12,14,23,12,13,10,13,12,8,11,21,11,2,21,9,19,16,31,18,10,28,20,12,6,14,22,4,14,7,9,10,7,14,14,22,17,22,12,13,17,9,14,8,12,8,16,11,2,23,10,12,2,14,12,10,11,16,8,8,28,10,19,6,10,7,15,6,16,8,6,18,19,18,17,14,15,14,9,18,15,19,19,9,14,5,11,12,15,7,9,20,15,11,10,10,5,18,7,19,17,15,23,5,5,10,11,12,12,14,13,20,8,12,13,18,13,16,22,9,13,16,15,17,2,16,8,22,14,14,13,6,24,10,13,9,16,21,9,10,11,11,28,7,11,8,12,20,8,14,14,18,9,11,14,7,12,20,16,15,13,12,24,4,6,9,14,18,17,12,8,15,15,13,14,15,12,10,15,8,5,6,25,11,13,9,13,12,4,12,13,11,19,19,12,15,9,4,24,14,11,16,9,17,17,18,17,27,7,11,7,17,19,12,9,11,13,12,20,15,14,14,16,11,12,18,15,11,11,8,18,11,10,14,18,20,19,16,5,7,15,24,21,13,12,6,21,15,10,10,11,20,21,10,11,15,21,7,11,16,9,13,23,15,17,10,20,14,21,6,16,11,11,11,13,8,9,17,4,15,12,12,17,25,18,20,13,18,7,5,5,15,19,16,11,5,2,12,8,14,5,21,8,21,15,15,4,7,15,15,6,23,11,18,14,10,13,7,8,7,9,21,11,13,13,15,13,9,12,9,10,11,22,11,6,10,15,13,7,16,10,21,15,7,14,20,11,15,8,14,11,22,12,11,10,21,13,16,10,11,5,7,15,19,14,14,9,18,13,7,23,5,15,11,8,11,16,14,11,11,11,10,17,11,9,11,17,17,5,7,7,15,13,13,8,12,16,9,6,30,4,16,14,12,15,12,13,14,6,11,18,10,20,13,13,15,10,9,7,12,20,10,17,16,9,12,15,19,12,11,5,19,12,10,5,6,3,17,13,14,10,12,10,10,4,9,7,18,7,11,13,22,21,13,17,11,18,4,19,14,14,15,20,11,13,23,12,7,17,15,18,14,19,14,14,10,9,12,15,12,25,13,6,21,20,35,17,10,20,11,19,13,24,14,9,9,6,12,16,20,17,20,18,12,21,27,11,10,18,13,8,18,18,6,8,12,16,21,23,5,14,13,6,11,19,16,14,18,6,13,22,9,4,14,4,15,16,16,6,13,12,13,27,8,12,12,13,13,4,18,10,17,12,9,10,9,18,22,15,10,15,9,6,8,21,13,11,11,10,23,6,15,10,14,8,10,8,16,17,5,8,19,16,19,23,16,12,12,11,6,16,15,20,11,10,19,14,13,14,13,4,11,9,10,6,15,7,14,8,11,14,5,15,2,16,3,13,11,10,10,12,11,19,9,16,14,15,8,18,16,4,16,24,23,17,20,18,5,7,11,20,17,14,14,8,11,7,8,9,9,13,10,17,11,12,9,19,12,8,25,20,22,12,8,11,22,10,6,16,17,12,21,3,10,15,12,9,21,15,20,7,11,15,8,14,7,20,18,14,12,13,11,18,16,13,15,9,11,4,19,7,20,10,19,14,6,18,12,13,8,13,8,17,10,16,11,15,16,7,7,12,11,14,18,14,14,11,22,15,12,10,8,9,10,18,8,10,16,7,14,22,15,9,9,14,12,0,12,6,8,9,10,18,13,14,17,9,12,7,11,21,15,13,10,9,10,12,14,17,12,7,9,8,13,8,23,27,9,10,13,22,13,16,10,23,15,17,13,8,10,10,7,10,11,13,16,14,14,7,6,17,8,11,14,17,12,14,10,14,10,6,11,12,7,9,16,22,15,5,15,22,8,11,10,19,9,5,12,9,16,19,8,17,22,13,5,17,10,17,6,8,7,8,24,15,8,10,11,3,8,13,7,11,9,16,14,18,7,3,12,16,12,25,10,6,14,9,13,11,20,9,13,5,14,14,19,9,7,17,19,12,7,11,14,18,25,3,13,12,17,8,19,11,6,11,12,12,21,15,11,5,16,17,11,17,17,23,17,21,20,12,10,21,9,17,6,15,13,4,12,14,23,14,19,15,17,11,10,15,14,7,12,6,14,11,10,21,17,12,16,20,11,8,10,19,15,22,14,10,8,6,18,14,8,15,15,15,10,11,9,12,13,14,25,11,3,16,10,10,5,15,8,5,13,12,12,15,19,12,8,16,13,30,17,6,21,11,9,22,15,11,14,12,10,10,13,13,11,16,17,4,16,25,18,17,16,17,10,22,14,15,15,21,23,17,15,8,17,13,3,19,8,11,11,8,13,11,7,21,9,6,14,18,18,18,15,12,15,14,11,4,14,17,12,17,24,9,13,6,15,11,8,14,16,13,12,14,9,18,18,18,8,23,17,8,16,21,17,8,6,12,15,13,7,13,14,9,6,6,17,15,9,15,25,15,12,6,15,14,6,17,22,20,13,3,7,11,7,13,10,15,10,9,20,10,14,12,7,6,9,7,13,10,15,12,19,12,12,10,10,15,14,14,13,6,9,16,8,22,7,18,10,14,12,15,8,24,10,13,11,14,7,4,23,10,11,15,14,17,17,8,9,12,13,11,10,19,22,3,12,12,13,9,17,10,9,13,11,12,8,7,10,12,8,15,14,7,12,14,19,11,8,11,18,24,17,8,13,16,13,5,15,8,4,13,9,12,21,7,15,8,14,6,11,10,8,7,8,25,18,18,15,18,27,15,17,8,6,16,17,13,12,5,12,26,16,18,15,18,12,13,10,12,22,4,10,16,8,13,13,7,12,5,12,15,11,11,8,18,9,17,19,36,13,15,17,16,30,17,20,8,11,11,17,6,8,17,13,9,11,13,15,19,19,7,8,18,15,12,13,8,16,16,13,18,16,9,13,10,19,14,6,12,14,10,10,11,11,5,8,11,12,15,5,19,19,5,23,11,22,7,8,16,9,8,13,15,21,15,10,13,13,22,23,15,10,13,9,6,9,14,7,12,3,12,18,14,4,16,13,15,17,11,9,22,13,9,17,7,11,19,11,9,14,14,19,19,4,8,15,7,13,19,5,14,17,11,13,16,13,8,8,11,7,12,19,11,16,22,12,8,21,14,10,15,20,13,15,8,14,16,12,12,5,6,9,16,7,19,19,12,12,11,20,13,31,9,12,20,3,19,15,5,13,16,11,15,11,17,18,10,16,12,19,16,15,11,2,14,8,8,13,10,7,10,8,8,11,20,14,12,15,11,7,28,15,17,15,16,13,16,17,16,8,21,14,26,23,6,12,17,12,15,11,8,14,10,10,10,13,17,7,14,7,14,7,16,6,21,10,3,13,16,11,7,10,14,10,12,14,27,15,17,7,6,7,13,4,14,11,14,23,20,15,9,11,11,6,8,17,23,10,13,13,11,8,17,9,5,6,11,14,8,13,6,10,9,11,21,12,14,15,6,19,7,16,6,10,16,14,24,28,11,8,1,16,8,24,14,14,10,11,18,11,18,24,24,5,16,12,15,13,27,11,13,12,12,16,4,14,7,19,15,17,20,10,18,10,6,12,20,9,12,28,11,13,12,10,14,14,14,18,19,8,18,12,14,14,11,12,15,12,10,16,13,12,14,19,8,9,10,18,7,13,11,12,15,18,13,20,7,21,4,7,13,17,18,8,24,13,21,24,15,19,13,22,18,8,7,15,18,13,9,13,24,8,18,11,14,12,15,11,14,8,15,19,14,15,25,10,11,6,9,5,11,24,10,17,10,16,10,15,7,17,9,17,8,11,16,13,11,10,12,15,17,10,16,13,20,10,16,8,21,12,19,12,7,10,14,20,11,19,14,19,6,10,10,14,6,7,10,8,23,21,10,17,13,11,13,28,9,13,10,12,9,6,13,12,9,9,10,24,15,13,14,10,8,8,6,18,11,6,9,16,19,20,8,15,9,27,6,10,8,5,9,7,16,10,25,13,12,11,14,15,6,10,26,13,14,16,5,7,8,12,9,13,12,15,12,20,17,18,15,18,11,22,15,9,17,12,4,15,20,17,11,14,9,6,8,11,2,9,18,26,14,17,11,8,18,15,16,7,20,8,31,12,9,20,14,12,10,15,26,9,11,20,5,2,13,8,9,8,10,21,5,16,18,12,13,23,15,13,7,9,12,11,8,12,19,12,18,20,20,19,17,15,10,10,13,17,11,11,7,7,18,13,9,12,22,12,22,17,9,16,15,14,10,22,11,6,14,15,11,10,13,25,23,10,13,17,21,11,12,7,11,7,16,15,9,12,11,10,15,7,11,10,6,9,11,21,5,7,13,14,13,20,13,5,14,7,10,16,10,14,13,12,4,8,19,4,13,13,9,11,20,16,13,12,14,16,21,12,20,9,15,12,11,9,11,7,23,14,10,18,7,9,16,10,8,16,14,16,13,19,10,11,11,14,13,20,13,11,17,16,12,22,10,6,6,13,10,10,15,12,16,23,17,11,13,24,9,6,11,4,16,5,12,13,6,17,9,22,9,21,6,14,14,12,23,6,10,19,9,12,20,11,9,17,12,14,14,9,12,19,9,5,17,15,17,13,9,19,17,24,10,11,4,19,23,7,25,13,18,10,10,15,7,15,19,14,15,30,23,20,14,7,17,13,10,13,10,4,16,13,10,11,10,5,10,12,10,13,11,19,16,11,5,12,7,3,13,12,20,13,19,16,19,23,14,9,13,12,10,14,7,5,9,9,10,15,14,16,5,21,11,6,14,14,23,14,9,7,19,11,9,11,15,20,8,12,19,15,16,13,18,11,14,10,18,23,15,10,17,8,26,23,18,14,12,17,8,13,24,7,10,16,15,10,12,21,12,6,13,13,6,28,9,8,10,3,14,13,16,24,11,22,16,9,9,3,8,12,12,16,20,12,22,17,11,7,9,8,10,8,14,11,13,11,11,22,14,8,15,12,10,13,13,16,15,18,13,10,6,19,8,10,20,12,12,20,11,21,10,9,7,10,18,23,13,19,6,10,20,17,13,13,18,19,6,13,6,17,18,8,19,17,7,8,12,10,11,12,16,11,11,15,14,9,13,7,19,15,7,8,12,11,23,24,14,11,12,14,9,16,6,5,10,21,16,10,5,11,16,14,14,12,6,17,12,13,10,13,20,12,16,7,12,7,16,20,12,9,20,8,18,8,6,8,4,11,31,14,12,19,17,17,18,13,13,17,13,22,4,18,11,10,17,21,9,17,22,18,15,8,11,8,8,10,12,5,20,15,11,7,7,17,5,4,13,6,19,11,4,10,12,16,14,9,9,21,16,8,14,23,25,14,15,6,14,20,13,14,5,15,22,13,18,13,15,13,8,11,21,17,17,8,5,18,10,16,14,11,11,13,9,9,12,19,14,8,10,20,8,21,11,18,9,8,15,23,16,16,7,19,17,26,12,16,12,18,17,6,10,10,3,9,6,16,19,7,13,6,21,15,12,8,17,7,12,8,20,13,11,14,11,20,12,26,17,10,8,16,12,14,15,13,13,15,21,12,11,10,13,16,25,5,11,17,14,8,9,25,11,9,9,5,10,11,19,10,8,18,7,15,15,17,13,9,8,14,20,10,17,15,38,9,14,8,16,9,18,3,9,4,8,9,10,11,15,10,6,16,7,15,12,6,16,12,11,8,15,16,17,10,10,17,21,4,7,12,10,7,23,23,10,13,12,15,20,8,13,13,17,8,17,6,25,13,11,15,10,21,7,11,14,8,9,9,16,19,12,9,7,15,17,13,6,8,17,5,19,16,10,14,14,8,16,15,13,4,12,8,14,7,12,24,9,12,9,16,11,12,19,19,10,11,15,13,19,11,13,14,22,19,13,11,4,18,15,8,5,5,19,13,9,12,8,8,16,15,23,9,10,12,10,7,11,8,20,13,8,14,2,14,20,11,17,19,10,8,10,7,7,11,15,16,16,31,10,12,13,4,9,15,12,9,10,17,10,9,16,7,9,9,13,11,17,18,20,24,22,21,17,7,16,7,12,23,12,14,12,17,16,9,12,12,11,21,11,4,4,15,15,13,12,11,16,5,12,15,13,17,14,17,10,10,10,13,12,13,17,18,9,12,10,13,25,6,18,16,16,13,14,8,9,16,16,8,7,10,10,7,27,19,16,19,13,8,19,12,10,14,10,10,6,24,12,5,19,8,10,17,16,9,11,10,12,6,11,18,7,11,8,11,12,10,8,3,10,11,12,19,15,28,6,13,8,16,13,22,6,10,8,14,15,11,14,9,15,12,17,23,14,14,17,9,7,6,20,7,18,10,4,11,8,13,8,14,18,12,8,10,12,12,11,8,12,10,9,9,16,9,13,16,14,19,9,19,16,13,5,18,12,16,13,15,18,17,9,20,13,11,15,5,15,8,8,14,12,12,12,18,8,19,24,12,19,11,13,7,18,8,22,9,11,9,10,17,10,6,23,14,10,19,10,12,15,7,12,22,9,16,5,16,5,14,18,15,13,16,7,8,2,23,13,14,6,13,11,14,19,12,17,6,13,7,18,12,26,9,8,14,13,18,12,5,15,6,12,17,21,11,14,12,10,16,15,11,14,19,16,8,8,16,9,9,17,7,17,15,15,7,17,21,22,13,26,16,10,13,13,13,21,9,12,12,9,13,13,13,25,10,17,12,15,17,4,12,7,8,11,16,15,20,9,5,15,7,24,9,20,7,9,19,9,6,14,9,10,7,18,17,10,13,15,7,25,16,14,12,7,19,18,18,14,19,12,9,21,13,18,9,11,7,12,13,15,18,16,11,3,19,15,10,21,5,17,9,7,11,9,14,9,5,27,14,18,12,10,7,13,12,4,7,11,10,9,19,6,8,7,20,6,8,18,18,14,24,14,5,13,10,7,8,11,9,15,12,13,15,9,11,13,6,19,6,19,13,6,16,6,6,3,9,14,13,20,9,29,17,15,17,19,4,16,21,16,13,12,4,27,11,10,11,23,14,8,13,21,10,21,9,10,24,7,15,17,10,10,14,7,8,11,19,5,19,8,14,16,7,11,15,5,13,11,3,10,8,5,11,13,12,10,17,4,6,20,10,9,14,15,12,11,48,8,12,21,18,13,6,5,5,13,3,16,4,18,15,11,12,14,14,25,3,3,12,10,18,5,12,14,19,19,20,8,19,15,12,25,29,15,14,16,14,18,12,9,11,14,11,15,15,16,12,6,11,9,12,19,10,15,21,9,13,8,35,8,13,23,7,4,22,8,16,7,5,22,12,18,6,12,7,6,8,12,18,16,13,20,9,18,27,6,14,20,14,16,20,13,15,15,22,16,9,4,13,13,21,12,9,19,8,22,11,6,14,14,12,8,17,5,16,10,12,11,13,12,9,10,6,8,19,11,9,14,11,19,18,12,22,15,18,11,8,3,9,5,21,14,10,8,10,12,25,13,10,21,11,17,18,13,10,17,20,11,15,12,9,12,12,15,12,3,21,26,11,13,11,18,8,17,17,20,27,4,7,13,11,20,15,14,8,19,16,14,8,9,17,15,11,18,19,18,13,9,12,17,12,12,15,4,23,17,12,10,12,23,11,11,23,29,20,13,15,16,9,11,11,7,15,5,12,13,4,12,14,14,12,4,14,7,10,18,7,15,11,24,20,5,12,5,10,10,12,17,9,21,16,30,10,5,15,12,10,9,17,8,16,8,13,18,12,8,17,14,20,19,6,11,7,13,10,6,16,9,4,16,16,5,15,13,5,11,20,8,17,11,6,8,12,23,10,10,12,14,20,8,15,13,13,15,1,15,10,8,7,14,6,2,7,8,15,16,19,11,13,16,18,7,10,10,24,13,8,12,13,5,6,23,15,11,5,9,18,13,16,11,19,10,3,11,10,20,22,1,9,8,22,17,15,4,15,13,3,22,11,24,7,15,9,19,18,17,22,10,9,23,11,17,13,9,14,12,18,7,12,4,11,9,9,16,10,18,13,13,19,14,11,13,13,10,12,24,12,12,18,12,9,15,20,14,6,15,15,12,22,16,22,7,8,14,9,13,8,12,13,11,19,5,8,11,12,18,11,12,15,14,7,7,8,6,17,7,14,8,4,21,4,10,22,13,13,12,6,14,10,11,12,15,6,15,15,22,6,7,22,7,22,4,6,21,7,17,16,11,12,12,16,12,26,18,13,14,21,8,13,15,12,22,4,12,12,18,12,14,12,14,16,13,21,19,29,17,15,19,10,20,12,8,9,21,16,10,5,5,10,16,15,17,7,15,11,3,20,10,13,15,13,10,24,13,5,8,27,16,15,15,18,17,13,23,13,18,9,11,9,17,12,18,13,14,19,7,18,20,14,2,11,17,12,5,8,8,20,6,12,13,15,14,9,25,6,21,12,7,9,3,9,13,13,14,8,16,15,20,6,11,15,23,10,12,6,15,19,8,7,11,5,8,13,19,17,13,4,12,9,8,20,12,18,20,11,20,15,17,19,18,8,6,5,11,9,15,9,18,11,8,15,11,18,10,24,12,12,15,18,13,25,12,10,7,13,11,15,13,22,7,8,10,16,12,15,31,16,10,9,12,12,19,11,12,8,0,12,9,17,15,14,6,19,8,20,12,18,14,13,11,7,20,7,12,17,9,14,7,15,10,13,11,11,16,25,14,16,12,7,15,13,28,12,12,18,18,12,13,10,5,13,16,9,13,24,23,26,12,20,8,9,7,8,5,14,26,23,12,21,8,13,8,28,11,4,16,14,13,12,11,22,11,10,11,19,9,14,12,14,12,15,10,6,6,17,9,18,16,13,13,3,13,10,16,18,19,11,18,23,12,15,11,30,11,10,12,6,22,8,9,21,16,22,15,18,17,7,18,16,10,7,20,11,8,19,12,27,10,9,5,18,13,9,14,13,12,13,5,20,20,16,21,13,17,16,4,20,15,10,9,5,12,7,13,6,8,9,14,12,10,21,7,17,13,10,12,7,10,23,17,8,5,13,16,12,8,4,12,9,16,21,12,16,25,13,21,15,15,14,3,9,13,14,4,10,12,14,15,10,17,14,4,11,8,13,8,7,12,7,15,19,5,10,10,12,17,17,11,21,16,14,9,16,15,12,19,9,11,23,10,3,18,6,13,11,17,17,8,6,1,16,11,11,9,27,10,4,24,13,11,6,8,11,18,6,16,14,12,10,15,1,7,3,5,7,11,4,7,20,13,11,15,9,7,17,10,10,16,14,10,14,8,3,12,9,10,18,22,24,10,9,12,13,8,16,10,6,10,20,10,13,11,11,17,8,17,9,15,10,5,15,12,17,10,5,6,13,12,17,13,18,13,8,6,11,17,4,18,10,7,12,10,8,9,10,21,11,11,19,17,12,14,15,9,6,10,14,16,16,16,9,19,17,11,21,12,18,6,14,11,19,18,14,20,13,16,16,25,4,7,16,12,18,19,13,5,14,10,16,4,10,13,11,11,8,16,21,18,5,19,17,19,8,10,3,18,10,15,11,20,13,7,7,11,14,23,11,13,11,7,5,19,21,15,7,24,10,14,11,7,14,11,9,10,13,10,8,15,22,26,21,8,9,7,7,10,14,14,14,11,4,23,8,10,9,5,9,10,14,13,8,16,7,19,12,18,14,18,8,7,14,25,13,10,16,10,11,17,14,12,22,29,15,8,12,12,10,14,13,10,10,21,14,16,18,14,13,15,13,20,13,15,17,7,9,17,22,10,17,29,10,9,17,9,11,6,11,8,7,18,14,13,14,11,12,18,14,9,8,14,16,4,6,14,12,9,21,4,11,11,15,19,13,14,5,8,10,9,12,10,15,9,7,16,15,20,19,30,15,4,10,13,19,10,10,16,16,19,19,1,14,9,5,14,8,17,13,15,22,15,15,10,12,14,7,9,10,16,7,15,12,20,10,9,24,16,10,10,7,8,10,14,25,7,11,10,9,7,10,16,12,18,11,9,6,10,12,15,11,5,12,9,15,14,6,16,12,15,5,10,10,7,14,9,9,9,6,13,9,9,10,10,12,20,8,11,13,19,14,13,17,18,10,16,11,3,15,7,11,18,22,8,21,10,11,12,21,11,19,18,6,16,15,10,9,15,4,12,10,29,6,16,16,7,7,10,19,14,20,10,17,5,22,9,7,10,4,10,11,7,4,13,11,22,21,8,15,7,10,10,7,9,9,9,12,8,9,14,23,8,9,15,27,3,13,8,5,10,7,9,12,9,9,7,18,12,14,10,7,4,5,9,6,21,16,15,14,12,23,15,15,18,12,12,21,9,8,26,15,11,10,8,18,9,12,14,4,7,13,26,13,19,17,11,15,14,13,8,9,17,8,22,5,32,21,19,14,16,18,12,13,11,8,17,18,19,16,14,8,13,25,7,15,14,34,11,10,21,22,10,14,7,9,20,15,4,14,16,6,20,7,18,17,6,24,11,13,12,22,17,13,16,13,21,13,14,11,15,12,14,10,15,16,23,5,10,8,16,12,15,7,24,14,14,8,17,8,6,14,6,9,9,7,7,16,10,12,9,4,10,8,11,20,2,13,11,10,11,5,12,12,9,16,22,5,10,14,16,13,13,18,4,13,16,13,12,19,15,19,11,14,21,10,5,11,10,12,16,11,8,6,5,29,18,10,14,9,21,19,11,13,11,8,7,23,22,14,17,15,11,24,8,14,17,17,14,7,20,11,16,21,6,17,18,17,3,20,18,9,13,16,27,21,10,11,12,22,9,17,13,13,19,17,16,7,11,13,19,15,13,17,29,20,13,8,18,19,12,9,9,9,12,15,15,15,11,14,17,18,13,13,16,10,15,7,10,6,5,11,13,17,14,23,11,14,15,11,13,8,24,14,10,19,8,17,11,16,19,11,13,8,12,17,13,10,12,13,14,17,30,7,10,19,15,9,4,13,20,17,13,21,13
