# Supplementary material for: Poisson pre-processing of nonstationary photonic signals: Signals with equality between mean and variance
Source: PLoS One. 2017 Dec 7;12(12):e0188622. doi: 10.1371/journal.pone.0188622 (PMC5720749; doi:10.1371/journal.pone.0188622)
Supplement: S1 Dataset — (ZIP) [file pone.0188622.s001.zip › data/experimental/noise/noise_05.dat]

11,17,17,17,16,7,17,8,28,20,15,21,16,12,16,15,20,12,9,23,16,11,6,24,8,22,16,10,12,15,16,14,9,14,15,16,14,9,12,16,14,18,22,17,15,13,11,8,9,14,13,18,13,5,10,16,8,25,15,5,25,15,15,15,12,15,16,14,4,10,10,12,3,17,8,8,6,20,11,8,21,20,7,11,15,11,7,12,18,14,12,6,9,12,14,8,5,14,16,13,17,17,15,13,11,11,5,14,17,6,14,12,5,12,6,6,14,19,20,12,5,8,13,22,6,18,9,20,14,25,19,15,9,12,6,9,10,24,8,17,13,11,22,19,14,13,6,15,11,15,18,9,18,16,13,4,8,5,9,15,7,13,20,14,16,11,7,19,17,15,15,9,13,14,10,8,13,17,10,7,16,6,21,12,8,15,19,10,17,13,13,16,19,16,14,8,12,16,6,19,7,16,13,17,6,17,10,17,16,9,17,6,12,3,11,12,10,15,6,8,12,10,13,6,17,12,14,11,21,16,5,18,12,17,18,21,21,13,21,13,18,21,10,11,14,6,34,4,6,7,13,25,14,7,14,14,17,5,6,12,14,17,20,14,10,13,15,15,8,12,10,22,7,10,7,22,23,13,9,21,8,5,7,10,12,14,5,13,16,8,8,15,12,21,13,14,18,17,17,21,5,16,16,11,10,18,5,8,10,9,21,15,8,15,18,20,17,17,17,22,13,13,14,12,15,5,10,9,17,15,8,7,12,6,12,22,8,9,31,11,11,15,16,6,8,21,13,20,13,5,11,11,20,14,11,14,7,8,11,18,17,15,14,10,11,10,14,17,18,18,17,15,16,15,11,10,10,14,11,19,16,19,26,15,4,16,15,10,12,18,19,7,12,7,8,13,12,23,27,17,10,9,14,19,13,27,24,17,8,17,11,13,13,15,19,19,13,13,7,9,10,11,5,9,12,11,4,16,8,10,9,14,2,7,17,8,17,7,8,4,7,16,15,21,9,15,9,20,9,21,10,6,14,10,10,8,5,12,6,14,5,9,19,18,8,11,16,7,8,20,26,6,9,13,7,11,10,11,14,7,9,10,13,4,17,6,13,6,21,26,8,8,11,15,10,7,9,15,13,15,14,19,15,21,2,19,8,4,13,16,10,11,14,6,11,7,21,6,13,13,8,13,12,18,19,13,8,10,5,11,12,21,27,19,14,7,23,12,7,6,22,11,20,13,5,11,18,15,22,9,14,13,14,21,10,10,26,17,19,8,7,16,12,14,21,27,11,9,13,11,18,14,8,11,16,17,5,10,9,22,9,14,19,10,21,10,10,10,6,2,17,12,10,15,14,21,16,20,20,7,10,10,14,7,11,11,9,17,12,11,19,14,13,20,14,14,7,15,10,19,14,14,10,14,2,8,8,25,15,12,18,17,18,10,18,17,14,13,14,11,17,11,6,13,10,14,7,14,16,9,11,10,15,16,5,22,1,17,17,12,15,22,9,11,9,17,26,14,18,15,20,10,7,8,15,19,12,10,18,13,25,11,7,13,8,10,14,13,15,11,11,12,16,12,6,10,12,2,14,9,9,17,14,15,12,10,15,30,13,17,22,3,13,14,14,11,19,15,24,10,15,28,9,16,10,20,14,12,20,19,7,23,11,12,14,12,21,18,10,11,11,11,12,14,16,17,24,17,13,6,11,28,11,13,11,17,18,15,13,12,12,17,16,6,10,3,5,13,13,16,17,15,9,12,7,10,6,32,4,17,17,16,8,19,21,19,5,8,10,13,9,18,21,12,22,3,8,15,7,7,24,11,7,9,12,18,11,7,13,14,24,17,13,15,6,4,11,4,8,11,19,12,10,14,15,19,15,13,12,19,7,13,14,5,12,22,13,19,18,14,7,8,11,8,10,11,16,9,16,9,11,19,9,12,13,6,26,14,13,13,11,2,19,10,14,9,10,17,13,20,13,11,5,21,11,19,5,7,10,13,18,16,13,19,10,6,6,17,9,13,12,21,6,8,14,15,8,9,9,8,17,14,21,19,18,19,5,18,20,5,11,9,10,20,10,9,12,19,16,14,8,13,16,5,12,7,3,14,11,12,11,16,7,16,13,17,21,13,11,11,12,20,6,18,6,23,15,19,5,11,4,23,12,19,17,10,7,11,7,20,17,4,17,16,11,12,19,13,14,13,25,13,15,16,5,6,14,20,18,17,9,13,11,12,12,18,5,4,16,7,3,12,9,11,11,12,12,12,13,24,13,9,30,25,9,21,15,18,9,21,15,3,12,12,12,8,12,17,12,13,4,15,6,10,19,4,20,9,15,9,18,8,17,10,9,24,11,9,25,10,17,7,8,6,11,16,18,14,9,12,13,16,7,22,8,10,14,11,18,8,16,16,8,14,13,17,14,23,8,19,11,16,7,14,23,19,10,9,15,7,6,23,28,19,6,11,30,10,11,10,20,7,12,9,12,11,5,12,8,9,9,7,13,7,12,13,13,6,5,8,12,20,16,9,12,12,24,15,9,32,10,27,4,17,7,5,10,26,14,16,10,14,6,3,18,20,14,11,14,16,5,12,19,10,15,9,9,8,7,14,8,20,12,7,9,5,13,18,8,6,11,12,8,8,14,13,12,11,12,11,10,13,16,9,11,5,12,10,14,11,12,11,16,10,5,8,8,16,12,13,22,14,8,17,20,17,6,1,12,9,16,18,6,13,14,11,21,17,15,15,4,8,22,12,16,14,23,12,16,9,10,16,10,11,24,21,4,9,13,19,12,10,20,8,22,18,15,11,15,19,18,13,14,10,10,10,6,16,12,8,9,10,22,11,15,21,9,9,8,21,14,4,11,17,8,12,7,6,25,16,4,11,10,3,11,7,7,10,6,13,12,13,22,6,19,9,18,12,10,12,10,14,5,10,9,6,11,10,11,6,13,13,11,16,14,13,8,13,16,11,11,16,9,13,8,12,16,13,19,18,12,6,9,8,11,15,5,22,15,14,17,21,22,17,12,12,19,14,13,13,23,22,6,12,19,17,9,20,21,20,23,8,6,10,8,7,7,15,9,6,14,12,17,11,10,4,8,19,12,20,15,12,14,5,14,11,15,13,11,6,11,14,9,17,2,11,9,16,7,8,15,18,14,19,24,12,8,17,9,11,32,11,17,21,13,20,1,18,7,17,20,19,14,13,18,7,8,12,16,9,12,17,14,7,5,9,10,11,11,11,8,8,17,13,16,20,18,14,16,8,11,14,6,12,13,19,12,8,6,18,7,16,10,6,12,14,18,7,6,13,7,9,20,21,10,14,8,7,6,22,22,28,20,10,5,4,13,12,15,17,5,13,7,6,5,17,9,14,13,11,9,18,5,8,18,15,4,16,8,14,9,14,19,11,9,6,17,18,18,16,21,11,7,14,15,13,4,17,19,7,18,13,10,15,24,12,13,18,5,17,23,11,8,14,9,11,11,13,11,6,8,12,14,6,18,12,17,8,6,11,17,17,18,10,18,13,14,18,4,14,24,7,4,19,10,13,9,23,21,18,8,30,25,9,11,8,12,8,9,5,6,13,10,10,7,8,9,13,11,11,11,29,19,14,15,14,7,10,12,10,17,15,14,8,5,22,8,13,8,16,12,14,16,21,14,7,16,14,10,15,9,18,14,19,8,11,12,17,6,22,11,24,8,18,11,11,17,19,13,6,11,10,15,16,23,9,19,12,19,16,19,13,15,15,17,13,10,21,25,17,9,23,13,23,9,18,13,13,10,25,7,13,30,4,4,19,22,12,8,5,14,3,17,11,17,11,15,6,7,15,15,12,12,10,7,4,7,9,9,11,10,2,23,12,7,11,11,15,18,17,12,19,20,7,10,11,9,15,6,11,20,4,2,26,19,17,12,16,8,15,10,14,8,11,14,17,15,16,15,7,18,12,9,21,13,12,10,8,9,7,4,7,10,16,11,10,17,18,6,6,11,16,12,16,16,13,11,7,21,12,12,1,10,20,17,28,10,17,19,18,18,11,20,17,19,23,19,9,20,12,13,12,8,9,4,10,19,17,6,23,12,4,9,14,10,13,15,18,16,15,21,9,20,10,4,11,5,18,4,15,14,16,11,14,15,11,16,17,7,13,10,16,13,11,21,22,8,12,11,12,22,5,18,18,25,26,13,10,14,13,7,15,10,7,15,13,14,10,6,10,8,17,21,23,6,9,11,18,10,10,18,11,8,17,10,13,2,14,15,17,9,13,16,8,11,6,5,15,11,16,12,16,8,20,13,12,7,14,16,24,10,12,13,14,19,10,12,13,9,14,12,8,1,19,10,9,12,13,18,5,9,6,10,9,14,6,12,22,16,7,14,12,8,12,10,15,6,8,14,16,17,11,5,15,17,15,22,14,4,26,11,7,11,10,13,17,16,10,14,15,14,11,19,13,8,15,19,13,16,14,9,9,15,23,14,17,16,16,20,16,9,10,22,22,11,8,20,10,12,12,7,5,11,7,6,16,18,5,15,19,16,10,13,10,8,2,15,10,14,14,5,8,13,16,9,19,6,26,11,16,7,18,7,22,3,4,12,15,13,10,21,12,20,19,11,7,12,5,6,8,3,24,11,5,10,13,24,17,11,14,10,6,15,10,13,7,18,15,14,4,18,13,22,26,6,7,16,10,6,19,8,20,9,17,17,9,15,17,14,18,13,17,4,17,9,7,10,10,2,10,16,8,15,10,14,10,8,11,16,20,2,14,13,13,29,15,19,11,15,8,8,7,11,11,22,16,8,9,9,8,10,6,16,14,8,11,11,14,3,15,9,6,14,9,7,10,8,11,8,17,17,10,20,10,14,11,18,25,8,2,11,17,17,7,14,19,7,17,15,7,10,18,7,15,14,10,19,8,7,10,17,16,5,8,15,10,13,14,10,10,15,8,17,18,17,14,13,8,13,17,20,27,11,14,16,10,10,10,14,14,4,6,7,23,15,4,9,13,9,1,13,19,14,5,5,14,13,15,14,7,14,15,12,21,6,21,14,13,15,12,10,14,10,24,18,11,8,10,14,10,18,8,10,16,5,9,11,13,10,15,18,13,11,12,5,28,18,21,17,26,7,13,18,14,19,18,3,14,8,8,9,8,17,14,7,6,12,7,12,21,16,16,15,11,5,10,14,7,13,14,11,16,12,6,8,9,15,15,11,9,12,5,25,10,7,10,5,23,22,19,5,11,19,9,20,20,23,12,12,13,5,11,23,15,16,9,16,5,7,13,26,11,11,10,4,4,5,15,10,13,15,21,17,8,16,20,14,15,3,10,17,11,11,17,12,7,15,5,14,15,19,5,15,15,19,13,10,13,17,17,14,16,18,10,11,14,6,9,12,13,5,3,10,7,12,10,12,10,8,19,18,13,15,9,8,11,12,14,15,14,8,11,4,17,17,15,7,20,15,19,27,15,14,10,26,18,6,16,10,12,16,18,5,18,14,19,23,9,13,10,18,11,23,13,13,12,25,14,19,6,12,11,16,26,11,4,10,21,16,16,13,12,12,6,6,19,7,9,15,17,16,17,15,13,10,9,16,14,13,23,5,8,13,17,14,15,5,10,10,14,10,10,10,12,23,10,10,10,21,6,17,12,14,17,11,6,9,21,12,7,16,8,10,9,14,11,13,15,9,9,31,8,17,15,5,30,11,12,12,18,4,17,20,6,9,8,7,11,17,8,10,17,10,16,9,9,10,12,16,14,17,17,8,19,11,11,12,9,15,19,17,7,12,16,14,19,12,13,17,9,17,9,14,2,7,10,13,13,12,11,10,9,10,14,12,24,18,16,17,17,17,9,12,9,16,19,18,20,14,21,15,12,14,8,16,6,16,9,5,14,8,6,8,8,16,12,13,18,13,17,11,12,17,11,11,18,10,9,13,11,18,10,14,16,8,15,25,16,15,7,10,13,11,18,13,14,19,6,9,11,15,12,16,7,17,15,16,14,12,15,19,8,14,6,10,3,8,17,18,15,5,9,14,11,7,16,19,10,17,17,10,10,19,6,5,12,18,13,17,8,6,16,12,12,8,2,16,9,11,13,15,9,11,15,13,9,7,11,8,14,8,24,9,5,10,20,20,11,12,7,18,5,5,8,7,15,10,9,10,12,9,19,16,10,11,11,9,19,15,11,12,22,12,10,17,10,16,19,8,6,8,8,9,9,21,14,7,7,14,11,6,6,19,12,16,11,5,11,14,8,13,14,8,21,6,17,12,16,16,5,13,9,10,12,15,12,11,11,21,12,12,14,23,19,7,16,12,12,17,27,14,15,14,14,14,11,12,15,9,21,15,11,11,11,16,7,17,9,13,6,9,11,9,13,13,20,6,6,12,7,13,9,9,12,14,16,22,7,10,23,27,14,15,25,19,15,15,6,7,13,28,14,17,11,10,15,6,23,11,9,12,15,12,14,22,12,17,11,20,11,11,32,23,11,7,8,24,21,21,10,9,10,9,14,11,9,19,10,6,11,23,3,15,8,14,16,22,12,19,20,20,17,12,13,17,23,15,11,14,8,10,11,5,10,10,8,21,10,4,17,17,10,17,12,11,8,19,10,21,15,18,24,14,24,9,5,13,16,22,10,10,6,6,8,14,6,14,20,16,10,14,11,15,16,16,10,5,5,13,19,13,23,13,11,8,10,18,5,11,10,10,14,11,17,18,5,12,13,14,20,11,8,14,15,16,5,10,11,14,11,14,7,12,15,23,11,11,23,11,9,14,20,7,19,12,12,10,10,13,17,14,22,15,28,10,15,9,19,12,9,10,15,18,11,19,6,14,9,16,8,4,15,14,6,13,15,11,5,9,14,8,15,15,21,14,7,25,18,7,17,15,15,14,14,11,13,21,3,15,13,6,13,13,13,12,9,4,9,7,1,13,9,12,17,23,10,15,10,10,14,9,7,15,13,20,12,18,16,43,11,14,13,8,17,17,9,5,16,13,10,19,15,16,12,18,12,9,11,22,22,4,19,3,12,20,24,19,19,5,16,9,17,18,6,11,15,13,11,18,9,15,16,8,10,7,12,12,15,14,16,10,11,17,7,6,17,29,9,19,6,13,9,13,10,14,17,8,11,7,19,13,11,21,8,11,18,13,10,8,15,17,5,15,14,13,8,13,18,26,26,16,20,10,13,6,8,18,19,12,17,4,24,5,13,19,10,14,15,8,2,7,13,9,6,20,5,12,21,4,28,6,16,16,14,14,20,23,2,17,26,18,12,14,9,19,15,8,22,10,28,10,11,12,4,8,17,14,5,8,21,13,13,7,8,12,9,1,10,10,18,7,14,10,18,13,17,6,14,8,20,8,11,10,24,13,9,12,11,11,22,20,25,21,9,29,15,15,13,20,9,9,10,13,13,11,5,17,6,7,18,8,10,13,17,15,15,6,15,8,8,17,12,21,8,14,3,12,18,18,10,8,25,17,9,21,19,9,13,8,15,17,26,11,12,13,14,13,25,10,14,17,7,10,30,9,12,1,16,8,10,12,18,10,19,19,15,11,25,13,9,16,17,3,19,10,21,11,10,4,11,14,19,8,20,13,18,7,6,19,19,19,11,9,10,11,19,15,10,7,9,11,11,23,19,25,11,6,13,11,18,9,16,8,19,10,15,8,6,16,14,18,8,5,10,22,8,10,8,17,8,6,12,4,15,20,13,10,9,6,8,12,15,2,10,11,7,14,10,17,25,14,8,9,14,16,8,5,27,19,15,19,14,10,4,8,9,12,10,24,18,15,6,9,16,8,22,21,18,7,16,14,19,11,8,12,10,17,9,25,8,1,15,3,27,13,13,11,14,9,10,16,8,15,7,23,12,15,16,18,15,13,11,14,6,16,13,15,13,15,10,24,6,8,12,7,19,9,12,15,9,14,13,14,12,20,12,19,12,9,18,11,14,20,16,7,17,10,9,11,15,6,8,12,9,21,18,9,11,8,12,7,12,9,12,15,16,12,18,20,7,28,14,7,12,7,17,12,12,15,7,10,12,12,11,12,14,12,16,8,5,12,21,5,14,20,15,9,5,10,12,7,19,23,13,16,17,9,9,10,16,19,6,17,13,4,13,10,14,14,16,8,12,10,13,14,9,11,16,16,20,8,9,15,9,25,14,10,23,19,7,19,19,11,23,20,21,18,15,4,6,8,16,12,17,8,5,7,24,13,10,14,14,20,11,6,20,25,7,9,17,10,14,11,7,14,15,10,13,9,8,9,19,14,10,10,9,15,6,26,14,8,11,21,22,6,17,13,9,14,13,27,13,12,8,15,13,13,21,9,14,7,20,15,15,19,16,30,19,9,13,14,15,16,14,16,13,17,22,9,12,12,8,17,11,21,15,9,13,4,12,12,22,16,14,12,3,13,15,21,20,9,16,17,12,13,10,21,13,6,18,16,17,17,5,12,16,20,16,9,8,9,18,23,16,11,11,12,13,23,12,11,15,19,3,9,12,7,15,3,13,26,10,14,1,15,4,8,16,10,16,13,16,16,11,9,16,6,9,9,14,17,10,12,16,9,8,11,22,16,23,6,11,22,16,8,25,15,9,4,18,12,10,21,15,18,7,10,17,18,12,16,19,18,15,7,17,11,13,15,11,8,21,14,14,2,6,12,12,10,20,7,8,13,15,6,18,10,15,12,20,7,13,12,22,10,13,13,10,25,13,9,17,15,14,2,12,8,5,15,20,15,14,4,11,23,5,22,13,22,16,14,13,14,21,8,7,6,25,5,15,10,9,14,8,2,21,27,6,13,15,17,12,21,19,6,14,8,10,8,11,13,13,9,17,11,7,5,7,13,11,13,7,18,8,14,13,17,10,9,15,19,8,18,14,11,8,9,11,13,16,8,10,14,17,14,13,10,7,4,13,8,9,16,12,9,10,17,18,6,20,10,18,14,8,11,13,4,8,15,8,9,26,20,13,13,10,8,23,19,12,11,10,15,19,12,16,19,6,16,10,11,17,11,7,21,15,15,5,13,11,10,16,17,14,13,21,13,16,15,15,12,8,20,11,9,10,11,15,10,12,6,14,11,13,14,15,12,12,18,8,13,17,20,7,10,7,24,11,11,9,22,17,13,9,12,12,3,10,14,16,13,19,14,14,8,6,14,6,18,14,11,5,10,8,16,23,17,11,11,11,23,8,14,21,12,10,20,15,7,12,33,11,16,23,6,19,3,9,6,16,14,13,12,16,15,16,12,14,12,3,15,10,7,9,16,17,13,11,18,6,9,8,25,5,14,16,10,10,24,18,3,12,8,13,17,9,14,15,6,11,12,11,9,14,14,20,3,6,5,13,18,7,13,24,14,13,12,11,5,18,10,22,16,12,16,11,12,15,9,9,12,16,14,8,29,15,10,10,16,12,12,11,11,6,22,18,8,10,13,15,12,11,21,9,19,5,22,9,6,12,12,20,18,23,13,8,14,18,13,13,7,6,17,21,13,13,15,18,13,8,8,10,7,12,10,5,11,20,21,15,12,13,15,13,11,23,16,24,12,11,25,12,13,12,19,12,22,21,5,11,21,10,13,8,6,15,12,14,10,10,16,14,12,11,17,14,9,18,9,16,13,13,12,14,17,14,19,22,13,20,13,15,2,7,8,6,17,16,7,15,11,13,19,7,14,10,6,20,12,10,12,10,13,14,10,11,14,6,17,15,11,10,6,9,15,13,15,9,14,6,14,9,6,17,13,8,10,9,13,3,19,14,17,20,11,10,7,11,15,9,13,13,19,9,10,8,4,10,14,6,8,12,6,9,20,14,10,10,13,14,9,17,10,15,17,6,19,13,11,9,19,18,14,6,13,14,15,9,6,17,10,15,14,11,12,12,15,16,11,12,4,16,10,12,21,6,15,10,8,13,12,11,15,5,7,21,8,9,13,11,13,19,11,16,12,16,16,26,11,15,7,9,16,11,17,12,8,14,8,9,8,7,12,18,20,9,3,11,15,20,12,14,18,17,29,24,18,20,3,9,26,9,15,10,16,8,13,7,4,17,12,5,14,12,5,13,13,13,17,5,13,20,14,20,15,13,17,24,5,9,11,7,18,14,15,16,8,12,10,8,10,17,11,9,10,14,14,21,12,19,21,13,17,5,12,12,11,12,18,16,26,18,12,4,17,7,8,14,9,9,16,13,14,16,9,10,11,18,13,8,12,17,12,8,10,6,14,12,15,9,8,28,12,6,17,10,7,16,19,18,13,17,10,9,23,15,5,17,8,13,13,17,11,24,3,11,15,12,16,15,14,20,4,30,9,12,10,8,16,6,12,17,14,20,16,5,7,11,23,26,13,13,13,13,21,7,8,16,6,16,6,21,17,4,15,12,18,21,12,25,14,9,6,16,14,17,17,13,8,2,8,12,14,18,14,14,10,6,15,23,18,18,13,24,21,13,17,6,16,15,14,13,6,15,11,13,14,9,13,11,20,14,13,13,10,17,11,9,22,12,27,13,6,8,15,11,15,15,20,15,10,9,24,14,14,13,10,16,9,14,16,10,20,11,8,21,14,8,23,20,18,13,13,9,18,7,13,19,14,11,12,22,13,5,28,13,6,10,16,15,28,12,14,20,7,7,6,16,10,16,16,8,18,12,11,24,23,17,13,22,14,9,26,13,7,9,12,12,18,13,15,12,16,10,5,13,13,14,3,12,12,14,6,16,22,10,11,16,12,24,16,12,11,10,16,8,10,9,13,15,10,12,5,16,18,14,10,15,10,18,7,15,16,4,5,17,13,10,3,14,15,19,24,25,10,5,18,7,18,11,9,12,8,9,14,16,6,8,23,11,20,14,13,5,15,13,21,10,9,14,26,17,17,18,6,14,20,16,9,13,11,4,5,10,5,6,19,17,10,23,11,7,23,5,14,14,12,17,8,12,17,16,17,9,13,8,11,18,23,15,18,17,13,19,8,4,14,15,11,13,9,14,14,17,19,10,11,8,17,10,20,8,9,7,11,17,10,13,15,13,7,14,18,15,20,5,13,16,21,14,18,14,9,19,10,11,16,13,9,11,24,17,15,14,12,8,17,12,8,12,16,11,16,12,12,7,4,6,13,7,13,5,15,6,5,15,13,8,20,5,16,8,14,13,6,8,13,15,16,20,12,18,7,17,17,14,36,15,9,17,20,12,6,10,10,6,20,17,7,17,6,7,22,15,17,5,20,13,18,11,23,8,21,8,16,17,7,6,19,19,18,21,14,17,22,17,13,12,9,15,13,10,12,8,13,10,15,14,13,11,15,11,6,12,26,18,29,8,16,13,11,19,6,12,11,6,13,16,10,12,10,7,14,15,29,13,21,13,14,11,4,10,21,13,14,15,4,4,16,11,8,13,19,18,6,4,10,12,13,11,10,4,18,7,20,14,10,12,20,7,16,11,22,18,10,6,38,22,25,13,19,13,16,20,12,14,20,9,11,23,7,20,15,17,5,24,24,18,6,12,16,13,7,14,9,14,17,24,8,21,21,12,18,17,10,20,21,7,9,12,9,8,7,16,21,16,11,10,18,21,13,10,14,13,11,16,14,24,10,8,16,9,12,15,11,7,9,13,7,11,14,13,19,8,10,17,12,18,10,9,14,12,9,14,13,10,19,14,7,19,21,15,4,7,17,12,9,15,8,10,14,8,16,15,13,14,21,10,10,5,21,14,9,15,23,17,10,14,16,11,20,7,8,14,15,11,13,10,5,13,3,11,3,12,11,13,7,13,17,8,24,16,14,13,9,24,6,10,21,13,11,6,8,13,14,5,11,4,17,11,4,17,9,13,8,18,8,15,10,9,6,4,7,12,14,11,14,8,9,13,23,6,10,16,5,12,15,20,10,5,13,20,13,11,10,17,17,8,8,6,15,12,19,19,6,14,20,9,13,10,15,11,18,9,6,10,8,12,13,5,9,15,12,17,11,5,14,14,7,9,13,13,16,15,18,2,8,11,11,12,11,9,4,9,15,12,6,15,8,14,11,18,10,19,14,22,12,17,22,9,18,8,12,21,20,10,7,9,23,12,17,9,15,14,7,18,29,21,16,11,11,15,18,15,20,15,26,11,17,11,15,14,11,22,12,15,7,10,12,12,12,11,23,6,10,16,10,13,11,16,14,15,12,8,12,13,15,12,15,17,16,9,17,13,12,10,24,16,14,11,7,17,16,15,19,15,17,4,10,8,10,12,15,21,6,14,7,11,16,8,15,10,18,21,11,9,7,4,9,18,8,8,19,10,11,19,8,14,15,10,34,13,20,21,17,16,17,20,9,19,12,7,10,6,13,7,10,12,20,5,19,23,16,7,18,10,17,6,8,22,15,11,15,8,16,9,19,16,11,16,20,9,4,7,16,15,17,6,19,20,8,20,8,14,11,4,17,8,9,12,10,14,13,21,11,11,13,14,13,14,3,13,7,10,10,8,22,7,7,4,5,12,10,10,9,10,8,12,19,11,11,12,19,11,11,8,17,4,8,6,12,19,3,16,7,22,9,6,10,8,19,17,17,13,9,12,13,14,16,14,12,14,15,20,13,22,10,13,9,15,13,11,13,18,11,16,13,6,16,13,10,10,7,15,15,13,10,9,15,11,5,16,15,17,25,10,17,18,8,8,19,20,12,6,10,20,9,10,17,20,10,19,11,25,7,4,4,17,11,11,9,14,19,3,13,8,3,10,23,9,15,19,27,22,8,19,8,14,18,20,13,21,13,19,7,11,9,7,15,18,11,9,14,15,7,10,7,10,19,10,15,10,14,22,7,12,11,18,15,16,12,14,11,12,15,16,24,9,10,12,10,10,11,11,13,14,4,24,14,17,16,11,7,18,17,7,14,14,8,23,11,15,22,4,16,7,10,4,15,7,14,13,14,11,6,25,9,6,9,12,11,18,9,11,16,8,16,16,17,12,10,16,18,22,13,9,23,13,21,21,9,4,11,22,8,17,18,15,5,14,30,19,9,24,17,18,7,16,9,6,14,13,10,10,9,11,6,19,9,16,12,16,16,10,10,5,9,13,8,6,13,12,10,13,16,7,14,23,19,11,13,13,10,23,10,16,7,3,15,13,19,10,12,16,10,11,11,7,23,13,13,11,20,21,13,10,20,18,18,10,13,18,21,13,8,15,22,6,7,16,8,21,10,8,16,3,12,16,8,11,13,17,8,8,11,13,21,11,10,23,11,15,17,13,17,11,6,7,14,11,14,13,13,8,12,15,13,15,5,21,14,13,4,21,11,12,11,16,14,7,18,18,9,11,9,20,15,9,6,12,18,8,17,10,21,17,19,7,14,11,20,13,7,10,8,15,22,19,5,11,18,14,12,19,5,18,14,15,11,18,7,10,8,6,13,13,11,7,13,9,14,12,8,14,7,5,10,14,18,18,10,10,11,8,8,15,19,8,11,9,6,14,13,10,18,25,6,22,14,10,19,6,6,14,14,9,4,16,13,13,16,5,6,9,12,17,11,7,11,7,14,10,19,15,27,4,15,23,18,10,6,11,10,12,6,10,10,6,19,16,7,8,7,12,13,6,12,8,13,16,10,14,9,11,10,9,8,14,2,12,9,12,6,10,9,14,20,11,16,6,5,18,10,22,15,19,13,21,21,14,9,20,11,14,19,9,6,13,15,9,13,16,10,20,8,9,7,12,9,11,13,15,4,22,8,17,5,16,11,8,10,20,24,7,14,12,20,7,21,9,9,10,12,11,14,12,13,11,18,16,18,0,9,11,12,13,9,11,12,12,16,21,5,12,9,10,10,9,12,5,9,20,9,6,17,11,24,17,10,12,15,16,15,11,7,14,9,11,19,15,17,15,14,12,12,11,14,21,14,14,19,9,8,12,4,9,15,31,5,12,17,9,8,35,4,3,19,10,15,11,18,9,14,9,13,11,7,13,18,5,12,11,10,13,30,5,17,15,11,13,7,12,19,13,9,10,14,20,11,19,16,20,11,10,3,8,11,13,21,16,12,11,15,7,7,20,10,7,20,13,8,10,20,15,17,12,15,9,23,10,16,20,15,11,15,15,28,19,17,6,13,21,18,9,7,7,23,14,17,25,18,17,15,8,20,18,10,15,14,10,13,10,19,8,9,20,11,12,15,5,19,6,10,19,9,10,8,10,10,11,18,14,7,19,13,6,16,9,12,11,10,9,21,21,18,15,11,24,8,12,23,16,5,10,21,26,17,11,17,9,6,5,21,14,6,17,15,16,13,12,11,14,13,9,8,12,11,10,19,8,9,20,13,17,20,16,11,15,11,15,14,14,11,10,6,14,11,21,11,18,15,9,18,15,14,11,6,18,15,13,16,13,7,12,17,10,9,12,16,11,14,10,10,9,13,2,18,7,10,16,9,4,11,8,13,11,3,9,16,17,12,7,19,9,18,15,10,4,9,10,11,21,12,21,21,17,16,14,15,20,24,9,13,29,11,11,10,11,9,6,28,7,14,8,21,4,14,5,16,16,12,10,26,24,5,28,9,9,21,13,14,14,4,9,13,11,7,15,7,10,12,13,17,11,15,16,14,19,22,15,20,13,14,22,13,17,10,10,27,14,22,18,20,17,7,9,12,10,20,12,15,13,21,12,23,32,18,15,13,12,10,6,10,15,13,8,14,14,17,12,19,11,21,21,14,12,13,23,14,11,11,16,13,8,14,11,8,16,12,8,14,13,12,13,14,14,8,8,13,14,15,17,13,14,23,7,18,13,15,19,13,9,22,9,12,11,12,15,5,14,6,10,20,13,4,4,9,10,22,2,11,16,21,17,6,9,13,10,15,12,8,15,17,14,14,11,14,14,15,7,24,6,28,5,7,17,9,14,6,15,14,6,9,21,11,9,9,13,15,7,15,19,19,15,23,9,6,16,20,13,10,15,11,13,17,23,20,17,10,8,16,19,11,8,19,11,13,4,12,7,14,21,10,7,16,7,16,6,15,11,12,8,12,17,12,19,7,7,15,15,13,4,8,4,6,12,7,14,20,8,13,9,8,13,16,11,9,12,11,9,9,12,6,20,7,9,15,10,10,16,13,11,14,11,16,16,11,19,14,9,14,14,23,13,22,19,18,14,11,12,11,11,14,15,15,11,16,15,13,12,12,13,16,20,10,18,22,17,6,13,14,16,9,14,10,8,7,12,8,4,5,8,10,9,10,8,5,14,17,23,11,7,12,18,20,8,15,13,13,14,21,13,9,21,9,12,14,15,13,11,15,21,6,11,18,14,10,12,14,20,9,14,12,17,11,21,19,9,6,15,11,11,5,24,22,5,17,6,8,13,24,15,11,16,6,15,20,10,13,8,16,10,16,16,25,6,9,19,12,22,12,10,12,17,24,5,15,11,10,4,3,8,10,10,16,16,16,10,17,10,12,9,7,19,22,14,7,11,6,15,21,25,18,6,19,13,12,10,15,12,13,19,19,3,16,18,16,10,25,4,16,22,18,8,22,11,9,9,9,23,14,20,8,14,24,12,15,13,11,13,12,4,9,11,18,13,18,11,17,6,21,15,10,12,6,13,22,9,16,16,5,13,9,13,9,6,19,14,6,14,14,13,2,13,10,14,16,2,16,10,13,3,15,8,11,20,16,25,8,11,8,18,21,14,8,15,14,17,11,7,16,11,14,5,6,21,11,15,9,11,17,18,17,13,4,13,16,7,15,14,18,20,9,14,22,18,9,11,11,13,9,17,9,14,19,9,11,11,17,3,8,8,10,19,15,12,8,24,5,7,13,8,12,19,8,16,15,11,11,9,11,19,20,14,10,9,12,8,11,9,4,2,8,16,6,11,16,8,15,10,6,8,9,9,8,18,11,12,15,20,11,21,28,14,12,8,10,12,8,20,7,12,11,7,12,21,14,5,9,5,17,18,4,11,17,16,13,13,19,9,12,13,13,21,15,17,22,16,7,25,6,33,18,19,21,8,13,10,8,9,18,15,8,17,10,12,18,12,24,14,22,21,14,8,10,6,9,10,14,21,12,15,11,6,17,7,13,7,5,13,7,13,5,14,7,8,7,12,19,17,10,10,14,12,20,11,10,12,16,22,8,7,8,18,6,12,17,9,18,16,11,17,12,9,13,17,8,14,24,11,9,21,8,12,7,17,14,17,9,12,12,8,18,13,12,15,11,8,6,4,10,19,17,20,9,7,12,7,8,16,10,15,13,18,18,14,18,15,15,14,13,18,25,17,16,10,16,18,15,19,10,7,9,10,8,14,7,15,10,10,7,24,16,12,15,7,15,13,10,16,17,10,8,15,17,9,12,7,19,9,18,19,12,14,15,9,23,19,12,8,8,7,25,11,17,13,10,6,10,12,10,10,11,17,5,14,20,25,5,9,14,9,11,12,21,17,8,7,8,14,8,20,10,10,15,11,28,19,18,14,9,3,13,15,11,17,10,7,20,16,8,20,13,25,5,14,8,5,17,20,7,10,10,6,11,10,7,10,17,10,17,9,17,23,10,25,7,20,14,5,8,13,19,21,12,14,15,11,8,12,6,13,19,9,9,17,14,13,9,9,14,7,8,4,12,13,19,8,15,10,14,21,8,9,17,8,14,20,13,16,22,13,8,14,14,6,11,12,9,5,13,6,12,18,6,19,3,14,15,8,20,10,12,14,17,15,8,19,13,14,14,16,18,15,9,13,23,10,16,5,6,11,8,3,14,5,8,15,10,24,8,6,6,18,24,24,16,9,5,14,16,24,6,17,12,18,13,13,14,11,2,20,7,6,5,7,13,11,3,9,7,12,6,12,25,10,22,4,11,13,11,17,12,10,11,13,10,10,15,17,18,6,6,16,10,21,11,14,15,20,10,11,9,9,18,7,18,14,8,16,10,12,14,10,13,10,15,17,7,11,21,14,16,21,25,13,7,8,15,8,19,13,17,16,15,11,10,9,12,6,15,10,9,9,13,13,10,14,6,11,17,14,12,25,12,8,26,16,13,12,16,7,20,20,9,12,16,8,18,12,3,12,9,7,13,19,17,7,17,13,15,11,13,5,18,13,17,20,13,15,8,12,14,11,5,18,13,11,12,15,6,22,16,18,15,7,14,14,14,11,17,13,18,11,9,4,20,9,10,11,13,4,33,13,13,11,12,14,26,4,11,14,8,6,23,9,11,17,11,14,18,6,13,13,9,19,6,7,0,17,7,20,6,16,12,15,17,30,19,4,17,12,9,27,10,15,12,16,16,10,15,13,19,8,9,14,12,12,23,15,18,7,18,15,17,14,14,11,12,12,10,5,8,11,17,11,11,12,9,11,11,11,10,12,6,12,11,17,7,11,10,12,5,6,10,13,6,12,15,3,6,20,15,17,16,12,15,13,19,19,15,17,7,12,9,9,12,17,18,10,19,24,15,7,15,8,12,12,15,9,15,8,7,10,14,14,12,9,6,11,15,3,15,8,4,15,8,11,18,12,16,16,13,12,15,23,9,15,16,14,11,7,9,9,14,11,12,24,19,11,14,18,16,6,9,13,8,20,15,16,14,11,10,9,13,11,16,13,13,13,16,17,16,14,12,10,17,9,8,18,15,4,15,8,11,11,9,11,14,12,6,21,15,11,7,15,12,12,18,14,20,13,18,11,23,11,13,26,21,8,12,16,11,14,17,14,13,6,9,22,18,1,17,11,6,13,20,23,20,16,15,6,5,9,8,2,23,14,22,9,17,10,16,10,12,11,23,13,23,10,9,13,5,13,12,23,22,13,11,8,5,8,11,8,15,4,6,8,14,17,5,14,42,15,5,4,16,21,9,13,10,18,11,10,12,14,17,9,7,10,19,7,12,7,19,10,14,14,11,22,12,14,25,5,12,13,8,12,8,4,18,18,12,15,13,13,8,15,23,13,17,21,6,12,15,8,10,20,16,6,10,6,14,8,18,6,7,9,14,10,8,15,13,12,25,16,20,20,16,9,19,22,18,16,22,7,10,12,7,12,11,15,16,7,14,10,7,14,19,17,10,9,13,14,19,5,8,11,15,17,12,14,9,7,9,15,12,13,12,7,13,11,10,13,10,6,15,17,13,6,11,10,19,21,14,17,4,10,7,7,18,20,13,20,14,15,3,10,20,13,16,19,11,6,15,16,12,7,11,24,16,16,16,17,16,16,21,19,12,8,7,18,18,6,9,15,14,11,19,12,17,13,14,19,21,12,15,7,10,8,9,12,16,14,18,8,13,20,24,14,12,10,16,13,10,12,14,9,14,26,12,18,6,11,11,14,8,13,6,6,16,11,17,9,16,12,21,18,9,14,14,23,8,5,12,7,13,4,12,6,14,9,9,9,12,18,10,17,18,10,23,20,14,14,11,11,4,15,11,8,13,9,9,9,4,4,12,12,26,8,21,13,15,11,5,5,17,19,14,6,19,11,11,17,21,14,8,6,17,11,17,21,9,5,14,13,21,9,11,23,16,9,11,13,10,7,14,14,18,16,6,6,15,13,6,13,6,17,25,19,13,24,11,10,3,14,6,25,6,10,19,12,20,10,7,12,16,8,14,13,15,12,10,13,13,9,8,12,9,14,11,23,15,12,14,14,23,10,13,22,4,6,19,17,11,13,16,16,8,11,17,26,8,12,11,9,12,16,11,10,18,5,21,5,16,4,21,13,20,13,15,6,9,22,5,11,10,10,11,9,16,10,16,16,15,7,14,13,14,20,23,20,16,9,15,10,13,15,9,10,7,8,5,15,11,20,28,13,14,12,10,9,20,12,9,8,14,17,11,15,24,9,13,13,8,19,14,12,10,13,17,18,9,6,12,14,13,16,9,10,11,12,8,11,12,5,18,9,7,20,11,22,12,16,26,15,6,7,8,7,13,14,12,6,7,17,8,22,9,23,8,16,17,7,10,5,11,14,10,7,8,17,15,12,19,16,12,18,11,10,4,15,14,22,16,14,15,7,19,11,23,19,10,21,17,17,13,6,8,14,17,23,11,16,25,12,12,8,18,20,18,11,12,11,10,21,18,12,16,19,14,10,15,11,15,10,11,13,10,11,9,9,13,5,14,15,8,5,12,14,9,9,15,11,20,14,9,11,13,17,10,20,19,13,11,16,9,11,9,12,19,14,14,18,8,10,6,13,8,9,12,17,17,13,16,20,4,11,26,15,21,13,20,16,5,10,16,16,9,11,11,19,13,8,15,14,19,11,13,7,20,12,18,13,21,14,16,18,14,15,9,20,20,8,20,8,16,3,13,14,6,18,9,15,11,21,13,7,9,11,8,12,14,14,14,10,13,16,11,11,12,26,3,11,21,12,7,9,19,8,8,13,12,12,17,1,18,9,11,9,7,15,28,29,10,10,13,17,15,14,20,5,12,12,14,11,15,6,15,11,11,10,11,23,27,20,14,12,12,9,13,11,16,33,5,17,15,20,9,4,20,15,9,10,4,11,20,15,19,8,7,8,10,19,8,11,20,13,3,13,6,14,27,7,16,15,23,9,14,20,15,17,9,7,11,11,17,18,11,4,17,13,10,11,6,18,15,15,13,16,14,16,8,16,7,10,6,11,13,15,6,12,13,16,14,13,18,12,15,4,12,6,30,9,12,10,14,10,6,14,14,15,11,14,16,13,13,11,6,12,9,3,15,10,15,11,9,12,14,6,19,20,14,9,23,12,5,19,12,18,10,5,19,14,11,15,8,17,18,9,9,21,17,12,12,10,12,17,10,9,15,10,17,10,8,15,22,12,9,10,7,13,10,9,3,19,6,24,13,11,7,10,18,19,7,5,13,15,15,19,7,10,14,11,19,13,10,11,8,9,13,2,15,5,11,8,17,8,9,13,4,6,14,14,13,13,10,6,14,11,25,4,3,21,9,17,13,6,19,13,23,10,13,6,11,18,2,8,18,15,4,7,11,8,21,18,17,10,10,10,26,9,11,11,18,6,17,18,10,13,7,32,10,25,13,5,16,15,14,8,15,13,11,12,16,15,14,11,9,12,15,13,6,14,1,14,10,13,13,8,7,18,15,17,10,9,6,18,15,21,9,6,19,17,16,14,17,5,5,6,16,9,11,16,11,13,15,8,15,4,10,15,24,15,22,11,12,19,6,14,12,6,10,18,19,9,10,7,10,22,5,10,13,17,4,11,10,9,5,13,13,7,15,8,9,11,20,10,9,19,5,12,12,20,12,15,14,13,6,17,11,19,17,13,10,23,18,12,15,4,9,12,12,20,22,3,26,10,12,8,21,7,21,22,17,13,18,10,8,14,12,22,22,18,12,14,3,7,17,6,16,13,5,11,23,15,18,7,23,25,19,16,6,12,15,15,10,11,16,10,15,9,16,20,16,6,16,16,11,11,13,5,8,11,15,18,5,8,14,15,12,10,11,11,5,10,20,14,11,25,10,15,21,11,10,17,19,5,9,8,8,10,14,7,11,15,4,21,11,10,13,15,16,15,4,13,8,20,7,20,16,12,7,9,12,7,16,10,19,8,19,10,14,15,7,10,2,17,11,12,22,8,10,24,15,11,7,8,7,14,15,16,14,6,10,8,11,6,20,14,14,7,9,18,7,23,17,9,14,6,14,16,16,15,16,8,15,17,9,10,6,13,11,5,12,13,9,14,7,8,17,14,13,7,14,13,18,21,10,10,25,19,13,6,16,17,13,16,12,16,12,12,14,12,7,14,16,7,7,9,20,9,12,18,11,6,16,11,2,16,5,12,13,11,22,12,27,7,8,11,12,8,11,19,12,7,6,18,7,23,15,15,14,12,15,16,10,19,13,22,13,16,24,12,16,6,13,11,11,11,9,16,20,6,11,16,9,11,15,16,16,8,12,10,23,9,15,17,10,7,20,10,13,15,14,8,21,27,15,16,16,10,8,10,14,10,10,17,9,14,20,13,9,14,19,11,11,15,12,16,19,7,14,18,12,11,13,14,14,9,23,9,18,11,14,10,8,15,14,15,11,21,13,11,9,10,16,12,20,14,12,9,8,9,12,10,13,4,10,6,28,13,15,17,23,12,11,14,9,18,13,17,4,4,13,11,8,8,17,7,16,11,10,10,18,8,14,11,8,12,14,8,16,11,17,11,9,18,12,12,7,5,20,7,9,19,26,11,9,6,16,7,11,18,12,26,11,12,8,10,8,8,17,10,16,8,29,12,27,17,7,11,11,8,11,10,13,12,8,15,10,12,5,18,9,9,24,11,6,6,15,11,16,26,13,8,7,11,15,12,9,14,11,17,12,6,10,11,13,6,18,6,18,17,12,10,8,6,8,10,12,8,25,6,15,9,11,18,15,25,7,13,11,12,7,10,16,25,13,19,6,25,19,17,18,16,20,13,20,15,7,11,7,17,11,12,22,10,11,12,8,17,9,8,15,12,18,12,7,12,5,7,9,36,13,12,8,7,22,12,20,13,18,10,15,27,10,10,3,20,18,13,10,14,9,16,16,6,23,11,8,17,17,11,17,10,11,7,14,9,19,20,13,10,10,19,9,21,20,13,15,12,8,15,15,6,18,6,8,1,20,11,8,7,9,14,18,27,14,14,8,11,9,17,16,9,20,4,15,10,8,15,14,12,19,9,13,18,5,10,12,16,16,16,13,13,10,13,13,19,5,25,12,13,15,18,14,12,13,16,13,16,9,16,19,15,14,15,17,10,9,9,12,16,18,8,10,22,14,17,6,14,9,11,14,9,14,30,8,8,6,21,18,11,18,15,9,14,15,7,21,6,6,5,15,19,10,16,9,9,15,9,7,14,15,18,8,14,12,17,5,11,5,13,15,26,11,17,16,4,14,9,11,12,8,14,10,9,18,23,13,8,22,11,9,18,19,10,10,11,18,15,9,19,12,12,13,14,14,12,17,9,10,15,18,6,13,8,12,17,14,17,14,10,10,12,11,16,17,8,18,22,13,11,14,13,22,11,8,17,13,13,8,15,9,9,17,11,28,26,26,8,19,6,7,15,22,14,11,6,14,8,10,6,12,10,16,9,9,13,7,25,18,14,12,8,15,13,6,11,7,6,9,12,10,21,11,6,17,4,10,8,13,4,11,7,7,9,15,16,16,16,8,9,11,7,10,5,15,12,15,13,8,13,17,14,13,9,11,12,13,9,10,7,25,13,14,9,11,17,9,17,5,29,19,18,20,4,32,10,13,15,13,10,11,12,7,15,20,14,12,12,27,10,10,10,9,16,15,20,16,11,14,15,15,24,11,7,7,7,9,7,18,9,8,10,19,3,9,13,13,14,7,12,6,9,9,6,5,7,12,21,15,11,7,11,4,2,16,18,13,5,11,11,14,11,10,12,17,15,10,7,13,17,24,8,14,14,17,7,11,19,19,25,17,8,6,11,14,18,9,10,14,12,11,5,16,18,19,9,14,27,21,6,15,18,8,16,8,12,14,17,9,10,17,9,14,12,11,9,12,16,9,22,20,17,7,7,16,6,8,7,11,17,13,13,14,23,6,10,15,21,14,11,21,11,11,5,17,17,8,13,9,23,13,14,6,21,9,10,20,25,14,20,14,14,8,8,14,15,7,12,10,7,16,13,10,20,16,10,13,3,12,14,8,15,9,14,12,6,12,21,13,15,23,9,6,8,5,3
