# Supplementary material for: Poisson pre-processing of nonstationary photonic signals: Signals with equality between mean and variance
Source: PLoS One. 2017 Dec 7;12(12):e0188622. doi: 10.1371/journal.pone.0188622 (PMC5720749; doi:10.1371/journal.pone.0188622)
Supplement: S1 Dataset — (ZIP) [file pone.0188622.s001.zip › data/experimental/noise/noise_06.dat]

8,13,10,8,7,12,12,15,16,14,13,12,18,18,5,12,13,22,15,16,9,13,12,7,7,17,15,14,15,11,16,21,12,16,13,19,18,21,9,11,11,10,15,11,14,22,16,16,12,23,12,13,23,17,12,17,9,13,16,25,21,15,6,20,15,4,14,9,17,6,18,9,12,19,10,8,13,6,12,11,22,14,12,11,13,21,22,10,13,4,22,4,13,10,16,9,17,15,15,11,13,9,10,17,11,15,8,13,8,22,5,8,13,14,9,9,10,13,24,21,15,20,24,7,12,15,6,15,19,6,5,11,12,18,9,20,7,7,14,14,16,13,15,6,8,16,15,10,13,15,11,12,11,9,19,12,11,21,5,14,17,18,10,7,14,19,13,22,11,25,9,17,13,10,9,18,24,5,14,24,11,15,12,11,24,15,9,11,12,4,12,18,5,12,20,7,9,3,25,24,6,22,11,20,6,9,12,10,21,6,9,13,10,9,12,4,12,14,9,16,13,18,17,8,17,10,13,6,14,10,7,11,6,16,11,12,17,18,16,5,15,6,11,15,11,8,12,23,20,19,9,7,14,15,13,11,14,9,11,9,14,6,7,23,11,15,7,15,13,16,17,13,14,9,13,7,11,17,9,8,12,13,15,6,11,17,11,10,9,6,11,18,18,10,17,16,17,18,14,9,21,18,11,22,25,6,15,11,14,19,11,15,13,17,11,13,20,7,8,4,11,14,16,12,13,13,17,10,17,11,15,15,12,8,14,14,13,16,12,13,12,8,12,21,11,11,11,8,10,9,24,10,15,12,16,12,11,7,9,9,10,18,15,15,4,6,17,14,12,12,9,7,15,14,13,15,12,8,13,20,20,11,8,12,5,8,11,6,17,15,13,6,10,22,19,4,26,18,8,17,5,10,12,14,13,3,5,21,11,13,7,13,5,16,8,26,20,8,12,7,10,18,11,19,6,11,15,24,12,17,19,14,12,13,18,9,15,9,9,16,18,5,9,25,16,17,8,12,20,18,12,12,13,12,8,24,11,19,17,15,8,11,15,31,17,16,9,17,17,5,7,15,24,6,15,21,16,6,11,12,10,6,14,6,12,17,8,8,15,13,10,10,7,14,16,15,14,20,14,9,9,8,14,16,25,7,17,22,17,12,12,12,13,7,11,13,8,12,11,12,18,6,16,13,10,13,17,12,15,7,10,13,14,17,20,13,11,19,11,19,13,11,11,19,10,10,19,14,13,22,6,20,10,18,14,6,11,14,13,8,2,9,5,12,8,27,18,11,14,9,8,23,10,7,12,14,12,6,7,20,19,18,5,7,16,17,11,15,7,4,13,6,2,16,12,12,21,11,8,12,17,4,12,17,10,12,16,29,6,7,15,6,5,10,21,24,22,5,17,14,18,13,18,8,16,15,15,10,8,9,20,13,9,25,8,19,7,15,16,14,5,20,8,13,9,17,3,10,9,14,5,22,9,7,13,12,15,9,14,17,9,15,7,17,15,6,5,11,8,11,19,12,11,5,14,7,8,11,4,9,17,16,14,4,14,8,7,15,20,12,19,8,7,10,14,10,14,9,8,14,14,10,11,14,21,20,22,16,3,10,8,10,16,15,13,11,12,14,9,17,10,7,20,14,9,13,13,14,10,12,11,12,10,15,16,7,13,20,15,7,19,5,21,6,9,7,13,20,12,19,17,7,16,11,25,9,21,12,16,14,16,8,6,16,10,19,16,23,9,12,20,6,14,12,12,9,8,12,10,12,9,19,12,8,7,9,8,9,17,13,18,11,14,14,16,8,9,10,16,12,23,8,13,25,20,14,13,18,7,16,17,13,14,16,12,23,11,16,9,6,15,14,14,14,9,15,12,15,10,5,12,18,20,20,12,20,11,13,13,14,17,27,10,4,22,14,12,8,9,23,16,18,19,18,7,11,10,9,4,4,8,18,19,20,10,5,14,16,16,12,11,19,30,5,2,10,8,16,20,16,15,9,7,14,16,18,8,8,11,13,13,12,17,14,7,6,11,15,14,22,28,11,9,13,15,17,12,16,9,6,9,14,10,21,11,18,14,8,15,19,13,11,12,16,24,9,16,9,7,14,7,29,11,17,8,11,18,9,16,22,10,8,10,6,14,16,24,5,19,14,10,20,2,18,17,22,17,14,18,12,13,15,12,12,9,11,8,22,9,7,14,16,8,14,14,20,16,13,16,17,5,8,4,19,20,5,20,12,8,11,15,14,19,15,11,16,9,11,7,8,5,7,14,12,15,21,17,18,4,4,10,13,12,10,11,5,13,10,4,6,12,8,22,17,10,4,14,11,19,22,12,17,12,25,15,17,22,18,12,9,15,12,9,19,14,5,19,13,21,16,13,20,7,8,11,12,17,11,10,12,12,12,9,10,4,13,7,19,9,20,4,12,17,16,14,9,15,15,14,5,7,9,6,14,11,5,14,17,18,15,9,10,12,8,11,14,11,23,5,16,14,7,16,14,15,6,10,9,10,6,20,12,6,12,16,8,22,13,7,3,9,13,15,15,14,17,12,13,10,10,10,13,18,11,23,16,16,13,16,13,8,5,11,13,11,8,19,11,9,19,13,17,8,11,22,5,14,14,13,19,17,18,14,17,11,15,6,20,17,6,4,16,13,6,9,13,10,8,11,12,10,14,15,19,8,9,21,10,17,9,6,11,16,6,15,10,4,11,16,10,8,13,11,15,4,19,17,11,10,18,11,8,10,19,12,17,11,1,20,10,15,11,10,9,9,8,13,20,11,14,9,11,17,13,9,14,11,11,7,13,5,17,8,14,13,10,6,9,17,12,14,12,5,15,10,15,24,21,7,15,10,15,8,18,14,9,14,15,13,5,8,11,16,16,20,7,13,14,16,9,22,28,10,10,11,20,13,26,13,11,12,5,18,10,22,6,14,12,14,15,13,7,6,4,10,10,11,18,7,8,20,20,16,3,7,11,10,18,4,13,10,14,19,13,7,8,16,19,8,5,14,16,18,16,7,10,13,19,12,17,13,13,7,15,14,12,9,11,17,16,20,21,5,10,10,11,9,9,16,14,6,16,13,25,19,25,10,23,16,12,12,3,19,25,12,16,10,7,8,15,15,14,16,9,7,35,19,12,11,10,16,11,11,22,17,7,9,15,12,7,12,12,12,20,9,14,12,12,14,14,12,12,17,12,12,6,14,10,23,11,13,17,10,16,18,18,9,12,5,14,19,10,24,15,18,13,11,13,6,12,17,7,6,6,13,17,20,7,13,8,15,8,18,13,17,15,9,10,4,21,9,13,7,11,17,14,23,12,10,13,14,11,12,13,16,15,15,12,16,16,16,8,7,6,10,13,9,11,26,17,24,17,6,13,15,5,13,6,12,19,6,12,17,14,11,10,11,15,17,13,12,10,15,10,6,12,17,10,7,14,14,15,7,10,11,12,12,14,11,8,13,11,11,18,7,24,8,15,11,13,9,17,5,8,10,11,10,7,12,16,15,8,18,30,14,7,20,17,16,13,10,20,14,30,12,5,32,14,18,9,14,7,13,9,22,11,6,8,8,14,10,17,18,17,17,14,24,8,9,17,18,8,16,14,7,12,17,6,12,10,4,20,12,14,12,16,11,11,9,15,14,10,12,25,9,14,14,6,9,7,15,14,9,12,22,14,17,10,12,5,6,18,14,7,12,10,24,13,21,10,20,10,7,9,18,27,9,18,15,18,8,14,17,15,27,14,9,18,18,9,7,13,11,15,7,16,18,16,11,18,19,10,8,6,15,11,8,5,16,8,11,8,22,25,14,5,14,17,8,13,13,15,8,15,28,21,20,22,28,11,18,7,16,8,9,18,18,14,11,9,14,9,13,12,11,10,18,17,12,5,8,10,10,12,10,14,22,9,21,10,5,9,10,17,6,14,9,9,17,18,12,17,3,21,14,28,18,13,6,13,7,17,9,10,12,17,7,19,16,6,20,20,6,14,6,15,12,7,11,19,11,2,12,14,13,11,13,7,19,13,7,13,20,15,18,14,14,3,6,20,15,0,11,8,13,12,9,5,8,15,7,5,16,11,16,10,13,6,17,11,9,7,3,9,11,15,8,15,15,12,26,15,7,11,6,10,8,16,17,8,14,11,22,6,17,11,10,9,21,15,11,16,15,21,16,10,8,14,13,8,9,7,10,18,18,14,19,17,16,13,12,12,7,8,11,8,13,14,6,10,16,8,16,9,7,13,13,17,9,11,15,15,14,27,16,14,9,15,6,3,4,8,6,6,3,10,20,13,3,18,15,24,15,20,5,9,10,5,13,11,11,9,15,14,7,15,14,7,7,14,8,13,15,15,9,4,20,8,15,9,12,9,13,10,10,13,9,14,11,14,9,20,15,11,9,12,11,10,10,20,12,18,12,11,10,11,18,6,12,17,17,11,19,8,18,23,18,9,11,16,17,9,11,8,10,23,16,16,20,15,13,19,15,10,4,18,15,9,13,19,18,10,12,6,16,10,12,9,6,13,14,21,14,9,8,14,13,17,6,17,4,16,15,9,9,7,23,8,7,15,11,13,27,9,9,8,17,7,15,19,15,21,3,14,10,12,17,10,12,8,16,7,11,9,10,19,15,13,12,20,10,10,11,11,21,11,8,11,21,17,10,15,9,19,15,16,14,16,7,17,10,17,7,15,12,17,7,11,2,11,12,14,20,9,16,17,3,17,9,15,14,13,9,7,22,19,13,14,16,6,8,23,13,8,10,16,5,1,6,16,13,19,28,7,19,5,12,27,12,6,11,7,8,12,10,23,6,13,19,9,16,16,15,3,11,23,4,12,12,13,14,18,8,15,8,13,10,31,10,26,9,14,12,10,16,13,21,10,12,7,14,8,14,14,22,6,17,15,11,5,14,8,14,10,18,16,12,26,15,12,13,15,10,14,14,11,9,16,9,10,22,9,17,15,10,16,13,8,9,14,12,10,8,15,18,5,10,15,12,19,15,11,14,22,14,5,14,9,22,14,13,12,10,14,18,9,30,13,16,14,8,17,8,16,7,4,16,9,13,7,14,17,16,8,8,24,21,3,12,14,8,9,21,10,18,20,4,8,13,10,6,10,7,17,9,6,10,15,18,19,12,11,12,5,14,13,11,8,23,14,15,11,6,17,23,8,7,19,9,9,9,18,15,7,21,14,23,18,13,19,11,16,14,24,10,22,7,14,7,10,12,12,11,8,16,20,14,8,13,7,13,20,9,7,16,13,12,8,13,6,11,16,8,19,17,12,13,12,12,10,18,14,12,11,14,19,7,14,10,5,15,14,5,9,22,6,14,13,11,12,12,12,13,8,16,9,8,15,7,16,18,12,8,5,12,12,24,21,13,7,13,14,15,7,12,5,26,19,7,3,23,15,9,15,4,18,11,17,23,31,6,5,6,18,13,13,10,21,15,14,14,7,11,20,12,13,23,13,8,13,16,10,11,5,5,11,7,9,4,19,12,12,14,16,7,11,11,8,7,10,17,14,20,9,14,8,15,10,12,12,12,13,11,13,14,13,13,7,5,11,3,17,18,7,18,13,31,12,6,8,13,20,15,13,8,11,19,15,12,11,9,15,10,17,17,12,8,16,14,15,10,14,5,9,6,17,12,12,19,19,8,16,6,7,28,13,20,15,23,16,13,23,11,10,10,7,22,11,3,30,16,15,11,9,7,8,19,14,12,19,9,7,21,19,15,20,9,13,10,9,16,19,11,10,13,28,6,12,17,11,14,14,16,16,9,13,22,11,17,13,13,19,10,14,14,8,10,9,16,10,14,18,18,15,11,19,11,14,11,26,5,15,14,15,14,6,15,11,13,16,25,8,6,8,13,13,12,16,24,13,13,5,15,10,9,18,5,8,9,9,12,16,17,17,6,12,17,23,13,15,14,9,13,7,22,9,7,20,8,6,16,9,11,17,18,6,18,27,14,9,14,7,13,10,11,9,15,7,20,9,10,15,11,13,18,16,16,14,12,15,9,16,7,16,11,13,7,15,2,9,6,9,16,30,7,11,4,16,12,13,16,5,12,10,13,13,5,12,9,22,11,11,14,11,7,11,12,10,11,13,7,14,31,13,11,15,12,8,4,12,19,12,11,8,10,9,11,10,17,7,10,14,6,13,8,7,7,16,6,7,9,17,15,6,6,12,4,9,16,14,14,12,10,14,14,10,19,11,13,9,12,7,6,9,16,16,4,12,15,12,17,30,9,21,26,13,17,26,16,16,11,10,21,7,13,18,14,19,9,10,13,13,9,13,12,9,14,10,20,12,13,13,6,16,11,14,11,19,6,26,8,10,7,15,8,12,11,11,7,10,18,15,8,7,13,2,7,5,18,11,11,22,8,13,11,7,11,13,12,17,13,6,11,23,13,15,11,11,11,8,27,14,14,9,10,9,12,18,18,22,15,12,10,11,16,20,14,13,11,7,11,15,5,16,22,8,8,13,20,11,20,8,12,16,12,10,13,8,13,16,8,4,12,12,11,20,7,10,5,5,14,10,15,10,16,5,8,22,9,9,20,12,7,13,7,13,6,10,9,8,14,11,5,12,10,9,7,19,9,4,8,16,10,16,10,7,14,10,8,24,15,10,7,16,8,11,13,16,28,8,14,10,19,11,13,13,21,12,22,14,12,8,15,14,13,15,25,14,17,14,18,10,28,11,9,7,19,11,14,18,16,16,8,2,20,15,6,15,14,11,7,6,6,9,26,12,11,7,13,6,14,12,16,17,16,14,9,13,9,18,24,12,11,16,11,8,8,22,13,15,10,16,19,18,6,10,9,19,5,13,10,9,11,8,14,14,16,17,8,15,10,10,13,9,18,17,9,3,12,17,21,24,13,13,13,12,8,9,13,10,18,10,17,20,10,16,14,14,9,15,9,17,13,10,10,19,9,15,5,13,10,14,7,9,10,14,13,9,7,16,9,11,13,8,13,10,10,10,11,12,8,11,11,14,5,15,6,5,12,10,14,24,20,25,18,8,2,13,13,6,8,12,14,8,14,9,18,15,14,8,5,17,11,10,19,7,10,13,9,6,20,12,9,16,8,10,13,15,10,14,14,12,18,11,9,11,7,11,15,14,17,17,5,15,6,14,8,13,15,6,12,12,11,12,19,15,8,13,13,25,18,17,6,9,14,17,17,11,9,13,7,13,8,18,8,13,8,4,7,22,11,15,22,9,13,16,6,7,17,15,9,19,10,7,10,14,7,8,9,6,11,15,15,20,20,16,23,10,12,10,9,9,17,20,6,12,15,13,10,9,17,12,11,14,24,21,14,13,18,20,15,10,15,9,10,10,10,4,13,23,9,12,18,11,11,15,7,8,19,14,9,11,22,9,10,20,13,9,19,10,19,12,19,7,8,16,14,4,20,3,14,17,13,11,11,14,18,18,14,18,13,15,12,11,17,18,2,14,14,13,10,10,10,14,7,14,10,9,19,2,19,10,18,19,20,14,15,25,20,8,16,10,8,20,19,6,15,7,16,8,13,14,5,2,5,16,18,13,10,10,14,7,13,14,4,6,14,18,12,21,22,9,13,10,7,17,15,8,10,10,18,9,12,4,13,8,16,15,6,8,19,15,8,11,23,9,9,2,1,15,11,18,13,11,24,16,13,9,15,12,5,9,7,12,11,12,20,17,9,15,10,13,6,17,14,6,21,16,15,11,21,12,9,7,25,7,18,13,10,10,24,9,12,14,12,8,12,19,5,15,8,10,10,18,19,20,14,8,13,13,14,7,10,26,16,22,3,7,10,17,21,14,19,17,6,9,5,12,18,8,14,16,14,6,26,17,19,8,21,14,9,15,15,12,17,15,12,11,24,10,9,4,4,16,5,7,13,27,19,7,10,6,5,17,8,15,11,13,9,11,21,15,11,9,15,9,11,11,16,13,11,14,12,16,15,17,15,14,11,10,8,9,16,19,6,18,8,21,11,14,15,18,7,9,9,7,9,15,10,10,9,13,18,20,12,6,17,16,14,22,14,13,7,14,12,16,22,21,23,17,13,8,17,10,11,10,4,15,11,6,15,10,30,14,20,9,27,15,18,18,7,14,20,9,13,11,19,17,21,12,24,8,24,16,10,13,30,15,10,27,17,8,7,11,11,18,19,13,16,13,19,12,9,4,11,7,3,26,16,12,20,9,14,9,5,7,14,17,9,11,10,11,9,12,17,13,19,16,3,9,3,21,12,18,20,10,7,20,9,12,12,15,13,12,12,12,9,11,13,15,16,11,7,23,18,31,11,10,10,14,16,12,9,12,8,11,6,15,22,9,8,8,2,9,8,9,15,15,18,15,17,14,13,15,10,19,9,17,11,16,17,18,12,8,5,6,9,12,15,9,7,9,3,19,4,4,4,9,13,11,4,17,10,7,13,13,17,18,5,10,9,13,17,10,17,22,11,24,20,19,10,10,9,16,21,12,17,14,7,15,34,11,16,16,19,20,11,8,8,16,11,8,15,14,10,10,7,11,21,8,12,13,12,16,14,29,11,6,9,14,12,22,21,16,22,16,9,7,15,2,16,8,8,15,14,8,4,16,10,12,22,5,3,16,8,16,5,18,11,6,10,24,16,19,12,3,13,16,18,16,8,18,6,8,12,7,20,9,20,14,23,18,9,18,13,12,14,14,28,6,18,30,19,13,19,21,11,7,20,9,6,10,6,13,18,15,13,18,36,6,10,15,16,10,15,13,9,15,20,10,9,5,22,23,3,16,16,8,7,5,14,15,10,11,11,16,19,15,19,13,10,19,13,19,5,11,15,15,16,5,17,24,2,10,20,9,13,19,13,9,21,7,15,21,13,16,11,16,11,16,14,12,13,6,6,24,16,14,4,23,8,16,7,9,7,12,15,23,13,11,20,14,15,11,23,21,14,10,14,4,16,19,10,18,11,13,13,7,18,17,13,2,5,10,12,8,12,9,8,10,17,11,8,4,10,26,9,15,18,13,16,7,9,6,7,18,9,14,20,8,21,25,12,8,11,16,17,18,3,22,6,12,9,7,5,23,9,10,5,12,13,12,15,11,15,14,7,6,15,8,9,20,18,17,10,5,12,11,18,13,14,14,11,12,11,11,21,13,23,8,10,18,28,16,15,11,7,14,8,27,13,9,14,11,16,7,5,23,8,16,9,14,11,8,7,12,21,19,22,5,20,8,13,14,22,15,14,10,17,15,8,16,8,10,13,20,22,17,10,15,6,6,10,15,18,10,34,12,11,15,5,19,20,12,16,19,12,14,14,16,27,17,12,7,16,14,10,10,18,16,15,25,14,18,18,13,13,13,13,7,15,13,15,8,14,8,11,10,6,12,17,15,12,19,6,6,19,7,9,13,23,17,6,6,11,14,7,14,21,18,13,14,18,11,15,15,17,23,10,12,20,6,14,11,16,10,10,2,12,12,9,11,7,14,11,10,9,9,23,13,10,11,12,9,17,23,10,8,15,13,18,15,15,17,8,11,10,9,10,18,19,16,14,13,15,18,17,7,9,12,14,15,17,19,10,14,15,14,19,11,12,13,10,7,9,18,6,18,11,4,9,19,9,13,13,7,6,10,13,18,31,16,24,9,8,4,5,4,6,4,20,15,10,18,4,16,14,8,12,23,10,5,10,15,2,18,10,8,5,8,10,15,21,13,11,20,18,12,9,7,9,14,14,10,23,7,10,21,15,16,10,12,15,7,14,14,21,6,12,10,20,14,6,18,14,12,11,15,21,6,10,22,14,16,12,12,9,10,20,14,14,6,6,23,15,10,19,8,15,5,15,11,7,12,20,8,8,23,10,20,15,18,16,7,11,14,16,6,7,16,6,6,17,10,11,18,12,19,16,10,12,9,18,22,10,9,17,10,22,16,7,13,10,14,17,10,14,11,4,6,7,16,3,8,10,11,11,17,6,8,5,15,13,12,11,10,12,11,10,6,8,9,16,25,6,13,21,5,15,5,16,17,14,12,6,16,8,15,19,4,10,16,16,20,16,13,5,14,16,18,14,6,12,13,18,16,11,4,9,11,19,21,9,9,25,13,8,12,11,7,10,9,11,8,11,22,6,7,10,15,10,11,8,8,13,5,25,10,13,11,17,23,14,15,12,9,11,18,15,12,11,16,7,10,15,7,18,16,17,12,11,13,9,13,17,18,6,8,11,10,12,16,10,13,14,7,11,8,13,18,8,14,24,7,13,7,7,22,28,11,11,15,16,22,14,15,22,12,17,7,13,20,20,7,11,11,9,11,11,10,12,10,13,22,13,10,15,13,16,17,23,15,14,16,7,10,9,9,6,10,19,11,19,7,12,18,11,7,20,12,8,15,14,16,15,10,23,16,14,22,13,12,22,6,21,10,12,9,16,19,10,10,13,6,5,14,5,14,14,24,13,21,10,11,16,8,14,12,19,9,15,15,8,29,19,20,18,20,19,24,14,11,4,16,11,6,16,10,17,11,7,16,12,17,12,10,20,15,12,7,17,15,22,17,13,14,5,7,16,8,15,14,12,9,20,21,13,14,11,15,9,4,6,5,10,15,12,14,12,4,8,8,17,7,21,14,31,11,23,18,11,9,9,20,26,14,7,18,8,16,17,6,9,11,9,12,13,12,15,11,15,16,20,23,23,12,15,15,11,8,8,10,12,19,14,15,15,15,10,12,6,8,5,16,12,4,16,15,7,16,6,13,6,10,10,14,14,8,14,11,12,14,10,7,19,15,9,9,14,9,10,9,7,15,14,8,5,19,4,6,24,20,18,12,9,8,10,16,21,10,9,12,14,12,14,15,11,7,8,14,14,11,12,7,12,12,16,10,17,11,12,14,11,17,13,14,9,11,11,12,18,9,15,3,13,10,20,18,13,16,17,13,11,12,18,10,16,15,11,9,5,10,11,17,20,5,14,16,8,7,13,13,21,14,6,10,11,16,23,19,19,4,17,14,13,10,28,7,13,16,24,10,13,9,14,10,7,8,15,5,12,15,9,15,7,11,18,10,14,9,11,11,25,20,12,7,18,4,11,14,10,8,10,11,23,23,21,12,6,14,25,11,13,10,8,15,6,13,13,12,14,19,11,16,11,14,7,5,8,14,18,12,13,13,12,15,7,14,15,14,12,8,14,7,6,18,7,16,12,10,13,18,7,21,15,9,12,11,22,9,20,14,11,20,13,22,8,11,20,17,11,11,9,9,24,7,9,12,13,18,20,6,7,3,12,20,15,12,12,13,26,3,21,4,24,18,16,18,8,12,16,10,10,9,17,12,21,10,16,10,22,14,8,8,8,10,9,9,21,10,9,11,11,10,19,11,15,19,18,7,16,8,8,18,13,7,22,11,18,9,8,3,12,11,7,10,10,23,13,16,11,12,11,20,14,12,17,24,21,15,13,15,12,11,15,9,12,10,9,13,17,10,25,13,18,19,12,10,11,10,20,16,11,4,10,20,15,9,7,16,11,12,13,15,19,10,11,19,9,7,13,9,18,4,20,7,18,11,18,16,10,14,11,14,3,22,8,19,12,16,12,8,13,15,13,18,5,13,12,12,16,18,8,10,8,5,20,14,17,17,13,8,17,10,7,10,12,22,16,12,13,20,15,9,9,12,10,20,22,11,12,8,9,11,16,13,13,13,13,16,6,13,18,18,11,16,21,10,7,12,17,12,10,10,13,16,15,28,5,14,9,14,6,17,16,10,4,17,8,5,5,10,12,18,11,13,11,10,9,8,12,19,15,10,9,13,11,12,5,12,10,11,11,20,6,18,18,22,14,6,7,13,17,14,12,16,6,9,11,27,10,17,8,5,21,4,10,15,17,15,13,19,18,15,7,29,12,14,14,9,9,8,11,12,11,22,26,15,9,21,8,14,8,15,12,13,6,14,15,9,5,14,16,9,23,15,14,9,22,6,6,14,15,12,11,18,15,7,13,12,17,11,20,10,11,14,12,8,5,15,15,8,15,6,9,6,20,16,11,9,14,12,16,11,23,14,8,7,9,9,24,11,8,11,10,11,17,15,20,16,8,9,15,17,9,12,9,11,8,12,14,19,13,9,19,7,4,3,9,8,14,16,13,17,7,13,8,7,10,8,11,9,13,19,11,9,27,14,16,13,12,11,20,6,8,4,14,16,19,6,14,10,23,12,13,12,11,8,14,8,11,11,17,3,11,30,14,15,14,11,12,19,18,12,13,12,15,14,8,10,6,22,9,13,19,19,9,12,8,11,13,15,7,16,11,9,24,25,7,13,11,6,11,11,15,12,9,10,4,18,14,19,10,21,17,13,10,16,8,7,16,15,12,7,9,17,9,15,14,16,11,11,14,11,20,7,18,18,8,18,17,12,15,10,9,13,12,17,8,13,14,12,29,8,17,14,9,15,5,14,20,11,15,9,4,10,13,10,12,7,8,19,22,21,17,19,7,16,16,11,16,23,19,21,17,12,6,19,11,11,2,6,3,7,15,10,12,12,13,11,14,14,6,21,9,25,8,14,12,10,7,19,5,17,8,12,18,10,13,6,5,18,16,15,11,11,19,19,14,17,15,20,6,4,12,15,12,21,16,5,12,19,14,15,17,21,15,15,17,6,22,20,11,10,15,17,22,8,13,4,7,10,8,9,10,7,13,9,31,4,7,9,19,13,13,20,6,10,8,9,24,6,4,15,5,18,13,17,17,12,5,9,22,3,11,11,8,9,7,11,14,12,9,10,20,18,8,26,14,11,13,12,5,14,6,10,11,11,12,19,14,12,12,11,12,7,7,17,17,5,14,8,11,14,10,11,14,6,18,22,12,11,19,12,7,10,10,21,27,19,12,13,9,23,14,18,14,12,20,15,9,9,26,6,21,13,8,10,18,23,14,12,15,14,22,5,12,10,4,5,11,8,14,11,12,22,20,6,13,12,13,14,13,9,9,8,21,11,12,16,10,15,4,14,14,13,12,15,11,8,21,6,9,16,20,23,12,22,17,6,8,11,16,10,11,10,15,20,12,6,9,6,14,14,24,14,14,10,5,9,14,10,11,12,9,12,7,27,9,19,11,15,6,7,9,14,15,12,14,7,19,18,10,6,10,8,17,17,21,16,13,12,8,11,19,12,21,19,12,19,13,19,11,5,14,12,15,14,14,19,21,6,14,10,14,7,10,14,15,14,10,7,13,11,11,11,11,5,17,8,13,13,13,16,9,5,12,11,12,9,16,9,11,3,15,17,5,13,10,14,15,6,13,17,2,8,13,10,13,13,16,11,6,14,20,18,12,15,18,12,11,9,14,5,16,13,5,17,6,14,13,18,8,5,10,15,9,13,21,8,7,12,9,16,16,19,12,6,10,6,5,13,10,13,10,8,11,23,5,11,10,12,19,6,16,11,15,11,18,14,8,13,10,15,13,14,10,10,12,19,12,7,11,2,11,7,18,18,12,20,22,10,14,16,13,1,7,10,17,15,15,7,9,16,17,12,10,14,8,12,6,14,12,16,11,13,5,17,10,4,3,6,9,9,12,22,6,9,15,10,8,9,7,10,13,13,13,11,13,21,16,13,20,12,13,11,19,10,7,12,5,23,20,14,11,8,11,14,11,8,7,16,9,19,10,14,9,12,11,17,10,3,16,16,11,13,19,9,15,10,24,22,14,17,7,10,9,14,7,4,20,5,26,17,10,16,10,14,9,24,24,14,17,14,9,10,12,11,16,8,10,23,13,12,8,9,9,19,14,16,13,21,15,7,13,16,15,8,9,15,12,7,14,10,22,3,12,10,17,12,13,13,12,16,18,13,16,9,6,15,11,12,17,11,11,12,8,17,13,8,8,9,14,8,7,13,6,17,10,14,17,18,16,10,12,13,16,23,17,15,8,21,8,18,16,7,10,14,18,17,9,4,10,16,16,11,23,10,14,12,15,13,6,15,24,13,14,10,7,17,12,15,20,17,10,7,9,9,16,14,26,9,15,8,10,9,10,6,9,21,23,2,13,3,8,12,10,6,10,18,20,21,20,10,20,21,12,10,16,20,10,10,15,15,21,19,9,12,19,11,8,11,13,8,9,9,22,10,14,14,16,9,13,15,21,17,10,13,3,16,8,13,20,8,16,16,11,8,20,21,11,12,18,18,14,9,9,12,15,8,12,14,12,21,12,17,13,7,6,16,10,12,5,14,18,8,18,9,3,10,18,10,17,9,17,20,9,23,15,7,19,14,12,12,21,9,21,9,17,7,11,8,18,6,12,12,6,12,18,9,9,6,10,21,14,9,16,3,12,6,18,8,18,12,10,12,10,12,7,14,9,14,13,14,12,11,6,15,8,16,19,14,16,24,13,13,9,10,2,14,14,9,8,30,14,16,10,10,8,15,6,12,8,23,9,11,11,5,8,19,12,11,16,16,16,13,4,6,5,14,20,9,16,11,17,13,15,8,20,7,8,16,9,10,10,12,19,11,11,24,15,12,12,1,10,20,7,4,6,13,29,12,11,4,16,17,14,15,11,8,12,17,14,12,7,18,11,8,5,5,13,7,14,17,18,10,16,10,10,4,9,20,11,12,16,10,19,16,19,8,13,16,11,11,9,8,15,10,11,14,10,15,14,13,11,7,11,10,8,14,9,9,15,14,6,6,15,14,12,18,6,9,15,18,12,20,20,9,5,21,16,6,16,8,18,18,11,16,6,14,15,13,17,8,14,3,7,20,5,19,8,11,25,10,11,24,16,10,9,13,12,19,12,16,7,27,6,12,11,13,18,13,13,12,16,15,7,13,20,21,16,15,10,13,23,14,8,13,12,7,4,15,10,13,6,3,6,14,10,9,24,4,8,8,11,12,12,12,9,14,14,5,16,19,18,10,14,12,13,20,24,3,15,9,14,6,13,16,11,13,11,7,15,24,22,12,15,4,23,13,7,13,13,8,12,14,7,21,10,10,6,18,10,15,12,12,15,16,10,15,9,9,10,17,15,21,11,20,18,14,13,15,10,23,18,11,12,14,4,9,14,18,18,9,10,18,4,13,9,12,10,20,9,17,10,12,17,17,18,8,19,17,11,24,14,17,13,6,5,11,8,27,13,15,19,18,12,11,15,16,14,13,11,29,17,15,10,9,9,7,9,14,21,11,22,12,13,16,21,12,11,14,14,21,19,16,14,6,15,22,14,9,11,13,12,12,11,13,8,8,13,10,14,12,6,19,9,9,10,11,4,11,13,13,7,23,7,15,18,15,20,5,5,21,19,20,10,21,19,5,17,9,16,23,12,19,9,14,17,10,17,12,15,18,9,12,6,6,15,9,17,19,11,14,13,13,8,16,16,17,7,6,11,15,15,13,10,17,16,15,10,20,8,4,15,9,14,12,21,8,24,19,11,13,13,15,25,14,21,26,3,10,12,14,10,11,19,12,11,12,13,19,9,11,8,9,12,15,10,20,7,10,15,14,15,15,4,11,11,10,9,19,20,10,7,21,14,16,11,9,22,9,17,23,22,11,7,20,7,15,12,21,5,18,16,14,12,20,8,12,21,10,14,6,20,10,8,10,8,8,15,9,8,6,10,14,12,12,9,14,8,14,18,7,8,14,17,16,7,4,9,20,16,15,10,18,15,13,12,18,6,4,13,8,24,9,10,11,10,11,15,9,11,11,8,5,11,14,14,8,13,12,11,9,16,8,17,8,18,14,11,15,12,22,19,19,11,18,11,13,13,15,9,11,11,7,22,1,16,11,14,15,12,17,15,17,13,7,11,6,15,18,11,10,19,15,6,14,10,19,12,9,13,11,11,11,14,17,19,6,14,17,5,4,19,17,21,7,10,13,13,15,16,11,7,15,14,15,11,8,18,14,15,11,9,20,11,8,4,15,17,11,12,10,14,11,11,12,21,10,25,23,13,19,14,6,13,9,16,17,11,15,15,7,22,7,17,7,14,8,21,9,16,20,27,4,14,14,13,11,10,5,11,7,12,5,12,8,12,6,16,10,8,18,11,17,8,8,12,14,11,14,16,15,18,15,7,21,16,13,4,10,9,16,21,7,13,6,12,3,8,24,11,7,16,16,7,11,11,18,10,16,4,9,9,10,8,11,16,10,11,18,9,9,9,15,17,11,10,17,13,11,16,12,7,19,7,3,13,15,13,22,14,8,10,12,8,14,10,7,9,15,11,11,12,8,17,11,10,9,19,14,22,14,19,32,10,11,16,18,11,3,6,12,14,10,16,4,13,7,7,19,13,7,7,14,10,16,14,11,12,18,9,15,8,10,8,14,7,9,19,13,9,5,16,6,15,11,27,15,12,16,11,29,17,13,16,8,19,10,18,10,12,17,9,11,6,12,11,21,14,20,2,9,12,18,10,16,16,13,34,9,14,8,14,11,14,18,4,13,10,15,7,23,22,12,12,12,12,14,8,11,19,10,14,9,12,12,14,9,15,12,10,17,11,17,16,10,8,8,11,8,10,13,15,3,13,14,7,13,17,11,10,8,12,12,19,14,17,9,18,15,10,20,14,12,6,16,12,18,29,5,13,10,19,17,13,24,14,18,6,15,9,4,14,10,22,17,20,7,13,9,13,14,5,17,17,17,16,12,12,19,9,11,7,12,21,16,12,7,17,17,17,19,14,25,20,9,10,26,18,14,8,18,18,8,16,6,10,19,11,7,11,7,7,10,3,10,6,16,9,10,8,14,5,16,18,16,13,24,9,15,7,17,14,14,10,23,7,17,10,19,13,15,22,13,6,15,16,9,14,6,7,17,17,9,11,5,22,12,7,19,7,5,10,9,17,16,16,10,8,11,13,14,17,9,6,17,29,21,14,20,8,17,11,11,11,15,9,14,11,13,10,3,9,6,12,14,11,19,16,18,16,11,9,16,9,16,15,11,10,11,23,10,7,14,12,12,15,10,18,7,16,20,8,9,11,12,10,16,17,16,8,17,13,17,8,19,13,8,19,7,15,9,3,15,12,23,7,23,19,8,18,5,9,22,14,14,13,25,7,6,16,10,16,10,12,16,14,14,11,6,10,10,21,14,11,16,7,20,10,12,9,6,11,7,6,10,15,15,22,3,21,13,14,22,6,12,11,9,8,11,8,18,6,13,10,8,11,16,11,10,8,3,14,15,9,26,13,4,9,10,12,13,13,9,8,18,15,48,6,9,12,11,11,18,15,15,8,8,14,12,14,17,12,20,22,13,18,10,13,17,11,5,14,11,8,23,18,23,9,15,27,13,23,11,11,20,9,15,22,11,28,10,19,21,6,28,14,19,8,11,14,8,20,7,26,5,14,10,17,19,10,10,18,17,8,8,10,12,14,10,15,14,12,19,14,9,11,9,9,11,16,12,13,8,6,10,9,16,7,11,18,13,11,9,20,19,22,7,10,18,11,9,21,10,15,18,21,9,11,22,8,15,14,4,17,12,13,11,9,8,9,7,18,11,27,5,14,16,15,19,8,13,6,13,11,14,23,10,8,15,26,10,12,17,15,21,20,13,20,10,6,13,12,7,6,13,15,11,18,8,8,11,11,9,12,14,7,10,10,7,24,16,4,12,13,15,7,12,10,18,15,14,10,12,16,22,11,19,12,15,8,8,12,16,10,15,6,15,15,12,10,18,8,13,10,9,15,13,9,18,16,9,16,3,22,12,18,17,16,18,13,21,19,14,15,11,17,7,17,25,7,11,12,13,19,16,13,21,17,15,16,17,19,16,15,5,18,9,15,2,8,11,15,10,14,17,7,27,9,12,18,25,17,12,15,9,14,10,15,10,10,23,8,19,20,12,18,15,15,8,12,9,12,15,21,17,12,18,15,10,17,16,13,9,20,15,9,16,6,10,16,12,16,13,9,20,11,5,9,20,14,6,10,13,4,15,12,9,12,19,15,9,13,15,11,8,8,16,10,8,18,3,7,22,13,27,17,18,17,8,9,18,18,15,3,15,8,11,19,25,18,9,18,6,15,7,19,13,16,12,14,17,14,6,13,11,20,11,9,22,8,24,22,13,11,12,13,21,13,12,12,15,7,26,10,17,7,15,21,19,20,19,11,1,11,6,12,16,11,5,13,24,11,13,16,10,14,9,13,11,17,19,4,8,15,14,14,17,8,9,12,14,8,18,12,17,18,14,11,18,24,7,5,6,15,33,13,9,15,22,10,18,18,13,11,22,11,9,15,12,15,14,20,20,24,8,13,12,14,11,6,19,15,23,46,14,24,14,15,9,14,22,5,14,6,12,4,15,7,8,15,18,14,10,18,8,9,9,7,9,8,18,14,18,15,3,10,8,17,20,10,19,8,20,10,2,15,14,15,24,18,17,9,21,11,13,15,10,11,12,15,8,21,20,11,12,16,26,10,21,19,8,23,5,10,14,22,13,16,13,12,8,6,16,2,10,18,15,11,13,6,19,14,19,7,17,10,16,8,13,12,13,18,8,13,13,8,6,7,12,11,14,7,10,11,17,13,9,12,9,11,7,13,13,25,4,11,19,15,17,15,7,10,21,20,8,16,3,12,12,11,4,13,16,6,11,20,10,15,8,11,19,10,21,11,16,10,6,15,16,6,9,8,12,7,6,12,18,7,19,8,14,16,10,7,20,17,10,17,14,21,13,10,15,17,11,12,36,26,6,9,14,11,11,10,16,18,5,7,12,12,5,12,13,13,8,21,17,3,18,11,20,9,15,11,11,10,8,11,8,17,16,18,16,14,11,11,8,3,15,8,17,18,8,15,15,6,13,19,18,11,17,19,8,9,7,26,12,13,18,11,15,9,13,14,13,9,9,18,5,18,8,25,13,17,8,13,14,13,10,9,13,11,18,9,10,22,8,6,12,13,6,8,14,12,4,18,18,10,8,7,20,17,21,10,8,14,19,8,15,10,7,14,31,7,21,17,6,10,15,13,20,7,9,14,5,10,15,13,10,13,13,17,14,6,13,16,24,5,16,13,11,15,17,11,14,8,19,20,14,6,8,12,9,14,16,13,16,13,18,9,10,2,15,4,2,13,21,17,17,18,18,10,8,14,10,6,24,18,9,11,9,19,9,12,7,11,24,16,13,8,12,15,8,9,16,21,18,12,20,10,13,12,9,15,9,4,17,6,13,8,10,15,12,16,12,11,15,17,7,8,20,8,6,11,8,17,2,14,23,11,20,12,11,10,9,9,17,11,16,11,16,4,16,18,16,10,18,10,9,9,14,10,13,21,16,3,14,6,3,15,23,10,16,14,6,18,17,14,11,11,9,2,19,21,16,16,12,3,11,10,11,12,13,6,19,14,18,6,23,9,15,19,6,21,10,20,10,18,9,19,16,9,10,15,7,21,11,9,13,11,16,16,7,12,21,5,15,12,15,16,16,9,12,11,12,20,13,14,11,10,9,12,11,6,12,11,10,9,20,14,13,11,22,11,13,12,26,2,11,14,13,15,12,13,17,20,7,12,7,17,12,13,11,12,4,13,9,18,22,22,16,10,12,20,19,12,9,15,13,9,11,13,12,14,16,18,19,18,13,13,13,8,13,4,17,9,17,10,6,6,9,11,8,10,13,18,12,13,13,17,6,10,18,14,7,16,8,20,5,7,14,15,8,8,14,11,12,13,12,7,16,8,4,9,10,6,18,17,15,13,14,11,18,7,9,17,6,15,12,14,11,15,10,10,8,10,7,9,12,10,17,15,25,6,9,6,15,11,11,15,10,18,16,10,7,8,21,12,19,16,17,6,6,11,16,13,13,8,14,12,10,31,18,13,19,21,12,20,16,12,10,14,12,16,12,9,11,9,16,14,5,12,15,12,11,4,10,12,5,20,18,4,21,13,10,15,12,20,18,5,11,14,5,17,2,15,10,14,13,12,7,8,1,24,12,19,19,16,10,19,15,5,13,11,16,8,17,13,25,21,10,11,14,11,14,10,19,13,20,6,19,7,11,20,4,20,7,17,10,9,14,23,11,6,8,7,19,5,8,10,7,6,11,17,14,16,11,15,18,10,8,17,16,7,8,10,18,9,10,11,11,8,20,9,12,6,9,9,25,15,10,9,13,25,7,18,7,6,11,18,10,8,17,7,6,4,21,10,5,7,8,13,12,19,19,9,5,18,9,7,7,22,11,10,27,8,13,10,11,22,18,24,18,13,3,8,27,17,10,8,21,16,3,22,8,15,13,15,20,9,18,22,16,16,17,8,18,9,13,9,16,30,15,14,25,9,9,13,9,9,11,11,10,9,10,12,12,15,3,11,8,13,5,20,21,11,19,23,16,5,18,11,10,15,10,23,5,8,14,18,14,3,9,8,9,12,20,17,13,12,15,11,11,16,17,7,15,24,24,13,7,14,6,7,17,4,13,6,15,17,16,17,10,16,12,9,17,21,15,8,12,16,12,20,12,9,11,15,16,10,8,10,9,16,10,8,20,14,9,20,14,15,8,18,23,11,19,18,6,9,16,7,17,17,13,19,11,13,6,13,10,5,29,14,14,12,12,14,15,17,22,9,9,6,13,11,16,15,12,18,20,9,11,20,9,11,10,10,13,12,9,12,9,23,22,17,3,9,26,14,7,10,7,16,11,11,10,10,8,7,9,10,10,12,20,3,10,10,14,21,4,34,12,15,17,12,13,8,11,11,19,10,20,9,19,19,28,15,18,13,13,8,16,18,14,17,11,8,15,5,10,19,4,9,13,10,14,17,19,11,8,10,22,8,12,12,12,19,12,23,6,6,18,11,26,12,7,18,19,7,19,17,7,17,14,8,8,13,12,15,10,5,4,16,23,12,9,14,11,17,6,13,10,18,12,17,12,18,3,11,22,12,18,12,12,5,9,14,13,15,18,20,15,26,12,8,11,8,12,13,17,9,13,25,11,15,22,4,14,5,9,8,26,14,11,15,11,9,17,14,6,18,7,8,9,10,13,15,8,9,25,15,8,24,13,6,13,9,22,10,14,8,16,21,8,6,21,14,18,14,12,5,11,10,19,13,13,9,8,11,12,4,17,19,5,21,11,9,14,21,22,17,15,14,18,11,10,13,9,10,24,14,21,5,18,10,13,18,12,25,8,7,12,20,8,18,8,8,8,12,19,2,4,9,14,12,2,14,12,17,9,9,4,16,6,10,27,7,15,10,8,5,15,5,14,25,20,6,20,10,18,11,7,13,13,8,10,8,11,8,24,21,16,14,2,14,9,9,9,7,8,19,14,11,17,24,9,9,18,17,13,17,5,12,29,15,5,27,21,17,13,13,7,8,10,6,14,8,6,9,11,12,8,15,23,14,7,17,24,14,9,13,20,9,14,15,16,9,8,18,13,13,11,15,8,10,10,15,7,19,13,13,16,15,8,7,22,7,17,12,15,16,17,18,1,10,11,11,12,17,13,8,13,23,11,12,6,11,6,17,15,6,4,12,13,15,10,20,11,22,17,19,17,8,5,8,19,9,15,6,10,12,5,5,9,15,15,12,8,9,12,8,7,13,7,12,17,26,14,12,21,7,12,13,16,20,14,16,15,18,16,7,16,18,8,9,12,18,19,15,14,7,11,17,5,10,10,9,13,21,11,14,6,13,13,14,8,18,12,7,6,17,5,10,16,13,10,5,17,14,16,12,19,13,19,20,31,4,21,17,13,9,17,28,12,20,15,14,5,20,17,15,17,6,12,11,22,17,13,14,10,7,10,18,10,9,13,15,25,6,13,12,12,12,12,9,10,7,10,11,14,11,8,12,14,6,16,9,12,17,10,10,11,16,7,12,7,9,4,23,21,19,3,10,19,22,19,14,14,19,12,5,9,11,18,4,13,12,15,11,14,8,15,6,14,16,18,15,7,20,17,10,8,8,13,11,3,18,17,16,14,11,16,17,15,13,19,8,12,12,4,9,10,16,5,10,4,18,3,6,15,10,9,21,9,12,12,8,12,16,9,4,8,14,16,3,24,13,22,15,8,9,4,13,9,16,15,21,3,19,8,16,6,11,8,10,12,10,17,6,3,9,15,14,17,20,18,15,14,12,13,19,12,12,19,4,13,3,10,17,8,5,11,9,15,8,19,8,7,13,22,8,12,15,7,9,9,15,9,17,5,14,23,13,22,7,22,17,10,17,16,15,23,8,15,10,11,8,11,2,15,18,6,12,8,16,15,12,10,25,18,5,21,17,25,22,16,15,9,15,14,4,10,17,17,29,18,22,1,18,9,6,8,9,4,10,4,9,5,14,16,11,12,13,12,24,18,19,16,15,20,15,4,5,8,13,18,17,18,23,15,10,20,14,10,8,12,13,17,11,12,23,12,16,8,7,16,6,25,13,6,12,11,8,21,18,19,19,21,13,24,9,8,18,11,13,16,7,13,21,5,14,15,24,9,7,28,13,11,14,13,9,14,4,12,16,14,10,17,5,8,11,5,12,10,14,12,17,15,13,16,12,12,19,13,6,30,7,9,11,17,11,19,25,13,14,15,7,12,10,11,21,15,18,15,9,13,14,13,12,7,10,14,22,9,6,15,30,21,23,15,16,12,7,8,11,9,22,14,18,14,14,9,10,18,14,17,15,12,18,21,19,11,17,16,14,19,19,24,5,13,12,15,7,16,13,9,7,14,14,6,15,11,20,13,11,9
