# Supplementary material for: Poisson pre-processing of nonstationary photonic signals: Signals with equality between mean and variance
Source: PLoS One. 2017 Dec 7;12(12):e0188622. doi: 10.1371/journal.pone.0188622 (PMC5720749; doi:10.1371/journal.pone.0188622)
Supplement: S1 Dataset — (ZIP) [file pone.0188622.s001.zip › data/experimental/noise/noise_07.dat]

21,10,17,16,12,8,10,12,17,10,10,11,9,12,6,14,20,4,6,9,11,15,17,7,9,11,15,7,7,28,4,17,10,13,15,12,18,15,15,17,12,6,22,15,12,12,7,12,10,12,6,11,15,7,9,15,13,10,20,18,13,13,14,10,12,5,14,12,6,7,5,8,13,15,4,10,12,23,12,3,11,7,16,20,17,10,9,13,16,8,16,9,14,20,12,22,14,5,23,18,10,9,13,6,5,10,16,8,16,11,12,18,5,5,7,16,16,9,17,4,14,17,13,16,10,13,15,17,25,17,15,7,16,20,19,17,4,7,13,10,18,9,14,8,12,13,20,20,14,16,11,14,11,18,17,22,11,11,22,6,16,10,20,9,15,4,13,10,18,15,15,11,12,22,15,12,16,14,18,11,10,18,13,13,10,10,10,6,11,6,17,7,9,13,9,10,19,3,17,10,17,23,11,13,4,11,22,13,12,10,20,15,13,5,17,19,13,14,21,12,14,13,7,8,9,10,10,14,11,14,13,23,22,14,6,10,12,14,8,14,16,15,18,10,9,19,15,11,12,11,6,12,12,5,13,5,8,15,13,7,13,17,10,21,8,19,12,16,8,23,11,16,1,18,16,10,16,20,10,16,21,29,16,6,20,12,15,17,15,27,8,11,10,13,13,16,7,3,10,15,13,10,12,18,15,10,10,18,14,14,15,8,18,8,5,18,10,10,10,13,10,18,18,12,14,9,20,11,20,17,22,12,9,13,25,14,10,13,13,4,15,10,9,17,19,10,11,13,10,11,13,14,5,12,7,9,17,9,14,19,19,13,12,11,13,13,15,20,14,11,8,22,7,15,12,8,6,16,13,9,22,5,16,16,5,18,13,17,22,23,11,14,15,13,12,17,14,11,13,8,17,6,7,16,14,11,20,9,9,19,9,21,11,16,21,6,34,15,10,26,13,15,16,9,9,16,20,6,3,19,8,14,24,17,22,5,14,8,11,8,9,16,13,6,5,22,15,11,16,20,12,10,12,9,9,17,7,16,15,7,13,10,10,8,15,12,21,18,8,17,11,12,19,17,9,9,4,11,14,13,11,24,8,10,14,8,12,11,14,13,11,18,7,11,13,5,16,13,12,12,10,10,17,26,16,19,8,5,8,20,3,16,15,2,16,17,8,10,5,15,17,12,12,5,14,14,8,10,21,6,8,13,14,7,13,10,3,17,23,9,19,6,12,9,19,7,21,18,9,20,10,19,12,23,16,7,12,20,18,11,11,10,14,15,13,10,17,7,2,8,15,7,12,24,36,10,9,17,8,12,11,10,16,15,17,26,10,15,6,17,9,11,11,12,16,11,7,20,13,10,7,16,11,12,12,22,16,3,15,8,2,14,15,22,28,21,12,10,22,11,14,15,14,16,10,20,13,4,16,6,20,6,16,12,12,15,7,12,15,5,14,4,14,6,11,18,12,14,8,4,16,6,9,21,12,20,12,19,12,11,8,11,11,14,9,9,16,12,5,8,17,13,13,11,16,9,13,12,16,1,4,15,4,15,10,13,14,16,16,19,14,14,10,10,12,10,16,18,21,9,7,11,19,15,10,15,18,18,12,14,15,10,9,10,19,11,5,18,3,11,8,7,15,15,5,15,10,13,7,13,13,7,8,6,12,14,8,2,13,15,9,16,18,21,10,14,5,14,13,15,16,21,8,11,11,16,11,9,19,12,11,18,25,9,4,15,26,15,16,19,16,14,10,8,3,6,13,11,6,10,5,8,11,4,3,11,16,6,21,19,17,10,9,14,17,13,10,12,13,7,4,17,14,16,14,18,17,16,13,18,12,22,14,12,13,6,6,9,12,6,17,20,10,14,13,12,15,13,13,16,10,12,17,4,23,14,11,5,10,21,22,15,9,16,12,18,15,12,5,9,10,13,17,22,20,11,15,17,6,15,10,17,20,18,15,7,4,3,9,14,15,20,17,12,17,11,17,11,9,17,9,13,10,11,15,11,10,19,11,22,7,12,7,8,9,13,13,23,26,8,13,15,4,11,12,8,8,26,18,23,15,12,18,9,21,16,5,8,16,11,7,19,1,11,25,17,14,10,8,9,20,8,4,13,8,20,9,12,14,19,20,7,10,13,16,10,19,7,13,2,11,8,17,14,23,8,13,13,22,17,22,12,18,15,25,23,20,16,4,15,8,25,14,4,13,8,16,8,15,17,25,10,20,15,22,7,8,4,13,9,10,25,15,13,9,13,14,10,6,13,10,21,22,15,15,9,15,16,16,11,11,11,10,14,12,22,13,19,14,7,14,12,20,13,12,16,11,4,4,15,15,6,7,21,12,14,9,5,5,12,15,6,9,15,16,18,21,5,11,9,7,16,12,7,14,12,13,13,20,14,17,17,6,11,19,12,10,20,16,8,9,13,16,8,7,6,14,7,8,4,17,12,10,16,17,16,18,14,21,13,15,29,16,15,14,7,17,13,8,15,16,13,12,23,8,13,6,15,11,12,9,24,7,19,13,5,17,8,7,8,15,15,17,17,13,16,14,10,13,28,11,15,21,4,5,6,16,19,10,7,11,12,8,9,7,19,10,10,28,7,18,6,5,14,12,8,3,10,11,11,5,6,17,11,15,8,7,17,29,12,12,9,6,22,9,9,11,8,10,7,9,7,23,6,16,9,28,9,12,16,19,6,20,6,9,16,11,11,14,10,12,22,25,16,18,14,13,20,19,11,12,4,11,8,8,16,14,13,16,15,12,28,18,14,17,12,14,22,15,9,11,14,14,23,15,6,10,9,6,13,8,15,17,10,13,22,16,13,16,8,13,8,15,16,13,12,14,24,12,16,13,8,19,26,10,17,8,15,21,6,20,15,15,20,11,13,23,11,15,11,8,20,12,8,9,11,8,15,16,15,17,15,17,3,14,12,13,9,7,10,21,19,17,21,19,18,18,17,17,12,12,7,19,17,13,19,16,15,14,10,13,8,8,13,10,29,16,19,9,17,14,13,16,3,17,21,8,16,17,17,15,12,11,14,10,21,16,9,14,17,28,12,13,8,16,31,5,2,12,24,13,14,20,23,17,15,8,18,8,13,15,15,17,7,8,9,13,18,12,15,15,16,15,17,20,16,10,4,15,25,14,16,17,12,12,19,11,6,19,12,12,14,20,3,4,13,12,7,23,19,33,9,13,14,23,21,10,7,9,13,8,13,12,18,7,13,9,13,15,11,7,12,15,17,16,26,11,21,13,17,5,13,18,17,8,14,16,12,13,18,6,13,17,8,11,18,20,13,6,20,10,12,15,13,2,14,17,22,24,15,10,15,8,8,5,13,14,18,13,10,15,16,19,13,11,6,14,14,10,11,14,13,6,19,18,21,19,7,8,12,14,22,23,13,10,5,9,10,15,21,19,11,8,10,13,9,10,16,10,9,12,9,10,16,12,16,14,12,29,18,10,21,15,16,12,17,11,13,6,11,8,11,9,13,15,17,11,16,16,23,6,15,3,16,17,14,11,9,10,21,7,11,16,9,8,14,4,10,15,12,15,14,16,7,17,10,19,15,14,25,11,9,10,17,21,7,20,18,16,15,21,19,22,8,8,15,15,13,13,11,11,18,14,8,16,17,20,7,21,7,8,16,10,17,16,8,11,24,22,23,23,9,15,17,16,20,5,9,14,11,14,12,12,11,7,17,16,20,12,9,8,13,10,17,7,7,15,15,24,12,9,13,18,6,18,7,11,13,11,14,10,17,13,13,18,6,14,22,21,11,7,25,16,19,8,7,7,17,16,19,13,19,15,18,12,12,17,11,8,15,12,21,35,13,5,16,26,10,16,9,8,10,9,16,9,8,13,24,19,17,11,8,9,9,11,5,5,15,18,12,21,6,13,10,13,8,12,13,15,14,12,9,19,5,6,12,13,16,13,6,22,20,18,12,13,17,9,19,4,16,11,20,11,24,11,11,16,10,19,9,13,12,16,25,12,14,12,8,5,18,11,9,5,11,3,10,12,12,15,9,5,26,6,12,3,18,5,26,20,4,21,14,12,12,10,11,12,4,20,11,4,6,17,17,14,8,10,24,14,12,29,7,20,20,12,11,16,21,15,19,15,14,16,21,8,26,24,16,6,16,10,18,17,11,10,9,12,11,4,8,17,12,14,7,11,16,13,13,11,14,15,15,15,11,10,8,12,6,16,25,5,9,20,8,14,18,6,20,13,7,13,21,15,12,18,21,13,10,17,5,21,13,14,20,11,14,7,9,14,6,12,17,12,12,17,11,8,14,13,10,18,12,3,15,16,20,8,18,15,15,10,14,12,8,13,19,21,10,17,16,17,10,3,16,11,11,7,8,14,14,14,15,6,12,6,14,14,7,8,6,14,11,17,11,14,0,17,18,6,14,18,15,16,16,4,15,8,17,13,15,5,6,22,17,20,10,7,23,12,16,8,6,9,19,13,14,13,7,14,6,15,16,19,22,9,12,11,17,21,6,20,21,14,11,21,8,7,4,9,18,18,20,10,17,19,14,16,6,18,14,22,15,10,11,12,28,13,13,9,13,7,13,16,8,9,26,10,11,7,13,16,10,8,8,13,9,16,11,13,14,11,12,16,12,8,8,10,17,6,13,18,17,6,15,21,18,15,12,16,8,9,14,10,8,9,6,8,26,3,11,15,6,18,5,8,10,26,19,13,15,18,4,17,10,11,13,8,26,17,6,8,22,6,8,15,17,7,27,10,13,16,12,11,13,21,10,19,13,16,17,14,11,21,10,18,10,23,15,11,7,7,8,8,10,10,13,13,15,15,15,5,15,14,22,11,18,17,12,9,25,6,6,13,16,7,18,24,10,10,17,32,22,12,8,11,16,13,13,14,6,23,19,10,17,6,6,14,19,7,7,10,12,16,12,19,17,21,12,16,12,12,19,16,14,21,16,15,14,17,15,24,19,15,11,19,14,10,19,10,14,13,6,22,13,10,17,19,30,12,13,15,15,15,3,11,18,8,18,15,13,19,12,14,7,6,15,10,9,21,13,14,4,20,17,10,13,10,24,9,10,13,13,5,10,2,15,8,18,13,24,13,20,11,12,16,13,13,11,16,20,16,16,11,8,6,25,13,14,19,10,22,6,16,21,5,9,13,17,8,7,16,22,18,8,12,14,8,29,9,5,13,10,12,7,16,12,4,13,6,9,7,22,8,6,4,14,13,16,7,11,12,19,15,10,8,7,12,18,16,7,16,5,14,14,8,16,16,15,11,11,8,15,7,12,18,17,9,10,10,15,11,9,12,9,22,17,14,13,8,14,13,9,13,5,16,25,12,20,8,17,10,20,13,20,8,7,15,11,10,17,13,10,5,9,12,10,12,7,19,18,17,14,17,17,15,21,20,14,7,9,16,15,11,17,28,12,12,7,15,10,7,11,18,15,20,14,21,19,14,13,13,17,23,3,6,11,15,14,19,11,7,7,13,14,8,9,15,20,12,16,9,9,6,7,10,20,23,9,15,15,8,13,29,9,4,19,10,13,12,9,17,13,18,17,12,26,7,12,24,13,26,14,7,12,11,9,14,13,14,13,9,14,3,6,8,14,28,12,21,18,7,5,9,12,6,8,10,11,11,12,17,11,12,7,22,12,19,10,9,21,18,24,12,12,18,19,13,17,23,12,18,8,23,16,27,10,13,11,13,15,16,13,9,12,20,18,28,22,18,14,13,23,11,12,20,12,8,11,8,14,12,12,17,11,17,13,12,18,7,10,5,22,14,15,10,17,4,20,10,13,11,12,12,17,4,10,16,11,16,9,12,25,7,15,8,14,16,11,9,13,14,11,8,15,15,4,7,5,11,6,25,14,8,16,13,21,13,25,9,23,11,6,10,19,4,22,11,9,11,9,4,7,14,9,7,16,10,15,7,16,6,18,8,7,12,10,14,11,14,19,14,9,9,15,16,5,19,6,20,10,16,12,10,14,12,11,6,13,20,24,13,12,6,13,8,14,10,7,8,19,17,21,12,20,21,9,15,16,10,12,6,10,17,12,7,11,14,11,20,13,19,20,11,11,10,14,11,9,10,8,12,13,13,9,15,20,22,8,8,15,11,10,18,7,9,8,16,12,14,6,6,12,12,19,9,15,16,7,24,4,10,12,9,16,16,11,26,21,10,16,18,11,8,15,13,13,17,15,12,22,14,12,8,14,22,13,8,6,11,6,14,9,22,13,11,9,17,13,18,19,15,23,13,12,14,13,16,10,9,17,8,11,18,18,5,15,11,9,15,7,20,8,14,19,12,15,14,6,9,13,12,10,13,10,19,15,16,21,18,10,10,9,9,10,13,10,10,11,13,16,18,13,17,16,16,10,8,11,17,13,10,15,20,26,4,7,20,12,4,11,16,13,13,16,18,7,11,24,14,8,22,17,20,23,21,17,18,15,4,13,14,16,13,13,14,11,7,22,10,17,15,17,16,12,9,12,15,13,18,16,11,38,8,7,16,15,8,12,23,4,14,8,23,10,14,13,12,16,9,19,12,19,10,16,17,16,12,20,12,15,18,17,8,16,13,10,12,3,16,19,18,6,14,16,12,29,6,17,10,10,11,22,10,18,19,10,13,9,17,14,21,6,10,15,16,14,7,8,17,12,15,31,7,11,14,10,5,19,7,9,17,14,19,8,18,14,17,10,13,19,16,15,18,17,18,10,10,12,6,15,16,6,13,4,13,15,15,8,11,6,13,12,10,18,21,23,11,15,21,14,7,15,8,17,15,12,20,16,12,13,11,19,10,18,8,12,7,8,13,18,12,13,9,18,11,9,5,14,17,4,11,8,8,9,12,10,13,8,7,16,17,19,9,8,13,6,4,18,12,15,11,13,15,16,16,13,7,19,13,13,13,7,8,18,12,12,9,17,9,13,10,10,21,12,14,8,17,17,7,3,12,9,7,10,21,14,18,17,16,7,10,6,12,13,12,17,7,9,20,11,23,9,17,12,13,4,8,13,19,8,20,11,23,13,12,10,28,18,21,7,11,13,14,7,11,10,14,7,9,14,19,13,12,11,6,12,18,14,10,5,5,15,9,14,6,7,13,19,5,10,22,20,6,15,29,8,15,8,8,8,20,18,14,14,9,13,17,8,8,15,25,4,10,13,8,9,23,15,15,11,13,6,2,14,14,11,9,19,16,7,9,8,24,8,11,19,10,14,15,9,18,18,19,10,15,21,13,21,11,18,10,22,15,8,16,15,13,9,12,12,10,9,7,9,14,19,9,13,18,10,22,7,13,10,17,12,17,15,20,7,14,12,13,5,10,15,17,8,13,11,9,17,11,22,6,22,9,6,7,15,16,17,13,22,11,21,14,31,30,8,13,13,26,13,14,18,19,20,7,23,17,18,15,14,15,8,13,13,16,8,3,8,22,15,13,13,19,6,10,6,21,31,16,12,14,10,11,11,11,29,13,8,5,11,12,15,16,10,9,16,12,14,13,9,16,22,13,14,15,19,19,15,7,17,15,13,6,24,13,13,7,10,9,11,18,15,6,3,15,8,9,4,10,9,8,18,13,11,15,9,5,21,13,12,7,18,9,14,11,18,10,10,4,6,14,14,16,10,3,12,17,8,15,4,10,14,21,15,15,19,10,21,22,22,18,16,14,4,14,11,7,15,15,13,14,12,16,11,11,11,15,10,13,10,11,14,6,15,13,22,15,13,13,9,12,16,6,17,13,14,7,19,17,10,12,24,11,9,9,14,13,9,11,10,16,14,13,18,15,10,16,19,9,9,10,12,11,13,17,17,12,11,21,10,9,14,19,16,17,7,5,16,16,12,14,23,20,14,13,18,11,8,10,8,16,14,7,22,13,17,11,13,23,12,10,10,14,9,5,14,23,17,19,11,18,20,13,12,13,7,10,15,9,7,12,15,14,8,17,11,19,9,11,10,11,12,16,15,18,19,12,9,10,19,18,18,19,12,10,20,19,11,18,14,16,9,7,3,16,19,7,15,9,7,12,13,12,18,18,9,11,12,13,11,16,16,6,6,13,10,12,11,9,9,9,19,10,10,15,11,11,9,6,9,13,12,6,10,14,13,10,16,15,13,26,10,29,24,9,23,20,8,10,11,12,13,11,21,9,9,8,9,29,15,11,13,7,15,9,11,13,7,13,23,15,17,18,13,8,19,16,18,5,11,12,20,17,10,7,11,21,8,15,12,24,18,18,16,5,26,14,17,16,19,12,12,16,19,7,8,21,14,16,12,19,8,12,14,13,24,11,24,7,13,20,19,12,14,12,8,9,25,11,8,18,15,10,15,6,7,6,12,22,6,12,6,19,17,11,11,9,9,16,19,21,10,13,12,12,8,12,4,9,9,16,18,16,15,21,14,17,17,11,15,13,5,17,13,22,23,7,11,4,12,11,10,8,12,14,14,11,11,17,13,13,14,17,8,13,7,15,12,13,9,5,13,7,16,17,4,14,8,8,6,6,11,11,13,25,20,17,13,22,8,31,18,9,11,17,17,7,3,13,17,14,12,24,15,10,8,9,24,17,24,14,19,9,17,10,8,5,13,8,33,11,7,17,14,9,14,14,11,10,8,9,5,7,11,12,22,12,9,13,14,13,26,17,15,7,25,7,11,7,6,13,17,26,7,21,9,19,12,13,14,11,14,13,7,8,15,14,15,22,13,19,6,9,16,22,7,16,13,22,7,25,14,14,14,16,9,13,6,13,3,9,12,11,12,17,6,15,22,10,23,12,14,13,14,9,11,10,11,15,20,18,15,18,13,5,17,15,4,25,12,10,7,11,9,10,19,15,18,9,16,15,9,10,14,14,13,14,10,11,13,17,12,15,19,15,13,21,16,12,3,10,19,14,9,18,15,8,24,12,8,11,12,7,19,15,12,13,18,11,14,21,13,12,19,12,16,6,12,17,19,20,2,15,18,19,8,17,8,13,3,17,9,24,7,12,8,22,11,9,17,21,8,9,13,9,6,10,12,14,18,18,27,17,21,13,10,12,15,11,7,8,8,23,15,15,7,10,8,11,8,12,15,12,15,15,15,9,12,13,22,9,13,16,10,18,14,9,9,5,14,8,12,10,22,33,23,10,15,9,13,19,18,16,8,5,8,13,28,23,6,17,16,18,17,10,10,14,11,6,5,5,14,6,11,13,20,12,9,17,13,20,14,4,15,6,15,28,19,12,6,5,7,21,13,17,12,11,5,15,16,10,23,21,18,12,21,14,8,10,12,5,7,13,6,23,13,11,8,16,20,19,9,17,6,8,14,18,15,14,15,6,8,10,12,5,23,21,8,14,10,14,13,10,6,16,14,22,5,5,9,19,17,9,16,9,18,9,12,8,14,10,15,15,11,20,16,15,14,8,10,23,13,23,11,14,17,9,19,7,10,13,7,12,19,14,7,16,11,15,14,11,8,17,17,23,5,20,8,13,14,10,12,16,4,4,11,10,9,11,19,8,1,19,10,15,14,19,10,8,8,16,13,19,28,8,13,21,21,16,5,13,26,9,10,10,22,19,11,19,22,14,13,13,17,12,11,16,15,11,12,8,6,24,13,5,7,8,18,12,5,15,9,8,14,8,5,11,15,11,17,16,13,12,10,14,6,11,30,13,5,7,10,15,9,22,14,16,14,8,16,22,17,19,13,12,12,10,11,11,16,13,10,11,12,11,17,13,14,5,22,19,8,9,11,10,22,13,15,16,14,17,16,9,11,11,8,17,13,18,23,22,10,15,17,11,6,17,21,9,14,20,21,18,12,19,17,14,6,11,19,12,22,15,14,20,17,12,16,4,15,12,16,16,16,15,9,6,8,20,14,8,10,12,22,16,12,11,10,22,9,23,8,8,8,13,19,31,11,17,7,4,13,11,17,11,18,20,10,20,8,14,16,11,19,28,13,28,6,5,24,13,23,7,20,7,15,17,15,14,13,9,7,12,8,19,14,11,9,12,8,12,18,13,21,23,15,10,17,12,6,20,6,5,18,13,10,14,4,20,14,15,13,16,16,18,14,13,13,3,10,3,15,19,11,14,16,10,14,8,11,11,6,16,10,6,17,13,12,12,22,18,8,13,5,8,11,10,22,21,19,8,23,18,7,20,10,11,17,10,10,8,17,10,9,16,14,12,17,13,11,12,10,17,14,6,18,23,8,14,10,14,8,9,10,24,24,13,9,19,19,6,21,11,13,11,10,7,16,7,10,19,6,13,13,16,15,12,18,8,16,13,8,12,21,18,17,11,11,7,15,12,9,19,4,22,6,8,13,18,10,17,7,13,13,14,14,4,9,10,19,6,8,6,9,19,11,9,7,7,11,15,8,20,16,11,21,7,8,11,16,9,22,13,23,10,15,10,8,9,9,8,12,16,20,18,18,3,10,16,18,7,8,8,10,4,6,14,23,14,13,21,11,14,10,17,16,4,9,7,7,10,6,16,14,17,1,11,13,11,11,12,10,23,12,17,17,18,16,16,18,15,6,12,7,7,18,12,9,12,10,13,14,12,7,21,16,16,23,11,4,8,20,12,13,12,18,10,14,15,17,15,15,12,21,19,10,6,13,14,14,11,5,16,9,17,5,8,13,13,13,15,16,13,6,19,10,17,17,13,14,12,15,11,9,14,18,12,5,14,17,7,5,7,15,8,6,10,13,22,21,7,15,18,7,3,14,16,4,21,11,19,17,7,5,6,5,14,22,15,18,26,6,16,11,8,17,9,7,17,12,10,19,24,14,13,16,9,22,12,8,18,20,1,18,7,11,13,14,14,22,16,4,12,18,18,6,7,18,24,8,13,16,7,7,18,17,21,14,21,11,3,17,10,12,15,12,26,15,15,9,21,14,6,9,11,12,15,13,20,16,3,7,5,13,21,16,10,11,6,7,16,17,18,15,12,19,13,16,15,17,11,15,15,9,9,17,12,6,5,18,6,8,10,14,11,25,13,12,28,20,16,8,16,3,7,12,7,13,13,24,14,14,18,17,7,17,15,17,11,10,13,18,10,30,18,18,6,11,8,20,9,13,11,3,9,16,15,7,14,14,18,4,16,18,20,10,26,14,9,11,12,7,14,11,12,17,8,13,12,17,13,18,34,11,6,17,9,10,12,20,18,7,10,11,9,13,9,16,14,17,23,8,18,13,26,18,8,13,8,18,12,6,6,29,15,8,13,12,15,22,21,23,9,16,11,12,18,17,18,13,13,15,15,13,8,13,9,11,7,12,9,13,10,9,17,8,13,21,16,11,10,22,10,8,4,11,9,16,6,21,9,17,14,4,20,14,8,12,10,12,24,12,9,18,25,14,5,4,7,20,5,10,19,13,5,17,11,22,5,10,15,8,13,2,20,18,17,8,13,9,15,22,13,18,18,15,3,14,7,7,9,21,10,21,17,11,20,15,14,9,12,10,9,12,7,10,8,4,14,11,16,7,21,23,12,10,15,7,11,12,25,6,14,14,8,10,9,9,8,25,17,13,13,13,15,10,9,17,11,11,11,11,12,11,16,8,16,11,21,10,5,17,5,12,12,10,18,18,12,12,14,12,12,9,12,7,23,19,15,18,12,16,8,10,9,16,11,15,10,10,28,4,10,19,10,19,12,7,17,14,13,12,13,19,11,15,16,9,15,11,7,9,6,21,14,13,9,18,18,12,17,9,10,9,26,16,14,8,16,15,20,8,8,17,13,16,15,11,20,19,10,14,9,18,12,6,16,17,14,8,17,14,11,2,16,17,18,8,6,12,11,5,6,21,14,16,8,18,15,8,21,20,16,12,16,11,12,16,14,5,22,12,7,17,11,12,17,12,18,17,7,10,17,14,9,12,9,9,9,17,14,11,25,18,10,17,13,9,7,14,7,10,12,17,5,19,9,7,18,11,20,17,17,14,12,9,11,19,18,11,18,15,8,9,12,13,17,9,11,28,12,9,18,5,15,19,11,12,8,10,5,11,18,8,19,11,9,23,11,14,3,6,14,17,14,15,20,8,7,18,4,13,15,10,12,11,14,16,10,7,13,5,19,21,6,10,12,12,10,11,12,19,7,5,12,10,16,8,8,13,11,15,14,10,18,10,10,18,11,14,8,18,24,12,16,13,19,14,14,17,13,15,15,5,16,22,6,9,23,15,11,15,11,17,13,7,17,7,15,17,12,9,11,13,13,15,5,8,11,13,11,17,17,14,14,24,11,13,19,10,16,14,25,10,9,19,12,5,8,20,14,2,17,13,9,10,18,12,18,9,10,12,10,6,5,9,17,17,14,15,11,15,15,17,12,11,12,17,9,13,14,17,12,14,23,15,9,15,10,11,20,14,20,15,15,10,11,7,12,18,12,13,12,11,5,16,21,18,11,7,9,17,6,10,11,18,4,15,8,11,16,11,11,11,11,10,15,6,14,14,14,23,15,12,11,13,11,20,17,16,18,14,19,8,17,10,21,28,11,13,17,12,13,8,26,14,18,16,8,14,12,6,8,19,18,15,16,20,15,7,11,4,10,11,9,9,16,11,8,13,18,17,22,19,7,11,13,12,18,13,21,5,16,14,13,17,17,16,8,17,13,10,20,13,15,20,23,14,5,10,10,12,9,18,11,14,16,9,19,4,11,12,17,18,13,9,16,17,7,6,15,15,16,13,17,15,3,8,14,7,14,12,8,10,19,16,7,11,7,2,13,22,17,3,11,9,8,19,9,5,9,18,14,7,9,7,24,9,11,19,15,12,8,7,9,17,19,7,8,21,12,12,16,7,12,12,9,14,10,14,11,11,15,6,11,9,5,17,9,16,15,9,10,14,5,15,13,20,9,10,16,11,9,17,12,13,16,18,9,12,15,13,14,14,13,16,12,3,13,30,8,18,6,12,15,7,14,6,11,11,14,18,4,11,17,14,11,6,12,20,13,10,12,6,8,12,20,16,10,7,12,14,12,7,22,10,20,9,23,14,12,4,19,9,9,11,22,13,19,17,9,9,19,21,15,11,14,15,7,5,16,13,20,7,21,20,7,12,7,4,6,12,9,18,8,19,7,15,13,10,8,12,11,9,14,7,9,8,6,12,8,8,17,26,16,6,10,21,15,14,19,14,12,10,8,16,13,11,9,15,14,26,16,11,13,11,14,15,12,11,10,4,11,4,4,11,13,7,23,16,11,16,9,21,10,11,19,11,16,15,11,20,17,16,15,18,5,4,7,9,14,17,17,17,17,5,10,19,17,18,5,13,26,15,8,15,15,9,23,7,13,19,11,8,20,11,5,9,9,14,13,8,23,21,14,17,13,26,8,11,10,10,11,5,17,18,18,13,8,6,6,12,2,13,8,19,9,14,17,2,9,9,11,10,18,13,14,11,17,14,13,15,5,16,13,18,20,13,11,7,13,15,12,10,26,10,16,10,12,20,9,28,8,8,9,11,7,15,14,21,9,25,16,17,16,16,10,6,16,9,5,14,6,18,18,17,13,9,14,11,12,3,11,6,20,10,10,12,21,12,11,13,23,8,19,10,9,11,13,14,7,14,15,10,15,14,9,10,15,5,17,18,19,9,9,16,16,14,16,18,19,15,15,15,15,17,21,14,9,7,16,13,20,10,16,23,15,14,8,13,8,13,14,6,11,18,9,15,7,18,4,11,12,14,4,8,13,7,10,10,9,11,15,7,14,10,10,9,9,4,7,6,5,17,8,22,14,4,13,17,13,20,14,14,11,5,10,18,26,20,15,22,6,7,15,5,17,15,9,7,18,9,12,7,15,21,15,7,15,16,22,6,18,10,11,10,13,10,13,9,8,22,14,19,12,6,8,14,6,15,8,22,11,12,24,26,5,18,10,12,10,9,13,17,15,18,12,19,10,12,15,17,10,19,12,13,14,16,11,12,17,8,25,20,19,10,14,7,13,15,10,13,20,19,12,15,15,4,17,7,12,18,15,12,12,13,13,12,14,9,16,8,7,21,8,10,20,6,8,10,8,11,6,11,1,15,2,23,12,7,6,10,13,13,9,13,13,7,6,11,14,15,12,19,7,18,14,7,15,6,9,27,15,10,22,8,12,15,15,14,23,8,13,20,14,3,5,28,22,15,10,17,6,15,13,18,8,10,14,11,7,17,6,12,17,11,7,8,23,3,6,8,8,14,15,15,16,21,11,14,16,19,18,12,6,6,9,8,23,23,9,17,11,15,11,12,11,11,19,11,8,17,6,15,9,17,15,21,13,11,17,14,10,18,5,6,12,24,8,4,9,10,17,10,7,12,11,20,23,5,10,15,21,7,11,5,26,10,16,18,9,14,15,16,15,7,9,16,15,21,10,12,16,11,12,12,17,15,11,18,9,21,11,10,14,5,10,14,6,24,24,10,18,13,12,29,11,7,11,15,5,19,26,9,5,17,9,6,3,19,20,11,16,6,22,12,13,16,9,10,9,8,15,14,9,7,8,27,16,12,8,17,14,11,20,13,7,8,12,18,15,7,15,12,17,10,4,18,14,6,13,8,3,9,13,21,14,14,10,5,16,6,17,7,14,13,12,10,7,6,19,21,8,14,17,5,18,31,16,19,16,10,11,15,12,15,8,11,7,19,7,16,13,22,23,17,17,10,18,7,16,17,15,5,8,16,8,13,19,5,6,0,11,9,17,12,14,22,8,12,14,8,11,12,13,9,8,15,8,6,14,14,10,15,19,7,12,18,18,10,8,20,8,12,11,20,14,14,25,10,11,14,6,18,7,15,17,16,8,10,6,16,15,8,19,11,14,17,16,11,9,11,22,20,23,12,9,19,7,5,4,10,12,7,14,23,17,20,13,22,20,14,9,9,4,16,8,13,14,30,16,8,18,23,19,13,16,17,11,5,16,14,9,16,11,14,15,11,22,9,12,17,12,6,14,9,8,9,15,9,7,4,14,9,17,6,13,10,13,11,23,8,17,11,20,15,6,14,15,10,15,13,5,6,14,9,8,10,6,7,13,11,18,14,9,5,4,11,15,15,7,9,17,15,11,9,19,9,7,6,10,6,5,19,14,16,23,8,24,20,1,13,16,3,12,15,10,13,13,8,5,14,15,18,14,6,25,12,11,10,22,12,13,13,16,12,10,13,13,12,15,25,10,17,23,19,16,9,14,13,6,15,11,10,11,17,8,16,8,20,11,9,15,9,10,18,10,18,12,4,13,14,16,10,13,12,13,18,8,15,14,17,13,20,10,15,24,18,22,17,11,10,12,5,18,18,11,10,8,10,12,23,11,17,21,10,19,12,7,14,19,12,6,13,15,6,15,9,17,22,10,23,7,15,10,14,12,17,11,18,9,10,18,16,14,18,16,11,8,9,12,18,16,16,22,14,15,12,9,13,13,16,26,13,20,12,16,17,5,11,14,12,15,10,8,15,11,13,10,9,21,9,18,7,13,17,8,7,8,13,31,10,9,17,4,11,17,22,12,13,19,11,11,18,19,10,17,11,9,19,9,6,11,8,23,16,15,19,18,14,17,19,15,5,28,11,21,21,13,10,19,16,9,17,16,6,5,2,5,11,12,10,19,14,13,12,12,12,13,18,13,3,13,3,8,17,17,25,8,8,24,22,8,10,9,12,18,15,26,13,10,9,12,21,6,17,14,10,11,20,12,18,11,17,11,24,19,24,6,26,19,8,12,13,11,14,12,8,5,10,15,23,22,14,4,16,15,20,10,10,8,16,10,17,12,20,7,13,4,9,18,13,12,15,14,15,7,23,9,13,14,11,5,16,17,8,12,15,12,15,14,7,4,8,11,10,12,17,3,13,12,11,9,16,19,6,10,7,8,12,9,10,19,9,22,12,12,10,20,7,4,10,12,19,8,11,15,10,21,16,4,9,15,14,16,18,9,15,8,15,16,11,11,7,19,7,11,11,13,17,3,9,9,14,12,10,7,15,14,17,12,19,7,13,20,11,21,19,10,19,17,12,5,22,17,13,10,14,13,7,12,15,6,13,10,11,13,22,17,10,17,13,16,23,18,13,10,13,22,16,9,20,9,23,13,13,18,8,17,10,20,4,14,15,15,10,12,9,10,16,17,6,4,10,15,11,8,6,20,14,5,14,7,14,13,12,16,10,18,28,11,8,14,13,12,20,16,22,8,16,10,16,16,10,15,15,14,13,7,11,18,15,19,7,24,13,5,13,21,10,18,8,20,9,13,14,9,7,6,15,10,21,9,13,8,17,6,16,7,12,20,12,6,16,16,15,21,10,12,20,17,24,9,13,8,8,9,17,7,21,22,9,4,8,12,13,23,13,10,15,12,13,12,22,17,14,13,12,10,17,12,14,12,8,11,20,16,10,8,22,11,16,27,19,9,15,21,7,17,9,13,16,17,12,17,12,10,10,8,8,13,14,10,13,17,21,7,17,11,18,11,17,22,16,13,2,9,11,11,14,14,9,15,9,24,13,18,11,6,12,12,14,10,7,12,14,5,10,17,12,20,6,6,11,16,18,10,10,16,4,13,12,10,10,15,10,17,19,11,10,8,19,3,7,17,14,16,11,16,15,13,11,15,15,16,10,11,14,13,10,6,17,22,14,12,10,14,11,13,20,11,11,12,5,4,10,13,9,7,11,11,15,18,11,14,8,11,10,16,11,23,12,13,8,10,5,16,14,7,12,16,12,10,7,14,13,3,10,10,8,17,9,9,15,22,13,9,7,8,10,17,14,16,21,12,8,9,18,5,7,15,16,28,10,10,5,12,7,10,13,10,7,13,25,14,17,13,13,23,21,22,16,9,13,10,21,11,11,6,2,14,12,18,6,10,11,14,13,8,6,10,18,10,7,37,8,13,17,28,10,19,17,22,20,13,10,10,12,10,16,13,6,7,11,7,17,18,25,8,26,9,9,12,19,20,17,5,8,12,13,12,13,7,9,12,24,8,14,13,15,14,3,10,17,13,9,13,5,10,20,11,9,10,7,5,19,11,26,14,13,16,6,9,12,12,11,9,6,21,13,17,23,7,10,9,11,6,15,12,18,9,9,10,17,5,24,9,11,12,10,8,18,9,9,8,8,15,10,13,14,18,14,11,9,7,11,13,12,13,8,11,5,8,15,22,11,16,20,24,9,16,18,10,20,17,14,18,7,20,18,7,24,22,11,18,10,11,10,14,9,11,17,16,12,13,8,21,13,9,4,13,16,14,12,16,14,20,9,7,12,24,9,13,9,7,27,12,11,8,8,15,13,22,13,21,8,6,18,6,15,22,11,17,4,17,7,12,17,14,6,16,14,19,16,10,8,7,7,13,16,15,6,9,10,15,13,5,21,8,8,7,11,6,19,25,24,11,13,19,7,8,5,24,7,10,12,25,18,21,12,12,7,13,16,14,18,17,3,10,12,16,7,22,9,16,23,9,8,15,18,3,17,16,21,11,7,5,8,11,8,15,9,24,13,17,2,16,14,10,10,7,19,3,7,16,25,9,8,4,16,12,17,10,24,6,22,11,19,12,13,28,20,15,29,11,12,17,8,17,13,9,14,15,26,11,9,16,16,16,24,20,7,14,5,12,13,5,6,16,18,17,15,16,12,16,8,12,14,21,14,8,6,20,12,4,5,18,15,12,9,5,16,7,14,10,3,17,9,5,10,5,9,17,12,12,22,15,9,3,18,13,7,21,3,10,17,17,7,14,11,6,11,5,15,6,10,6,22,9,6,19,8,4,16,14,11,17,15,18,16,4,15,12,9,7,5,7,15,13,12,15,12,8,9,9,17,7,5,13,17,17,12,11,5,17,13,15,7,6,8,10,9,14,13,12,13,8,12,4,7,9,15,6,11,10,7,7,5,11,17,11,8,10,6,11,8,12,12,14,10,9,4,19,4,15,11,15,21,17,17,9,9,13,14,13,12,10,6,4,18,9,7,10,16,11,12,15,14,20,13,9,13,3,11,12,12,10,19,7,14,12,14,5,12,15,11,36,12,19,15,13,10,9,9,12,4,19,9,6,23,20,11,9,17,10,12,13,16,7,9,13,16,22,15,1,9,21,11,21,16,15,21,21,17,10,10,22,12,9,9,15,20,15,12,13,9,9,10,13,12,4,16,8,14,11,21,18,15,8,15,9,10,11,16,12,12,11,4,12,9,14,18,8,12,14,6,13,12,10,7,17,9,16,7,12,8,18,7,11,17,22,10,12,7,12,16,16,6,16,12,8,13,14,12,13,2,12,15,12,8,11,10,30,12,8,11,7,6,9,22,9,18,10,21,17,22,14,10,19,18,11,23,8,11,7,11,15,5,13,16,6,5,11,12,10,12,18,17,5,20,29,4,9,15,7,17,10,10,13,14,15,15,8,17,11,6,31,11,17,12,21,12,7,16,20,15,14,12,6,9,16,6,18,9,28,9,11,6,12,13,13,21,7,15,9,13,10,16,15,12,15,21,8,14,15,27,4,17,13,17,15,12,19,12,13,10,22,14,16,14,14,24,11,15,16,13,11,4,1,17,20,9,14,18,12,11,21,23,19,12,12,13,13,10,10,12,12,6,15,10,12,10,4,14,14,20,10,14,9,15,18,15,9,19,6,10,13,8,18,25,4,13,15,12,9,12,21,13,17,5,9,19,17,11,14,15,9,16,7,12,8,5,7,20,10,17,19,27,11,13,5,9,13,18,10,10,10,10,14,15,23,18,6,9,14,9,7,12,18,14,16,17,4,10,21,18,15,15,24,19,14,26,11,13,10,16,12,14,10,14,4,8,12,21,8,11,17,19,10,12,14,15,15,8,8,15,13,11,15,18,16,6,20,10,12,10,14,15,20,18,16,22,15,7,15,6,12,11,5,21,3,13,12,11,15,21,15,13,22,24,12,13,10,2,11,9,8,15,18,8,18,12,11,8,15,6,11,8,25,21,11,16,21,17,15,7,14,13,27,12,18,11,3,19,5,17,5,15,11,7,20,11,15,6,14,19,20,10,12,14,11,17,14,13,10,11,19,13,11,8,16,16,7,7,24,27,9,15,7,21,12,8,13,28,3,10,8,21,12,18,17,15,4,14,12,9,9,11,16,5,10,12,10,14,12,16,10,14,10,10,13,10,12,12,16,10,17,11,6,16,9,19,24,11,20,11,13,7,10,10,5,11,13,11,12,18,4,15,18,17,17,8,19,17,9,11,16,15,14,16,11,17,9,16,14,8,15,24,19,18,13,9,10,14,6,13,16,10,5,5,6,9,18,12,14,12,14,16,15,11,3,13,22,11,11,14,10,18,3,16,20,17,5,13,18,3,8,13,3,14,9,11,13,17,10,10,8,19,25,3,10,10,13,15,14,6,10,11,12,17,17,11,9,7,15,18,15,9,9,11,12,8,6,21,20,15,15,9,17,9,14,22,14,6,16,22,15,6,9,14,16,10,7,10,16,13,23,14,8,20,25,24,15,11,13,12,12,21,13,16,22,9,20,8,9,8,10,13,9,17,16,15,10,6,12,20,10,17,6,15,6,13,8,16,11,20,13,5,19,8,23,18,13,15,9,22,15,13,10,11,12,33,9,12,8,26,6,10,15,9,13,11,8,8,16,21,14,15,10,13,11,10,16,24,13,21,15,9,15,16,7,16,19,19,5,12,26,10,11,18,11,6,17,15,18,18,16,15,13,7,16,15,15,15,22,10,12,16,28,14,11,25,18,11,14,25,15,24,15,12,9,6,22,9,15,14,8,15,13,21,8,12,16,18,15,20,9,5,9,9,4,12,24,12,21,8,10,10,14,9,8,14,14,10,12,16,5,12,13,11,17,13,5,11,10,13,19,8,8,12,17,2,14,15,5,18,19,8,11,12,9,9,7,7,13,8,11,14,10,7,7,13,13,21,16,11,9,16,18,20,8,13,4,15,10,10,22,20,23,20,9,11,15,15,11,12,15,18,12,7,19,11,22,9,7,12,21,15,17,19,22,9,14,16,18,14,19,10,10,17,12,13,16,15,5,6,20,9,13,14,17,10,20,12,12,9,10,12,12,15,17,7,14,16,16,14,6,11,16,13,12,14,18,17,16,10,26,10,6,9,14,19,13,16,11,8,10,7,13,13,9,13,17,15,14,14,15,19,12,10,7,7,10,14,11,12,9,13,3,18,9,14,11,2,7,8,12,14,2,5,7,9,8,16,8,5,13,13,12,15,15,16,13,13,9,24,10,20,15,15,7,11,14,11,27,9,5,10,15,16,10,15,14,11,20,18,9,17,24,6,15,13,11,11,8,7,9,8,23,18,10,16,11,6,14,9,12,18,20,12,14,8,13,6,7,7,13,5,15,25,8,10,15,5,4,14,10,10,14,18,17,16,14,14,12,8,13,13,11,10,9,17,15,5,20,38,9,13,8,14,15,9,9,14,9,8,7,16,17,8,9,20,10,19,15,9,15,14,21,14,22,9,12,17,9,9,14,7,23,5,22,13,15,8,13,14,13,18,15,12,17,14,11,17,13,18,11,13,10,18,15,11,14,9,11,9,26,5,20,23,12,15,14,18,16,21,15,6,18,15,4,12,16,9,12,18,9,9,11,8,7,4,12,12,14,8,13,13,17,6,21,12,10,17,12,14,9,15,12,14,13,7,21,16,6,19,7,14,12,8,8,15,12,15,1,10,24,18,16,5,9,8,15,4,12,12,10,18,11,12,10,8,12,8,9,10,10,7,18,6,11,12,19,15,9,15,8,16,13,5,17,3,31,20,11,22,22,9,11,10,21,13,11,15,8,9,19,8,5,12,10,13,18,6,14,11,8,11,20,16,8,23,10,11,12,16,18,9,19,8,17,11,8,17,9,12,14,18,12,14,15,9,21,24,18,15,17,9,27,9,26,2,24,11,16,12,8,14,29,7,19,26,11,8,24,10,16,7,18,7,14,15,32,15,12,17,19,10,13,13,6,9,19,11,13,8,6,19,17,11,16,6,11,17,15,15,17,11,6,9,16,14,13,11,12,13,18,12,7,8,12,9,9,12,16,21,13,7,8,8,19,19,7,18,11,7,11,22,19,12,12,3,14,16,9,18,20,22,13,11,20,13,13,14,12,14,12,20,9,20,16,19,8,19,13,6,14,14,25,10,13,10,22,10,1,17,15,11,10,8,6,13,5,15,11,8,18,6,4,17,14,10,14,16,18,16,13,52,10,16,13,16,8,9,19,8,11,10,25,14,10,19,14,14,13,14,7,13,6,10,12,13,12,15,11,17,9,12,2,17,10,9,16,13,12,10,15,13,13,16,12,20,15,11,6,22,4,8,23,11,9,10,15,9,10,19,11,11,14,5,11,10,15,2,10,8,13,13,21,6,10,15,15,6,13,7,22,16,10,9,19,13,14,12,8,5,9,16,8,15,14,5,18,8,8,13,17,12,12,4,10,19,14,7,19,8,22,13,15,3,14,8,12,15,9,11,13,5,12,11,12,12,15,11,10,24,8,12,14,8,12,6,13,1,8,8,24,7,13,18,20,7,9,14,16,23,13,4,12,12,14,10,18,20,13,11,11,26,11,24,9,4,7,8,12,18,10,17,18,9,10,3,19,11,16,12,10,17,15,16,15,12,12,10,11,14,10,16,14,30,9,11,12,18,14,12,20,10,7,22,10,9,13,11,14,12,13,8,14,17,13,11,7,14,16,13,20,18,9,23,11,24,5,7,7,17,23,16,8,10,15,8,14,11,7,8,10,17,16,10,12,22,10,10,9,15,9,18,9,21,17,6,11,12,19,21,15,18,14,7,17,7,14,18,9,10,16,8,8,10,14,15,7,10,14,7,10,9,12,8,6,7,7,22,14,13,9,9,13,10,16,8,10,16,22,3,7,13,12,11,14,10,15,6,10,14,17,8,11,10,7,4,8,17,11,20,11,13,8,11,16,12,7,15,13,17,9,12,12,8,16,18,16,18,8,13,9,12,15,11,8,21,16,20,15,22,21,14,9,11,9,23,18,5,26,14,15,10,10,18,10,15,13,10,19,16,14,10,7,15,15,20,13,11,14,18,6,20,17,16,7,6,14,6,10,10,9,14,16,5,17,7,17,23,10,13,16,13,12,8,21,11,14,11,14,19,8,15,6,14,8,20,15,14,14,6,9,8,12,7,19,5,10,10,18,12,18,16,12,21,25,11,12,13,22,18,7,22,14,13,14,27,11,15,13,7,13,12,13,17,10,13,25,15,21,31,17,12,12,7,27,13,13,25,13,7,6,18,11,8,13,14,15,11,13,14,3,11,16,12,16,14,11,19,29,20,8,18,20,15,9,14,17,12,10,7,11,12,15,8,9,17,12,17,16,8,19,11,17,11,9,14,8,13,16,13,8,8,15,8,23,5,14,10,6,17,15,9,5,13,13,8,8,15,2,17,15,11,8,10,12,13,11,10,10,20,12,18,12,4,5,10,23,15,16,12,9,12,17,13,19,17,17,16,15,10,14,13,9,17,14,18,11,15,8,10,10,12,8,16,15,8,20,18,12,6,18,21,16,7,18,27,6,3,8,14,9,8,18,8,22,16,13,19,15,18,11,13,6,9,10,8,8,8,11,7,18,12,20,7,6,12,9,2,13,16,19,16,8,11,8,13,18,11,7,11,12,16,5,4,14,21,12,5,10,12
