# Supplementary material for: Poisson pre-processing of nonstationary photonic signals: Signals with equality between mean and variance
Source: PLoS One. 2017 Dec 7;12(12):e0188622. doi: 10.1371/journal.pone.0188622 (PMC5720749; doi:10.1371/journal.pone.0188622)
Supplement: S1 Dataset — (ZIP) [file pone.0188622.s001.zip › data/experimental/noise/noise_08.dat]

10,15,14,12,10,8,7,11,13,6,11,7,14,6,11,12,8,7,11,10,11,12,20,5,14,2,18,14,17,23,12,8,21,14,17,10,10,11,6,9,12,11,19,15,16,9,22,7,15,7,8,9,12,11,13,26,10,24,11,11,15,8,19,6,8,22,20,15,7,11,23,9,14,15,21,13,13,9,13,16,12,11,8,10,14,23,6,11,6,10,19,22,10,9,14,10,15,19,8,9,9,3,13,16,11,19,16,19,15,14,26,22,11,14,17,8,12,5,17,10,17,11,9,9,13,13,13,11,23,7,9,8,12,13,7,12,8,10,8,12,9,8,12,12,14,8,8,26,7,15,20,14,8,18,21,15,4,21,19,16,6,11,16,18,20,12,18,9,19,13,8,12,6,6,7,12,14,6,16,15,17,20,17,14,9,20,11,4,19,9,15,7,15,15,27,22,13,8,13,10,12,10,10,13,10,13,10,17,13,12,19,14,14,9,11,28,11,10,12,10,12,5,10,10,19,13,10,16,12,7,13,16,1,6,15,11,18,11,15,14,21,12,12,18,10,20,5,15,15,12,9,13,4,7,7,14,11,14,13,13,23,15,18,14,11,7,19,10,5,15,12,10,11,24,9,16,10,10,12,12,8,9,10,13,14,6,16,14,16,14,18,13,14,17,12,12,17,9,15,32,16,24,14,12,14,14,14,15,22,15,8,20,14,16,21,15,9,6,10,18,10,9,14,6,8,12,7,6,14,14,14,12,16,11,10,6,18,9,15,12,14,6,16,10,12,8,8,14,19,8,8,12,16,19,5,16,15,10,17,18,17,14,8,13,13,3,16,12,18,11,22,18,20,12,14,10,15,15,15,19,12,10,6,10,21,11,13,14,14,9,12,13,15,19,16,8,13,15,19,16,13,19,27,11,13,8,10,19,16,13,10,10,14,10,13,12,14,9,12,15,15,9,13,10,18,15,7,13,11,12,18,5,13,14,15,15,16,6,9,5,13,23,12,1,15,22,13,21,9,12,18,10,12,10,10,11,8,17,16,11,11,11,9,5,19,11,12,22,13,14,14,24,10,15,15,14,6,14,13,8,20,22,10,10,8,12,7,17,16,18,15,15,22,22,16,13,24,5,20,13,5,13,12,14,8,14,14,20,15,20,10,12,17,10,10,16,7,7,9,8,16,15,12,12,12,22,15,6,21,14,14,14,17,12,14,13,15,12,14,21,23,19,11,14,15,17,9,18,10,12,7,14,21,14,19,4,10,8,16,17,19,5,10,10,6,18,11,9,9,8,8,20,16,13,10,7,7,17,9,11,18,13,7,9,7,11,18,20,19,5,20,8,8,26,11,11,12,15,15,9,4,13,13,20,20,12,16,16,11,10,19,12,21,10,8,14,12,19,15,5,3,14,16,18,7,10,7,13,11,14,9,11,28,16,10,9,16,10,6,16,18,10,7,14,10,12,6,13,9,9,12,9,17,7,18,12,20,13,18,5,13,9,15,19,19,9,9,12,8,18,22,3,10,10,13,15,36,18,6,15,7,12,8,16,18,13,10,11,10,25,13,9,13,12,27,24,11,11,16,15,19,19,21,18,13,13,16,9,20,16,5,13,18,17,21,8,7,9,16,13,17,12,13,10,18,14,17,30,9,10,13,13,14,18,8,16,11,6,9,20,15,12,8,14,17,12,12,14,4,15,17,12,9,9,19,8,6,13,6,16,17,7,12,8,19,13,15,14,12,7,14,6,10,11,15,18,18,11,8,18,10,10,7,11,24,6,13,21,7,14,12,19,10,17,11,6,13,13,9,9,7,9,8,7,5,18,19,8,11,8,10,13,11,16,20,12,19,22,18,16,13,13,17,29,11,13,17,20,11,9,5,12,5,6,14,15,16,15,13,33,26,4,9,7,5,13,14,16,11,15,12,11,16,14,4,11,10,14,14,6,9,11,11,15,11,5,13,8,11,17,6,21,7,15,17,20,12,5,12,16,8,15,10,9,13,17,11,14,19,14,18,19,13,12,14,20,6,10,10,17,14,16,16,14,18,11,5,12,23,14,11,20,14,12,10,5,8,18,21,8,19,9,11,10,10,12,14,10,10,16,11,14,5,11,6,6,3,31,13,4,14,15,17,4,17,17,9,12,9,9,19,18,11,11,15,12,7,11,11,14,13,8,8,17,20,14,13,19,20,7,6,12,12,13,19,17,10,11,8,12,10,10,10,7,4,8,16,13,20,13,7,3,28,18,17,20,20,21,6,8,17,5,11,5,23,18,11,12,7,13,4,8,7,18,18,19,19,21,12,3,20,6,13,10,10,13,6,16,23,9,14,5,8,11,12,10,8,17,14,9,21,5,13,7,12,11,14,17,8,11,23,13,17,17,10,6,13,19,16,20,15,13,9,16,15,11,8,14,10,13,11,11,8,6,15,11,9,6,9,13,12,16,13,12,18,8,17,4,2,5,12,12,9,19,18,13,8,11,15,12,12,18,14,13,5,11,15,11,20,6,17,4,12,15,11,18,9,20,8,11,19,11,10,13,8,13,13,13,11,11,5,11,6,10,21,16,29,9,9,18,8,19,11,11,9,8,11,29,14,9,20,10,15,22,3,21,14,11,11,13,10,15,9,13,12,7,20,14,16,8,23,18,15,22,21,11,6,23,22,9,7,17,10,11,14,17,13,13,7,20,14,19,19,28,16,19,12,3,21,12,10,14,5,11,10,17,23,18,18,9,21,15,3,5,16,5,20,22,17,7,7,14,10,7,15,12,5,6,7,13,12,9,25,12,16,12,17,22,9,12,5,15,6,19,13,17,21,6,12,15,5,21,10,10,10,6,8,14,9,16,17,10,8,4,15,13,14,15,14,20,14,16,13,16,12,10,10,26,7,5,12,9,21,7,16,9,6,16,8,15,9,12,16,14,9,18,22,16,13,10,20,10,9,12,12,6,10,15,11,7,18,12,10,10,9,5,11,3,8,13,6,14,6,5,19,16,11,8,11,22,9,7,18,18,14,10,18,13,12,8,9,13,13,3,11,8,12,4,12,12,12,4,4,13,19,21,10,8,13,12,9,23,6,6,19,7,15,17,8,12,18,12,5,14,6,9,7,8,8,15,16,12,16,28,22,11,6,16,20,16,19,19,11,4,12,16,13,9,6,15,17,13,14,11,17,5,7,12,16,9,15,12,15,6,19,15,20,3,12,10,17,18,9,15,21,8,9,14,13,9,15,15,6,9,13,7,12,18,14,18,9,13,5,7,9,11,4,13,15,17,6,8,21,7,20,18,12,13,14,11,17,7,22,15,15,10,6,17,9,11,20,11,5,17,7,19,7,17,12,7,15,21,17,10,18,12,9,14,14,23,16,19,17,17,5,7,11,14,24,11,10,13,18,16,21,6,9,18,15,19,12,15,17,20,19,16,17,20,11,21,12,21,22,21,10,9,2,12,22,13,16,15,8,10,12,10,13,15,15,16,4,8,12,10,18,19,10,11,22,14,18,11,5,8,8,21,7,16,11,13,16,13,17,4,14,24,10,11,20,12,19,16,9,10,9,18,8,20,10,21,16,11,11,6,8,16,12,16,9,15,8,11,14,14,20,11,20,18,13,21,8,12,11,17,23,8,16,8,17,11,13,8,24,14,6,11,5,22,22,6,10,11,13,17,16,17,11,12,7,6,13,12,9,11,14,8,11,11,11,10,7,19,9,7,13,11,9,13,11,13,10,13,14,20,11,16,17,3,16,9,9,8,7,7,14,19,13,13,7,12,7,12,12,9,17,13,15,8,21,13,15,16,11,5,13,12,11,7,9,13,13,7,14,19,10,10,10,10,11,7,10,10,17,11,13,16,24,14,18,16,32,13,15,16,11,10,16,15,10,5,8,7,5,6,14,10,12,14,11,11,10,18,9,6,10,10,14,19,9,11,18,15,19,12,8,22,12,7,14,9,10,20,13,13,14,6,20,9,11,13,30,8,14,8,5,21,13,20,15,17,16,9,14,22,6,9,11,14,18,7,10,11,12,8,16,10,13,15,21,16,6,23,7,20,7,20,18,10,1,18,12,22,11,24,10,10,17,7,10,16,11,18,16,11,20,14,8,10,12,15,17,3,8,21,13,15,16,16,21,26,16,15,9,18,12,21,9,17,13,10,15,20,12,7,27,15,18,10,9,12,22,10,9,14,8,10,12,13,26,4,5,14,19,10,21,13,9,8,12,9,12,22,15,13,13,10,15,10,21,14,13,16,6,6,11,16,17,9,9,18,10,4,10,8,24,14,9,8,11,18,10,15,9,15,13,11,14,22,9,9,16,15,18,9,12,12,19,20,11,18,14,23,10,12,9,12,11,8,13,18,10,21,12,23,8,19,4,12,14,13,12,16,13,6,14,22,19,15,13,13,13,13,18,15,16,20,8,9,12,16,15,19,13,11,14,8,15,13,6,14,13,11,15,6,15,14,9,5,18,21,16,16,10,14,14,10,11,7,3,19,11,12,10,14,11,15,19,8,8,16,20,8,12,13,21,4,11,10,12,3,11,10,5,11,7,18,17,9,17,12,12,7,16,10,9,6,8,10,6,9,11,13,17,13,13,10,8,11,20,9,6,9,6,12,10,6,24,6,19,27,11,18,11,7,18,10,15,11,13,9,10,18,9,20,15,8,15,16,14,12,10,14,12,10,13,6,12,17,17,16,16,19,7,12,12,13,11,12,18,13,18,8,6,12,8,10,5,20,17,16,10,10,20,10,19,9,12,6,9,8,17,17,7,8,8,4,15,14,15,11,14,19,21,20,5,13,9,16,10,9,18,7,15,22,25,3,21,17,19,12,14,10,19,17,4,18,17,14,13,7,16,12,10,8,13,11,8,4,15,10,8,11,10,11,8,16,19,14,14,11,21,14,15,11,13,8,8,18,5,10,12,12,16,14,7,13,11,14,12,16,8,13,20,19,7,12,14,15,19,13,10,11,18,11,12,6,15,6,18,19,2,16,27,4,16,11,15,9,21,22,9,6,7,10,5,13,15,11,24,8,9,11,23,14,17,15,18,13,6,9,22,17,22,12,16,20,15,12,12,13,16,14,9,14,3,11,8,14,9,9,19,11,5,28,19,7,9,15,23,16,22,16,17,9,10,9,10,15,11,14,17,15,9,14,19,16,20,17,10,17,15,18,11,13,5,10,22,17,10,16,26,10,19,21,7,31,18,14,6,15,9,17,11,15,20,12,13,13,11,15,11,21,7,10,17,16,12,5,10,4,15,12,6,22,22,9,14,16,19,12,9,17,10,16,16,7,19,16,15,14,10,9,9,18,10,12,13,15,10,16,18,15,11,10,6,7,12,14,13,15,14,7,22,12,8,16,9,18,12,17,12,15,12,12,6,15,12,16,5,12,18,13,14,16,13,6,14,21,12,10,8,4,15,13,19,17,13,10,19,15,14,11,23,6,20,19,9,10,5,14,16,27,10,7,10,4,12,3,12,9,8,16,11,20,15,13,6,13,14,13,12,5,8,10,11,10,11,10,17,6,17,13,9,15,8,12,10,11,21,6,11,15,6,7,18,13,13,17,8,19,9,2,14,7,10,8,14,11,11,12,17,22,17,7,7,15,19,14,12,11,32,3,16,9,8,17,22,12,13,15,8,18,23,13,6,15,10,14,10,12,10,10,10,7,21,13,20,15,24,7,7,17,10,16,12,11,9,9,9,12,17,12,15,14,12,16,9,11,12,16,15,14,18,19,20,18,17,15,18,10,7,6,20,10,16,13,19,15,16,14,14,15,11,13,8,7,11,15,13,14,5,10,7,21,15,3,9,18,6,5,10,20,10,17,14,10,13,16,12,5,16,12,13,10,24,8,15,9,4,13,13,12,23,6,14,16,15,13,7,19,15,18,16,23,18,19,20,21,19,12,8,6,19,16,4,8,13,18,6,18,15,5,16,5,13,17,8,11,11,21,8,8,22,15,20,8,11,18,9,16,16,13,19,9,14,17,16,17,12,14,9,11,21,5,12,20,22,15,6,15,7,12,14,8,20,13,11,7,19,16,25,14,19,9,15,13,14,12,23,14,10,10,11,15,6,15,16,10,4,14,12,13,12,2,11,17,18,7,20,4,7,12,12,3,13,20,9,12,15,12,14,9,15,11,21,15,10,19,3,9,26,15,10,15,10,14,19,11,9,17,11,7,11,19,4,10,15,5,13,5,3,6,17,10,9,14,20,12,11,18,10,18,19,23,14,15,11,12,13,12,13,9,19,11,20,10,16,14,9,15,22,13,15,8,11,20,19,13,8,15,15,10,13,16,13,19,15,17,22,12,8,17,21,14,17,16,24,16,6,16,16,11,10,16,4,13,10,19,13,9,10,16,11,13,11,12,6,8,5,6,24,15,13,19,17,12,9,5,13,12,15,15,9,7,5,13,12,10,22,15,15,6,14,10,11,6,8,11,10,14,24,17,6,19,16,26,6,13,11,16,12,15,17,17,3,17,12,10,17,17,6,8,7,12,8,3,9,13,15,14,15,18,13,10,16,6,14,13,19,13,19,8,14,9,13,9,21,11,15,13,11,14,13,7,26,10,8,8,22,15,8,11,14,9,10,12,14,14,20,11,12,16,4,12,20,16,16,19,9,7,16,12,9,11,12,16,14,10,9,17,7,4,14,14,15,10,6,16,11,12,13,15,12,7,5,14,14,8,9,10,15,12,16,10,17,9,11,12,12,13,14,19,13,21,9,16,20,9,8,22,10,17,15,6,25,12,13,18,27,25,12,14,8,18,24,16,7,34,13,7,6,5,17,9,15,14,6,16,10,7,18,19,18,21,37,11,31,17,15,21,13,3,19,14,19,18,11,20,5,11,4,14,10,13,18,11,13,10,10,27,8,5,11,18,21,16,17,7,11,15,7,21,11,15,19,16,14,19,12,14,14,12,20,5,13,9,20,12,9,9,18,18,13,10,13,8,9,10,9,23,11,10,15,14,9,7,9,15,21,31,17,5,10,7,7,13,11,17,7,12,20,11,9,3,9,7,9,11,11,7,15,11,14,19,16,17,17,11,24,15,8,15,12,5,21,6,24,21,6,7,11,9,8,13,12,8,19,9,25,14,15,11,9,16,20,27,14,16,12,19,8,9,16,2,19,20,18,8,17,21,8,9,7,20,10,12,15,21,14,9,20,10,7,8,14,11,24,10,16,5,7,12,7,18,12,27,14,10,11,17,17,9,12,8,14,13,11,7,12,16,13,10,20,8,6,27,19,11,11,8,9,23,10,25,21,21,14,14,16,14,10,3,12,27,12,14,9,21,16,10,9,12,20,15,9,11,16,11,24,13,9,18,20,14,10,11,15,14,11,4,20,20,9,18,15,24,7,5,10,10,11,13,10,9,10,12,12,12,17,26,11,12,11,14,9,11,12,19,12,8,12,12,14,5,13,12,13,10,5,11,14,18,30,18,3,15,10,10,12,8,19,17,30,16,9,19,9,13,9,19,17,13,17,12,13,8,7,13,21,13,10,12,10,11,20,8,6,19,4,9,22,12,22,5,20,10,15,13,13,15,15,11,13,18,16,2,9,6,23,7,8,10,6,27,8,15,12,12,14,4,20,6,21,6,11,7,9,10,16,13,17,20,15,12,6,12,12,17,23,11,9,10,14,9,25,12,7,10,13,17,10,11,3,18,2,9,7,14,8,6,12,18,15,7,10,16,12,17,18,6,14,14,11,12,9,9,12,7,27,12,20,8,11,14,9,7,14,6,13,10,12,11,14,5,14,9,12,11,15,3,9,6,8,8,15,32,16,8,15,9,16,24,24,7,16,27,7,30,12,16,15,9,5,15,8,20,9,16,26,13,15,24,7,13,19,6,10,6,6,17,16,22,17,13,17,16,14,14,19,15,15,22,15,15,13,9,7,11,12,20,5,12,5,19,23,5,12,16,8,9,16,12,5,18,16,11,17,13,24,11,11,19,16,8,8,12,23,17,28,10,10,14,14,15,20,15,24,12,5,19,16,17,13,6,10,7,11,13,24,20,6,8,12,6,24,30,9,12,11,21,15,8,9,10,7,12,27,16,6,17,17,20,27,19,15,14,21,25,7,19,6,15,14,10,16,18,14,16,14,16,29,18,8,22,16,18,13,18,18,13,18,13,21,10,16,14,16,5,11,11,15,17,11,7,10,11,13,10,8,15,15,3,14,12,8,5,13,18,4,4,24,14,17,9,11,16,13,15,15,8,22,15,11,17,22,17,17,16,16,13,13,19,9,10,8,4,7,4,21,14,13,15,12,23,16,14,11,17,17,21,14,28,22,8,18,15,6,11,15,12,9,7,11,8,8,20,9,10,6,5,24,9,9,21,11,14,9,5,17,10,17,12,28,7,12,12,16,12,10,6,17,22,15,7,13,16,9,17,10,14,15,21,12,14,16,17,11,25,5,17,24,16,13,12,10,19,24,14,25,15,10,11,18,20,11,19,4,11,7,17,14,7,16,14,16,15,24,17,16,6,22,11,9,27,20,14,14,12,18,12,20,12,23,12,20,15,14,23,11,17,6,21,10,9,18,20,16,9,10,13,10,12,8,11,11,16,5,11,10,9,15,14,9,12,15,13,10,16,13,13,8,14,9,17,10,14,15,14,12,7,13,8,5,22,17,7,11,19,10,8,15,21,9,17,14,10,6,12,5,18,15,11,7,4,18,11,12,12,15,19,6,5,15,13,12,16,8,17,5,7,10,18,8,13,15,13,9,13,20,11,14,10,12,8,4,19,8,11,6,13,15,11,23,8,19,19,11,10,14,10,12,17,15,23,13,18,11,15,14,14,17,15,7,18,19,18,14,9,6,14,21,15,5,12,14,19,7,6,10,11,11,18,11,15,13,11,15,4,7,17,16,22,21,7,13,38,18,16,7,15,9,10,9,17,31,10,7,10,9,4,24,10,20,19,9,6,18,12,22,13,9,11,16,13,6,5,21,19,15,16,17,18,8,14,7,21,14,16,21,17,9,26,18,7,18,13,20,14,10,16,15,20,11,17,7,14,13,18,13,13,9,17,11,19,12,13,13,26,14,17,6,12,15,3,14,4,19,13,11,13,10,20,20,13,16,13,6,13,14,24,10,12,13,9,7,22,13,22,17,8,27,18,20,6,20,11,12,4,8,16,5,6,11,24,19,28,14,7,12,13,16,9,15,24,16,6,11,9,14,11,14,26,9,13,17,12,23,15,9,18,17,14,4,15,13,7,14,7,8,11,6,15,19,11,22,14,14,14,15,19,7,13,14,5,7,9,16,26,7,8,12,15,12,10,7,6,14,7,8,17,3,13,20,13,6,11,4,7,15,10,17,12,27,14,24,4,25,14,12,18,12,13,11,9,8,12,13,9,9,15,13,14,11,10,10,12,10,3,9,13,14,17,13,14,19,10,20,14,13,15,13,8,8,18,12,16,16,16,10,10,15,10,6,15,18,13,13,19,6,12,14,16,13,18,10,13,14,16,15,14,15,11,9,12,12,10,6,15,6,12,10,17,10,3,11,15,7,14,9,18,4,12,10,10,15,10,14,11,5,9,4,14,20,10,6,19,16,21,16,17,5,17,14,11,17,23,12,16,11,11,9,12,4,11,6,25,16,16,22,9,21,23,8,19,14,19,20,12,5,7,18,9,18,14,19,7,16,6,9,9,11,7,17,16,6,10,5,11,12,13,15,9,13,16,6,18,13,10,11,12,11,11,18,14,12,15,6,16,15,8,6,5,13,14,14,12,6,19,15,19,6,11,13,7,18,17,14,14,14,13,14,11,15,10,11,16,19,10,18,15,9,13,13,16,22,15,15,14,9,14,6,9,13,7,15,11,9,7,7,14,17,7,13,25,7,10,18,4,20,14,6,14,12,14,5,18,20,15,11,15,9,14,4,19,9,7,12,15,10,25,12,6,11,8,8,13,9,10,16,12,10,11,11,12,8,14,10,16,17,17,16,12,17,12,8,11,9,18,17,12,7,19,4,8,18,9,14,25,10,6,14,11,19,11,10,15,7,16,8,7,11,15,9,14,5,15,13,13,19,13,16,6,15,4,8,8,7,8,21,7,22,18,11,11,11,7,16,15,6,15,9,11,7,6,11,14,9,18,18,6,26,6,18,16,14,17,37,16,11,11,17,17,15,17,16,9,26,9,9,20,10,10,5,14,4,15,18,16,11,13,30,13,15,25,11,10,15,10,21,16,15,15,17,17,11,11,2,10,2,14,19,9,13,15,6,20,11,17,10,7,11,12,12,11,6,17,8,13,21,15,9,16,21,13,14,15,6,9,8,16,9,21,21,13,16,24,3,7,7,11,8,7,14,8,10,5,21,7,15,11,9,14,25,16,8,6,12,13,7,25,11,10,6,13,13,12,10,4,10,12,9,9,11,19,16,20,9,22,7,11,20,11,19,12,14,24,3,18,21,13,9,9,10,13,7,7,11,9,24,4,18,14,6,14,16,12,9,16,9,15,15,17,10,13,8,17,17,10,17,24,12,9,16,10,12,24,9,17,12,14,20,21,14,12,16,13,11,10,11,15,15,16,17,13,17,12,17,15,17,7,10,9,7,11,7,12,10,17,10,10,24,15,16,13,11,12,13,11,13,15,18,7,14,16,13,19,14,24,10,11,18,2,6,20,9,9,13,21,17,7,17,12,7,18,8,16,8,19,13,11,18,14,11,8,19,8,14,17,7,7,9,11,23,13,17,9,11,13,13,16,8,9,17,11,23,3,20,9,16,12,13,20,10,12,15,12,14,9,14,17,27,28,19,10,6,14,13,15,16,15,22,11,17,10,12,9,16,9,9,24,11,11,9,7,11,15,21,6,17,5,6,19,21,11,15,6,18,20,24,19,7,5,21,9,17,10,20,11,9,11,14,10,13,10,27,13,13,5,15,10,19,14,14,10,22,15,13,9,7,25,11,18,13,17,15,10,16,7,7,10,11,9,6,8,20,18,16,15,9,17,18,12,9,7,21,23,10,22,10,16,11,15,12,20,11,18,15,16,4,22,19,15,27,21,8,10,12,15,11,18,19,3,8,10,14,11,16,5,19,6,37,8,13,18,7,13,18,13,12,12,13,9,15,18,21,19,8,15,5,7,14,6,14,17,7,6,9,22,10,11,16,19,8,15,13,24,12,10,12,13,10,10,9,12,13,9,14,18,7,10,13,13,15,4,7,6,10,9,18,5,22,3,10,13,20,10,19,20,11,14,7,9,10,12,14,15,23,12,7,3,12,14,11,23,16,6,17,9,12,11,8,10,14,20,15,16,8,13,8,13,12,9,11,11,5,17,4,5,13,27,7,5,6,25,14,11,19,12,13,9,7,17,13,13,5,25,6,17,15,9,13,4,6,18,14,16,8,19,18,9,13,10,19,13,17,15,20,11,9,10,11,11,13,9,16,13,15,25,5,10,13,2,1,16,15,11,10,10,4,4,18,6,12,13,22,21,10,14,9,16,10,11,15,11,15,22,14,20,12,12,9,14,6,9,10,16,6,9,10,13,10,10,17,21,11,22,16,19,23,17,11,11,12,14,9,12,14,13,8,12,9,11,11,15,17,17,21,10,8,27,16,7,9,23,16,23,17,9,8,10,5,5,18,15,7,13,6,12,10,11,16,18,19,1,20,14,9,11,12,20,22,10,9,10,9,8,14,18,11,11,23,12,16,12,7,8,16,6,3,29,14,9,17,14,11,14,28,14,8,20,16,6,9,20,9,18,7,11,15,9,7,6,22,15,13,15,5,13,27,21,14,4,18,9,20,23,14,21,3,6,9,17,9,17,10,22,8,15,13,7,14,14,18,17,11,18,16,14,11,11,15,9,16,5,7,10,2,12,13,13,16,15,8,14,12,15,10,5,8,23,14,2,9,5,19,5,11,9,13,17,26,13,15,11,8,14,17,11,16,15,17,7,7,9,9,9,13,6,8,14,11,17,16,9,12,13,14,5,12,19,11,20,13,6,5,3,11,15,24,11,9,11,26,6,20,8,7,21,13,7,17,13,9,11,12,18,8,19,21,18,20,14,17,11,16,4,15,12,19,10,15,12,17,22,6,11,11,14,7,17,9,10,14,15,10,4,5,10,20,10,11,15,17,10,4,5,10,8,10,17,14,14,8,11,19,10,14,7,4,9,13,17,5,18,17,13,15,19,11,2,16,17,7,10,10,13,14,13,14,15,14,13,17,22,11,13,15,16,17,5,15,11,17,12,15,10,10,11,9,9,12,22,12,8,7,14,14,12,14,15,10,18,14,11,28,7,16,18,16,15,14,8,13,7,0,16,10,14,3,10,9,22,7,10,23,8,12,16,21,10,21,21,14,7,12,20,4,14,13,20,15,4,9,8,26,9,8,9,14,9,16,16,8,13,8,11,16,11,18,14,10,13,14,17,24,14,11,13,14,23,14,11,20,15,9,15,14,12,16,8,10,10,20,5,9,11,9,5,24,12,15,17,18,12,13,16,12,13,6,7,11,21,10,8,16,11,13,10,12,10,15,10,19,7,15,18,18,19,12,11,15,15,15,10,10,3,16,10,14,3,7,11,15,11,26,13,3,10,22,13,9,16,13,13,14,6,4,13,21,11,20,10,4,18,12,8,19,15,19,9,12,17,3,15,13,10,17,14,22,14,16,16,12,8,18,13,16,11,12,14,18,10,12,12,19,16,3,17,14,15,13,14,9,11,17,13,12,13,10,7,5,9,10,12,10,11,17,6,5,17,14,25,18,14,15,5,17,20,4,11,7,23,9,9,16,12,13,10,21,7,28,21,22,15,12,14,8,18,13,28,15,13,21,10,21,22,15,5,13,17,8,19,19,9,16,18,15,7,11,11,10,15,21,10,13,9,16,15,10,9,17,10,8,15,8,16,16,19,17,4,15,15,15,18,21,9,9,7,16,20,12,15,7,12,13,13,8,22,13,6,17,21,11,8,8,15,9,17,10,19,7,5,11,14,11,15,14,12,11,14,8,10,12,15,22,18,24,16,8,9,11,14,27,23,5,7,10,11,34,10,15,14,11,9,16,6,10,11,13,10,12,5,22,22,5,20,18,9,26,14,9,12,15,11,6,21,14,13,12,18,14,17,13,12,10,10,17,14,15,11,11,6,10,16,5,12,13,18,17,13,13,9,26,16,11,8,10,12,8,10,16,10,6,22,10,17,15,3,24,6,12,15,15,16,14,5,22,10,9,10,12,19,11,13,13,3,12,10,14,6,8,20,17,11,8,12,16,14,11,13,16,13,10,8,12,20,19,14,18,11,6,19,13,8,11,17,10,9,18,18,6,15,20,12,6,16,12,17,4,11,14,14,10,9,13,10,16,9,9,3,13,9,17,13,20,16,8,13,15,12,11,9,13,15,11,13,10,6,8,18,11,8,17,8,10,11,17,11,21,12,14,15,15,18,19,9,10,6,3,11,5,8,8,16,22,10,4,12,23,13,15,16,16,7,5,9,14,18,22,17,21,12,15,9,8,15,16,14,9,19,13,11,15,15,12,14,22,14,15,12,15,8,10,6,11,14,16,13,11,16,12,21,14,6,5,14,11,12,25,16,6,22,7,10,11,17,11,14,12,8,9,5,20,11,9,8,13,10,19,15,19,17,16,10,12,14,19,19,9,16,21,7,14,9,19,7,11,13,17,14,15,21,25,20,15,7,7,13,8,8,8,12,3,20,11,9,10,13,9,5,15,17,8,12,13,12,19,12,15,14,8,19,16,14,12,12,13,12,8,8,25,8,13,10,18,15,9,20,17,7,20,14,11,3,13,9,11,9,12,14,21,9,18,14,14,19,19,9,10,16,15,12,17,12,12,16,14,12,11,15,9,3,9,25,16,6,8,6,14,10,7,17,10,13,20,17,10,13,16,10,6,12,13,7,13,9,17,13,11,10,4,13,6,16,8,11,14,16,4,19,8,9,12,13,23,17,16,4,16,11,18,23,14,16,15,15,19,13,15,9,17,20,21,10,19,6,16,8,10,14,6,18,12,6,19,3,23,9,19,14,15,15,5,22,13,18,19,18,6,7,8,13,18,15,19,16,9,11,10,15,9,13,14,17,11,9,11,13,18,10,16,7,9,16,2,19,7,10,16,9,14,6,10,10,12,22,20,16,3,12,10,15,14,10,12,14,10,18,13,13,12,22,13,13,18,21,9,9,14,13,7,10,14,10,8,9,10,20,17,14,31,8,6,16,4,9,11,11,8,15,7,9,17,13,19,15,8,7,13,22,9,17,7,11,9,13,20,14,13,17,11,14,8,13,12,25,25,10,21,11,3,7,10,13,9,15,17,21,15,16,9,10,5,15,15,17,17,25,12,14,11,3,21,11,4,11,12,11,9,15,10,18,7,13,20,12,10,19,14,22,12,4,15,12,18,13,20,11,9,23,11,13,11,15,14,8,16,10,8,13,10,7,10,9,17,7,20,18,15,11,6,11,6,7,11,15,6,18,11,9,6,17,12,11,18,10,8,8,11,13,20,22,13,18,11,23,21,12,7,21,14,11,15,17,18,21,22,6,13,15,8,6,4,18,7,11,10,16,9,7,24,11,14,20,7,18,19,6,9,7,7,4,5,10,18,8,17,7,13,3,10,13,14,9,7,11,17,24,6,12,20,10,15,9,14,13,4,9,11,5,16,13,12,6,7,12,10,16,9,7,9,18,16,12,14,8,15,11,9,13,17,11,8,13,14,7,8,10,12,24,12,16,14,12,21,9,10,16,16,17,9,17,17,5,11,14,18,18,18,13,26,11,10,11,15,6,9,15,9,20,12,5,10,6,7,8,16,9,17,13,16,12,12,10,18,19,11,8,15,8,17,5,18,12,5,9,15,13,13,6,17,18,26,21,19,12,11,14,14,17,10,15,19,12,13,22,14,32,16,9,14,23,10,8,26,17,9,10,15,7,19,12,8,9,19,9,9,18,12,10,14,4,16,15,12,22,20,8,15,13,17,25,20,17,12,11,12,4,6,10,5,14,9,6,16,7,5,10,13,16,13,16,10,16,12,6,25,14,5,13,4,9,9,4,22,6,9,6,11,12,10,8,8,12,10,16,7,11,9,18,12,17,9,17,18,17,16,12,9,9,18,7,10,11,8,16,3,13,22,6,7,17,4,18,12,10,8,16,17,16,21,17,12,13,8,13,19,16,14,9,9,11,18,8,15,10,13,8,8,21,15,15,11,14,13,13,14,12,7,6,15,9,8,18,5,11,9,14,10,17,21,12,17,17,12,15,16,6,20,17,10,7,11,19,9,16,8,9,10,12,11,12,9,13,17,11,15,12,15,15,12,15,23,11,12,14,12,13,17,16,8,8,14,9,14,13,8,19,9,13,8,13,11,9,12,10,9,17,12,17,15,5,17,5,12,16,7,15,15,15,6,12,10,17,17,9,7,10,10,8,14,11,24,24,16,9,16,9,13,13,25,2,7,13,11,18,20,18,14,10,7,13,11,24,13,20,9,19,8,23,18,10,13,12,3,19,10,18,23,16,11,21,20,5,10,12,8,10,12,11,20,7,15,8,11,18,10,9,10,19,8,12,6,12,16,5,10,23,13,9,6,3,21,17,6,16,4,14,22,15,11,16,13,14,17,15,8,15,13,10,13,12,10,21,6,11,13,12,21,8,8,26,12,11,10,15,12,16,12,17,8,13,12,21,13,10,5,6,7,15,6,11,7,18,15,19,14,18,10,10,14,24,13,8,17,20,17,9,6,19,18,12,7,18,16,9,16,10,9,20,12,20,11,11,14,30,12,6,12,14,8,14,10,19,13,14,15,14,4,27,11,17,16,14,18,20,6,21,10,15,14,22,7,15,12,10,13,15,13,12,12,20,9,8,11,6,14,10,7,17,9,21,8,15,14,10,15,18,9,8,12,13,8,8,9,16,8,8,10,11,21,7,8,14,8,10,6,17,15,9,24,2,14,19,21,17,22,7,12,17,15,15,11,10,23,15,19,11,8,14,10,9,13,8,10,14,18,9,13,14,10,10,14,22,15,6,14,22,20,23,12,10,12,20,11,6,10,8,12,9,10,14,19,13,8,14,2,14,12,9,18,18,19,11,23,17,17,17,6,4,9,11,19,12,13,13,17,13,6,19,6,9,4,17,16,14,17,19,24,9,13,11,12,5,11,15,10,13,22,8,18,8,5,10,10,14,11,5,10,7,10,16,21,13,12,13,14,13,15,9,25,6,13,13,11,16,12,18,21,16,11,21,16,9,8,13,14,17,7,10,25,9,29,22,11,18,13,9,17,9,9,11,14,23,16,7,4,7,12,14,14,11,16,12,15,20,4,17,16,13,14,13,8,5,14,14,7,13,16,4,5,10,15,4,7,11,11,9,15,7,16,17,9,17,16,14,8,19,8,15,15,23,14,13,16,10,17,14,15,6,2,21,17,17,13,21,14,14,14,12,14,9,15,21,9,14,16,17,27,16,14,14,7,17,14,13,15,19,23,12,14,14,9,18,9,10,9,13,7,12,10,5,14,12,14,11,10,17,19,7,16,9,17,15,23,4,11,14,10,14,16,11,15,14,12,15,13,23,23,5,13,12,19,17,12,8,8,19,14,11,13,19,17,7,6,12,10,2,16,13,8,10,15,12,14,9,11,6,17,12,7,11,11,8,5,10,15,32,9,14,4,17,15,17,15,8,11,14,6,12,20,17,25,9,8,12,19,11,7,13,18,7,8,9,12,10,12,12,11,12,15,10,18,25,5,16,8,3,22,8,16,7,13,2,12,14,12,15,5,9,12,7,22,22,15,11,11,8,10,9,15,14,7,18,11,11,6,10,15,13,10,9,16,16,6,16,11,13,1,7,10,16,19,15,20,14,11,8,25,15,6,13,15,20,13,16,10,11,11,11,15,15,5,10,10,20,13,11,26,17,10,11,4,11,14,18,16,15,10,6,11,17,16,11,16,14,7,7,10,14,17,19,6,15,16,12,0,13,25,20,17,7,21,15,15,10,28,11,16,22,14,5,22,9,11,16,10,10,11,17,16,7,17,14,16,15,13,8,12,9,9,27,17,10,15,13,15,28,5,10,15,12,13,18,16,7,3,9,12,9,9,18,17,8,7,11,9,18,19,19,10,8,7,18,7,12,4,13,20,19,8,22,19,10,12,3,11,21,12,10,11,10,21,16,13,14,18,9,25,24,20,10,7,14,12,13,22,6,13,15,15,11,17,20,8,14,8,11,16,17,19,18,25,9,15,11,12,11,7,11,22,6,10,12,15,9,3,12,12,7,17,9,9,13,15,9,10,9,18,8,11,11,14,12,14,8,28,23,19,17,14,14,15,4,10,19,18,19,12,12,7,6,17,11,11,13,14,12,8,12,10,11,14,17,26,17,24,13,11,13,16,11,14,10,11,10,13,16,16,9,10,9,23,18,18,13,15,10,16,7,28,15,15,8,14,10,16,11,13,10,12,7,16,15,18,8,12,16,22,21,13,25,9,26,10,12,14,11,5,23,16,16,9,13,10,21,8,9,15,6,22,13,8,23,16,7,17,15,22,18,8,12,13,16,3,10,15,22,13,20,10,6,11,17,11,6,13,8,16,11,3,10,17,25,10,13,13,15,3,4,10,10,20,15,8,13,9,5,10,13,12,20,10,7,7,14,17,18,11,18,10,11,26,18,23,9,11,10,19,20,14,9,13,17,8,18,14,14,18,19,3,15,20,14,3,4,13,13,11,13,11,18,8,14,17,8,5,9,9,12,17,11,16,10,12,9,22,12,6,11,16,14,10,8,10,12,17,13,12,10,12,13,10,5,8,8,17,25,11,14,13,10,25,12,8,11,5,24,27,10,5,12,15,10,20,8,11,10,10,13,10,24,11,20,6,7,8,15,23,22,13,17,19,8,6,19,8,12,10,11,6,11,18,7,15,12,20,11,11,7,12,5,13,8,12,10,5,10,7,12,15,10,12,13,11,18,4,13,26,6,13,7,6,6,19,15,19,19,11,6,7,14,11,16,8,8,17,10,7,23,15,12,9,13,21,26,16,3,14,9,25,13,19,11,16,9,15,10,8,9,13,17,16,10,15,10,13,18,15,25,17,12,18,20,9,15,13,8,13,21,14,12,9,10,14,13,18,11,18,18,10,10,15,13,7,11,14,15,14,18,10,11,12,14,13,18,12,9,13,6,21,9,4,9,22,14,12,17,8,10,14,11,12,23,12,21,18,9,7,20,12,14,14,10,23,16,13,6,9,9,4,19,15,12,24,8,10,9,7,14,7,17,13,17,25,11,8,11,10,16,7,12,9,4,14,19,13,28,23,15,1,4,9,12,15,7,9,17,11,13,10,16,14,17,9,10,10,22,16,21,21,8,10,12,19,17,6,15,16,8,28,19,10,11,8,14,17,20,19,9,14,13,8,6,24,14,11,9,9,21,19,7,15,20,13,8,8,18,19,16,7,20,6,20,8,11,2,11,13,11,9,6,21,7,13,13,8,10,15,9,16,5,4,7,10,10,15,9,10,15,13,12,13,14,16,7,14,8,20,19,13,9,11,12,31,16,11,6,12,10,6,11,7,11,18,11,1,12,20,8,10,12,7,13,10,16,13,15,4,17,12,10,19,9,7,17,13,8,22,25,13,18,20,14,12,9,7,19,10,11,3,9,17,12,4,11,14,14,17,16,16,13,13,20,17,18,16,10,8,4,20,10,23,10,11,12,12,14,10,14,5,12,13,13,10,15,8,10,10,21,13,7,10,7,13,13,12,13,12,21,14,16,14,7,12,14,12,16,5,10,7,8,18,21,14,18,12,9,17,11,17,13,12,13,13,7,8,17,20,16,2,19,17,11,5,14,17,4,19,12,11,17,4,11,16,11,17,8,8,9,12,19,20,17,9,9,16,15,13,10,15,8,16,7,5,15,10,21,16,17,8,17,12,8,6,14,8,15,11,19,13,6,13,12,11,14,23,18,12,13,12,14,17,8,15,9,15,9,11,20,25,9,16,19,11,8,15,22,14,14,12,17,13,18,17,16,15,11,7,16,7,16,14,14,17,14,12,12,4,15,10,8,9,12,5,14,7,10,14,12,14,13,20,16,14,11,5,6,10,14,12,19,4,15,15,23,15,18,11,18,13,17,19,8,18,2,11,16,10,11,19,18,16,10,25,7,8,15,22,15,22,7,14,15,8,16,13,20,8,16,10,12,8,13,6,10,8,20,17,16,15,16,15,15,16,18,13,10,11,6,15,10,23,18,8,8,21,9,8,6,11,11,6,13,14,4,9,5,10,14,16,24,3,9,14,9,6,9,15,10,9,19,9,18,22,9,13,6,18,15,8,20,16,16,19,21,9,21,14,17,4,9,20,8,13,13,11,11,14,18,14,10,17,14,4,16,15,15,14,17,16,20,9,11,14,10,13,8,14,28,11,18,16,14,18,5,17,21,4,9,8,21,8,15,9,13,12,14,11,13,11,13,10,8,9,7,19,20,8,8,10,18,19,11,15,4,9,12,17,3,14,14,11,13,9,20,3,6,10,9,21,26,31,19,14,9,20,8,7,13,6,19,10,2,5,16,23,5,6,15,11,12,10,12,13,11,9,10,9,11,17,6,7,13,6,22,8,8,7,8,6,20,15,19,24,5,13,10,26,17,11,7,12,20,13,11,11,16,10,8,10,11,23,6,14,20,12,12,15,9,12,14,9,14,16,10,18,4,14,19,16,8,21,25,17,8,5,26,16,8,7,16,18,9,15,17,16,31,4,17,17,10,14,14,9,12,13,19,22,9,13,12,14,16,16,8,12,14,20,16,7,2,12,11,15,12,12,17,9,18,6,15,17,5,18,17,15,28,14,10,14,8,10,12,16,9,7,17,16,12,16,4,9,6,4,18,9,16,9,9,9,14,16,11,22,18,14,6,4,16,9,10,17,14,5,14,12,13,10,19,11,5,8,8,12,20,19,7,21,10,8,9,12,13,4,14,4,11,13,11,15,12,8,11,12,14,7,13,10,12,12,17,11,9,15,11,17,15,15,9,13,14,11,13,11,13,19,9,17,11,14,18,14,14,12,6,9,8,4,11,18,11,8,10,22,22,14,18,8,17,12,20,12,9,8,13,21,13,12,12,8,15,15,11,15,11,10,14,13,2,14,18,17,14,11,8,8,13,7,5,7,6,12,10,18,14,6,11,7,16,9,10,12,12,9,9,7,15,11,13,12,23,10,8,12,10,12,14,24,5,6,10,8,16,6,14,14,13,13,14,16,8,16,11,8,11,9,15,8,12,16,12,18,11,17,17,27,27,16,10,15,15,13,10,14,17,5,11,7,15,3,15,13,5,3,19,11,4,12,15,13,9,8,9,21,12,11,15,9,14,13,13,27,13,16,11,7,8,13,11,11,20,13,18,8,13,12,7,8,11,13,15,13,12,9,8,11,11,14,12,20,12,10,22,14,13,12,14,29,16,14,15,9,9,17,9,24,14,4,11,12,8,17,16,12,14,11,27,9,14,15,10,11,6,7,12,16,16,6,9,10,15,22,14,11,7,12,13,15,2,18,11,11,20,9,19,11,9,16,6,15,10,8,21,19,10,14,12,11,11,7,13,8,24,6,3,14,14,14,7,7,9,2,11,11,9,16,14,8,11,9,5,9,15,27,9,10,15,19,7,7,10,9,13,6,17,16,8,5,6,15,7,13,12,11,15,21,12,7,13,7,11,16,10,6,16,11,3,18,16,6,15,15,14,9,16,12,16,19,7,8,15,7,15,12,5,17,10,16,12,13,13,24,5,13,16,14,13,11,14,10,7,11,19,8,10,7,15,13,5,22,14,20,13,15,20,7,18,14,18,15,17,13,7,11,10,13,5,4,14,14,11,13,14,9,11,22,23,15,22,5,4,12,12,6,25,11,13,28,17,5,7,17,21,9,14,15,17,17,10,7,9,9,8,9,9,21,17,8,8,16,23,8,14,13,11,6,16,23,18,11,13,12,9,18,17,13,25,15,19,12,17,15,20,7,14,7,7,16,11,11,13,16,12,19,5,17,12,9,12,16,12,12,19,12,7,6,17,8,14,22,15,13,8,10,9,16,16,10,19,12,12,12,12,10,23,20,8,18,7,10,10,7,13,6,19,13,6,7,13,14,13,16,10,10,10,15,22,26,17,12,18,12,16,17,17,14,9,21,12,7,16,15,25,18,8,9,7,12,25,14,15,18,18,11,12,14,2,17,20,9,20,10,13,19,15,11,6,19,11,16,18,11,7,15,11,13,7,12,13,9,20,13,7,13,8,16,20,25,19,12,7,20,10,19,21,23,14,9,12,19,22,23,7,21,14,8,11,6,12,16,14,34,8,23,13,12,14,18,16,8,11,10,8,18,16,13,13,9,15,12,7,13,5,24,9,10,6,18,8,7,11,13,18,9,18,12,14,13,10,13,13,9,17,25,15,16,20,11,14,6,8,9,13,13,6,15,13,13,15,9,22,4,12,6,9,17,3,15,16,13,11,13,21,6,14,10,15,14,16,11,17,9,13,12,7,9,11,27,12,9,11,5,5,13,22,10,22,16,16,13,13,10,14,10,9,23,20,10,13,10,14,12,8,17,8,9,15,14,17,13,17,17,8,12,15,16,19,19,9,21,22,20,18,14,16,11,12,8,19,11,15,15,18,14,10,18,18,13,8,11,19,15,5,14,11,11,16,15,11,22,11,17,11,13,21,9,9,19,20,14,12,13,4,11,11,10,24,19,5,19,18,20,9,12,14,11,13,13,15,9,2,4,5,9,21,15,14,14,10,13,4,15,13,12,11,25,9,21,11,13,10,9,15,12,15,13,10,19,5,18,22,7,11,16,6,13,15,6,18,6,18,13,11,3,13,6,11,14,14,10,14,15,15,15,20,9,9,13,12,42,15,25,8,14,13,9,13,9,19,15,16,12,12,7,12,19,13,6,7,24,10,12,11,17,16,16,20,8,11,12,8,13,14,10,19,15,12,11,3,13,10,14,13,23,21,12,5,8,11,13,13,20,17,25,15,15,15,14,19,0,19,9,16,18,15,10,16,11,19,11,8,18,10,15,10,10,19,13,9,9,3,16,17,11,10,7,16,14,26,26,8,15,19,12,23,18,18,5,17,11,15,13,12,19,10,8,11,14,10,15,17,11,18,14,12,3,8,5,19,7,9,19,9,16,11,5,10,18,14,7,13,23,6,6,7,16,12,12,16,7,4,18,20,8,9,14,17,10,8,14,2,14,14,10,16,6,15,13,21,17,5,15,17,11,15,4,12,20,12,15,20,23,25,13,12,6,14,7,16,15,9,9,21,7,7,15,14,21,9,25,19,16,14,19,23,11,18,11,10,14,22,17,8,16,8,16,9,10,11,21,11,15,11,10,15,4,16,16,20,19,19,13,22,16,21,11,17,28,13,5,9,3,2,11,7,7,12,10,13,14,14,5,15,15,19,9,22,17,13,7,15,16,16,4,14,13,8,13,9,20,24,13,13,19,15,10,19,9,19,17,8,11,15,9,12,14,15,9,9,17,12,8,12,11,10,16,8,9,12
