# Supplementary material for: Poisson pre-processing of nonstationary photonic signals: Signals with equality between mean and variance
Source: PLoS One. 2017 Dec 7;12(12):e0188622. doi: 10.1371/journal.pone.0188622 (PMC5720749; doi:10.1371/journal.pone.0188622)
Supplement: S1 Dataset — (ZIP) [file pone.0188622.s001.zip › data/experimental/noise/noise_09.dat]

12,11,12,17,20,11,16,11,12,12,22,17,22,13,5,15,14,9,10,9,7,15,7,21,18,9,23,13,13,16,12,16,19,26,12,9,12,6,6,13,11,12,10,9,11,20,8,4,19,18,7,9,15,9,6,13,16,8,23,9,10,10,9,11,12,9,10,7,13,7,14,7,8,16,7,7,10,11,19,11,14,29,12,9,11,3,10,7,14,11,9,12,9,16,5,8,15,9,18,2,10,20,9,10,14,19,11,14,10,19,19,23,19,9,12,13,11,23,21,8,11,7,14,6,9,13,8,13,7,18,12,13,10,4,10,3,12,16,16,10,12,12,17,10,7,10,9,7,11,2,13,11,12,16,11,15,11,20,12,23,20,26,17,19,15,10,10,13,11,12,14,5,21,8,11,11,12,5,18,12,19,12,13,13,11,13,30,18,7,12,18,8,9,14,17,10,8,10,7,16,17,20,15,7,8,8,15,24,18,17,15,17,12,14,6,20,11,14,17,14,14,0,12,12,10,11,18,8,18,12,17,9,18,25,12,4,30,14,9,19,13,18,9,16,13,9,8,11,20,11,3,19,16,11,10,6,6,22,23,13,19,15,17,15,20,15,19,6,22,12,17,13,10,10,16,9,17,10,12,12,13,23,20,15,20,9,7,15,10,15,4,12,13,15,21,18,5,18,14,17,14,8,6,9,8,16,8,6,15,11,12,6,21,19,15,7,7,7,9,11,18,8,14,14,16,13,32,15,10,24,1,18,15,16,10,16,11,9,18,11,19,12,11,16,6,13,14,11,15,10,13,10,12,23,12,13,14,6,13,6,21,8,5,13,15,21,12,10,7,12,21,4,6,12,11,8,14,5,6,12,11,22,3,10,10,17,15,13,7,12,7,18,14,15,18,10,13,17,18,15,13,14,7,22,26,14,12,20,10,14,12,23,11,5,8,11,16,8,9,11,29,13,5,11,15,17,9,3,4,16,16,19,10,27,9,7,15,13,22,8,3,18,23,18,8,6,9,20,9,12,17,10,17,10,14,8,14,11,8,11,15,8,23,7,14,13,7,9,13,8,29,18,10,17,14,7,14,6,8,20,4,6,6,5,14,11,10,13,12,15,14,6,15,23,15,15,24,14,17,2,18,18,14,11,12,16,14,7,17,26,10,9,6,24,22,8,13,17,16,8,13,22,13,14,4,7,10,14,14,8,12,7,3,14,11,16,12,23,8,20,22,9,15,13,10,12,6,14,14,20,7,13,16,12,14,7,19,17,20,9,15,10,6,11,13,20,12,15,10,34,8,13,13,19,17,14,12,11,17,13,13,16,21,15,19,2,13,18,10,10,17,16,7,12,26,15,12,13,4,10,15,16,15,14,10,17,11,21,13,13,7,6,10,9,6,16,5,6,8,11,14,12,18,24,11,21,13,12,18,20,10,13,13,14,15,12,10,31,16,16,14,15,10,12,15,4,8,9,17,8,10,10,13,18,21,7,12,27,19,16,8,13,8,9,22,16,15,12,19,9,9,16,15,8,4,17,1,5,10,26,13,9,12,10,24,9,13,7,12,16,14,14,14,19,12,14,27,8,23,4,17,22,22,9,16,16,19,19,20,17,10,11,10,4,17,18,12,16,11,12,11,11,10,7,15,13,16,16,17,12,11,9,14,17,10,18,17,12,13,11,18,10,13,5,10,13,2,18,10,11,16,10,17,17,8,11,11,27,14,15,16,15,7,13,16,23,6,18,13,16,12,18,4,7,8,9,14,20,6,8,12,15,13,11,22,11,13,16,8,6,20,12,10,13,15,9,15,16,6,20,16,15,24,11,2,17,14,13,13,16,19,7,11,19,3,22,20,9,12,15,10,10,17,13,11,12,18,14,8,13,16,4,13,21,9,28,13,10,20,18,13,12,13,5,15,9,15,21,6,9,21,8,10,15,9,12,22,9,18,7,11,15,14,7,14,18,12,14,21,11,19,9,15,12,14,11,24,19,13,14,6,20,19,14,18,15,22,17,16,16,4,16,3,13,12,7,10,7,13,5,6,9,11,14,10,8,4,10,12,10,8,11,15,10,16,8,24,15,11,13,14,8,9,13,14,10,16,12,13,9,15,25,23,17,15,20,9,28,10,15,11,14,15,10,9,4,10,12,12,22,18,22,16,15,10,11,12,17,15,15,6,14,12,21,13,7,14,16,19,12,15,18,12,4,18,19,16,15,10,14,9,20,12,7,9,8,15,11,16,4,11,5,4,17,5,14,13,5,16,11,8,4,16,20,13,9,9,18,8,13,7,14,13,15,8,8,9,10,11,6,22,10,18,7,17,14,1,7,9,13,5,14,12,4,6,12,6,15,18,10,8,16,7,23,14,12,11,10,17,7,21,8,20,8,12,12,20,11,8,11,14,8,6,16,7,27,19,25,14,23,27,10,11,16,21,10,13,12,4,8,17,14,9,14,10,10,19,7,17,16,9,23,11,13,12,10,9,10,14,16,10,18,11,9,13,22,7,3,16,15,10,9,16,11,9,13,17,10,11,16,7,15,13,14,12,14,19,6,20,21,14,15,16,12,7,5,23,17,4,13,17,10,13,25,10,12,17,14,20,12,18,17,19,17,11,10,10,13,12,14,14,10,13,6,13,12,12,12,10,9,12,11,5,8,13,17,15,12,11,14,17,14,19,14,5,12,16,20,15,11,12,19,12,7,13,2,10,11,13,19,17,1,4,17,12,19,8,18,8,19,8,5,17,11,7,4,10,21,10,16,10,7,15,6,14,7,11,13,7,29,9,16,24,15,6,8,15,9,14,12,25,20,18,13,11,13,14,16,12,11,4,13,9,19,15,14,17,20,8,11,7,14,29,13,20,14,8,14,9,24,8,10,11,16,7,8,13,8,23,10,17,14,7,20,17,16,7,23,10,10,12,13,17,19,11,13,12,10,26,8,9,3,13,17,18,14,8,15,11,8,11,3,13,11,13,15,6,9,22,9,10,18,13,9,7,12,16,14,10,10,17,8,27,16,9,9,13,16,16,9,19,8,14,5,9,10,9,8,13,4,7,13,9,6,17,12,20,20,13,19,10,17,12,18,15,7,12,14,4,39,10,11,11,14,11,10,28,3,16,8,12,13,17,13,10,8,11,9,16,5,7,9,11,9,8,24,15,10,15,15,10,17,16,11,4,10,10,9,20,10,16,26,9,6,8,22,12,16,22,16,11,25,11,15,9,13,16,9,6,5,20,24,6,8,28,6,10,12,22,9,8,14,10,10,12,25,17,14,15,16,8,6,6,5,13,7,4,13,16,13,8,30,12,15,15,22,11,10,11,14,13,11,11,9,10,15,6,8,20,16,19,12,16,26,15,7,17,13,5,8,14,13,5,11,7,18,6,16,7,14,11,16,5,7,9,7,12,13,14,10,12,7,9,18,10,18,9,15,10,16,6,11,15,11,10,10,8,9,19,10,17,6,8,6,6,15,17,6,15,14,14,11,9,6,16,7,11,18,15,8,10,4,13,27,14,13,11,6,18,13,14,14,12,8,16,8,19,15,18,19,13,7,14,6,7,12,16,11,12,12,15,4,12,12,13,17,19,17,18,5,8,14,12,15,19,16,8,5,9,11,19,9,25,18,21,7,17,19,18,10,6,5,8,14,10,18,16,22,16,17,9,14,7,8,14,10,15,15,16,11,14,13,6,3,11,13,19,11,15,20,25,10,10,12,15,9,18,5,7,11,13,12,15,20,23,22,8,11,13,17,15,13,16,7,11,9,10,3,7,28,16,12,8,7,23,5,12,8,15,4,11,15,9,6,17,13,17,18,11,27,16,14,20,12,26,23,16,14,19,10,9,13,4,15,33,12,6,13,13,15,12,19,19,11,10,7,12,19,17,15,2,11,11,7,16,11,10,8,12,9,14,10,9,9,14,22,12,12,15,8,27,22,10,5,11,20,14,16,10,8,6,21,11,10,16,13,10,12,21,10,13,14,15,14,11,13,6,22,22,19,10,11,15,15,10,10,11,23,7,14,17,7,15,18,26,16,15,15,14,11,19,4,16,8,14,9,16,17,15,14,18,7,15,12,9,8,11,15,8,5,17,14,13,22,12,8,0,13,7,15,11,8,26,15,14,9,14,9,5,13,12,16,11,5,12,6,8,15,9,11,8,13,12,14,10,22,18,10,23,15,4,16,15,11,11,19,11,13,7,12,9,10,12,10,13,12,13,5,6,9,18,20,13,5,1,9,13,15,7,8,10,8,13,7,9,8,13,7,23,19,11,11,5,14,8,16,12,10,10,14,19,3,18,11,8,15,5,22,15,11,12,3,16,24,19,7,15,15,16,12,10,16,20,13,7,11,10,16,12,20,17,20,11,14,14,15,12,18,10,19,6,13,8,10,13,8,14,12,14,19,13,20,20,14,15,11,8,16,15,14,12,12,7,21,27,4,16,17,13,13,7,11,6,4,11,12,10,13,21,10,10,14,9,13,26,11,6,11,11,9,12,4,15,18,24,5,13,17,14,12,14,5,3,10,13,15,10,12,7,17,10,13,21,16,10,11,14,25,18,6,9,18,16,12,23,13,10,7,16,6,18,16,11,12,13,12,8,11,14,14,14,13,14,18,10,7,15,15,9,22,9,5,5,14,19,17,16,16,16,15,13,25,12,11,16,10,13,6,12,19,9,18,14,16,12,13,16,6,12,12,28,9,15,10,18,6,17,17,15,21,8,14,17,13,17,9,9,11,18,21,5,13,15,17,14,12,23,19,22,16,8,11,7,8,8,17,14,7,4,9,4,18,9,16,6,12,21,8,11,10,6,14,18,15,14,12,11,1,11,15,23,4,9,6,15,8,22,15,13,10,11,10,18,18,4,3,21,9,2,24,18,19,13,12,23,10,12,21,9,20,12,22,11,18,13,16,21,10,5,13,11,20,5,7,20,16,7,8,18,9,16,12,8,20,9,11,8,13,13,3,15,29,4,13,10,13,12,14,12,22,23,12,10,17,16,6,10,20,19,28,18,16,12,17,3,23,11,9,6,17,12,8,8,20,5,12,23,7,18,10,19,13,17,14,20,10,17,11,6,18,11,19,13,14,18,9,18,9,9,12,11,7,16,13,8,17,6,32,11,8,19,9,7,12,9,18,10,19,7,13,7,13,10,10,8,14,8,17,6,17,19,13,11,11,17,23,13,20,18,8,10,19,14,13,10,14,7,6,8,20,19,4,11,10,10,15,7,9,10,7,10,6,15,15,17,12,10,13,13,7,25,11,7,15,20,11,16,14,18,26,12,10,10,20,9,20,21,15,13,22,6,13,10,7,22,2,5,10,14,17,16,18,14,15,15,17,13,12,13,15,9,19,8,13,12,12,18,10,12,22,6,11,5,8,17,10,13,9,9,10,7,8,17,6,8,20,13,1,12,16,11,9,18,19,20,15,11,12,12,6,8,17,12,12,27,18,9,11,9,18,21,18,14,13,17,17,11,9,16,9,10,11,4,5,16,9,11,20,12,15,18,14,15,8,10,9,18,14,9,15,21,10,6,13,18,17,7,13,6,13,17,21,7,4,13,17,11,7,19,13,10,11,7,24,19,11,5,12,7,10,9,10,15,12,9,16,11,11,2,8,10,12,14,16,9,25,10,5,16,9,7,14,8,17,26,11,6,14,11,15,12,9,15,18,5,6,7,9,9,11,15,8,10,12,18,14,10,13,7,13,11,15,15,7,8,15,14,8,12,8,10,8,10,5,11,5,18,7,11,14,17,13,12,17,7,12,20,10,19,20,17,25,10,10,17,7,20,9,13,7,14,13,10,16,14,11,11,6,15,13,16,18,15,12,10,13,12,4,8,9,6,10,17,18,15,19,13,16,15,19,15,14,11,15,10,8,18,19,11,8,4,7,18,18,15,13,4,14,9,19,11,17,16,10,10,12,8,21,14,8,8,10,7,12,7,8,10,12,17,14,8,10,5,12,6,17,11,17,10,9,15,10,9,21,7,17,17,18,14,9,19,13,13,7,8,9,16,15,9,16,11,7,8,11,6,17,10,7,11,20,14,7,15,7,13,18,16,21,17,5,9,7,19,3,11,18,16,13,6,10,5,11,20,19,19,8,10,20,11,15,14,13,22,10,11,16,15,5,23,7,12,25,14,20,12,7,4,11,17,8,15,23,10,21,8,18,14,8,12,15,14,5,17,7,14,11,19,2,12,11,23,13,10,11,9,13,12,13,16,22,15,14,4,11,8,8,11,7,13,7,23,25,18,13,13,19,7,11,10,11,14,12,15,13,9,22,22,14,19,16,14,6,14,19,7,12,12,17,6,9,12,11,12,15,7,12,6,12,11,14,17,8,15,7,38,15,14,15,9,19,7,9,10,12,6,7,12,19,18,18,16,11,10,14,19,10,12,12,12,15,18,10,15,17,13,11,17,15,17,27,14,7,10,8,21,13,8,14,10,23,8,15,2,17,7,13,14,15,8,8,25,13,20,8,9,17,7,9,13,21,12,4,10,17,13,9,12,10,7,14,20,12,12,10,13,21,16,11,10,15,7,3,11,16,8,8,14,13,14,8,15,9,9,14,20,6,11,14,5,20,26,10,8,12,13,20,18,8,19,8,13,17,11,8,6,17,23,19,12,7,6,18,20,14,9,14,10,11,14,18,23,12,18,7,17,17,9,3,2,8,11,21,23,6,11,22,17,11,13,20,12,11,9,15,13,8,6,13,10,16,7,15,10,21,11,17,21,11,9,20,16,14,12,7,17,21,13,5,11,9,8,9,15,15,19,14,15,12,16,14,11,6,10,7,21,15,10,16,7,7,19,17,17,9,8,12,23,7,13,9,13,14,7,12,19,21,14,14,7,9,14,13,11,17,5,10,13,11,5,18,15,14,12,17,12,8,30,13,18,15,13,15,7,16,7,21,9,18,8,18,13,7,21,15,17,9,15,12,10,13,4,11,8,14,4,12,8,11,21,3,23,6,6,11,8,10,1,15,13,9,9,5,6,7,16,10,11,8,14,7,18,12,6,5,16,18,6,10,16,18,9,8,27,23,12,12,12,7,13,14,16,21,9,8,12,5,23,16,5,14,17,13,17,9,5,22,15,4,12,8,8,9,19,11,16,19,10,7,12,15,4,10,17,22,20,10,9,17,26,8,3,11,6,9,5,8,10,8,9,14,17,7,4,12,4,14,18,19,11,12,17,12,19,16,15,7,13,22,13,12,14,14,4,13,23,15,16,11,6,13,6,17,16,7,18,8,23,16,9,5,6,7,11,11,20,10,14,13,29,11,12,21,12,16,24,11,15,15,13,11,22,17,9,14,13,15,16,15,12,15,12,12,7,16,9,10,12,12,11,10,11,5,16,10,7,17,10,11,21,14,10,18,18,14,10,10,8,12,11,8,9,12,16,22,11,13,22,7,12,9,22,11,14,23,6,15,24,11,13,12,10,15,5,12,17,10,17,7,13,22,11,10,16,12,9,23,19,15,7,10,15,16,15,11,23,6,18,24,6,19,15,16,24,15,8,19,12,16,16,12,11,13,19,11,9,15,13,9,8,4,16,13,16,10,4,5,5,8,23,7,28,17,11,6,16,21,16,11,11,10,4,21,9,4,13,7,22,11,17,19,4,4,17,20,15,23,8,11,15,10,19,12,16,8,7,17,7,6,17,8,11,14,17,19,15,26,8,18,10,12,10,19,20,18,24,22,18,7,12,19,10,13,7,12,12,7,11,10,16,6,15,18,14,18,22,15,11,12,19,15,25,4,17,7,16,4,13,13,8,18,13,5,16,9,20,9,9,18,13,13,7,15,7,5,8,17,9,15,10,17,16,26,21,22,28,24,7,13,9,15,8,15,16,17,13,8,17,14,9,19,14,11,18,17,19,18,12,20,9,9,7,12,17,21,17,15,16,15,11,7,17,14,20,9,23,14,8,5,17,19,6,13,7,9,5,18,21,12,10,12,21,11,11,13,16,17,18,8,6,10,8,19,13,19,9,15,19,15,19,14,5,12,30,11,9,14,13,10,11,12,8,20,15,4,16,16,9,4,12,18,20,12,10,8,26,8,14,14,8,8,9,7,7,15,17,12,24,20,13,15,21,5,12,9,16,8,19,9,11,18,11,14,16,8,16,12,13,6,15,20,16,18,13,13,9,19,13,15,17,14,22,9,5,14,1,10,9,13,13,14,7,15,4,8,9,9,11,21,10,20,13,16,9,7,3,13,10,3,17,13,11,15,10,9,16,28,10,15,19,12,11,11,14,12,6,15,10,6,11,14,9,4,12,11,13,14,17,25,8,10,13,11,11,10,11,10,11,6,17,7,14,8,8,15,5,14,9,15,10,24,17,14,12,11,6,9,10,9,13,12,20,22,12,12,5,14,11,9,8,11,8,11,7,17,12,9,11,11,8,15,18,13,12,15,11,17,14,6,5,6,21,8,4,14,17,10,12,11,17,13,12,22,8,13,9,10,17,14,10,9,12,15,11,14,12,10,18,4,10,13,10,11,12,15,13,13,14,22,10,5,11,11,9,13,11,6,14,22,9,3,15,16,13,12,13,15,19,11,11,19,17,21,14,13,11,14,21,10,16,2,13,13,14,13,9,19,12,6,25,7,9,7,14,11,10,11,18,5,9,17,10,13,15,15,16,17,13,9,6,14,16,12,16,18,19,19,10,28,11,11,12,10,19,12,7,30,6,13,8,16,17,17,17,10,8,6,9,10,22,16,6,11,10,21,16,8,13,23,9,15,11,4,25,14,8,8,17,10,16,14,18,12,9,5,15,17,6,7,13,3,14,9,16,13,6,16,6,5,15,17,14,16,8,10,22,8,13,9,6,19,12,18,9,18,13,18,11,13,11,6,10,10,11,10,22,13,16,8,13,9,18,21,9,13,23,11,12,7,16,19,16,5,11,14,22,16,13,14,14,14,2,13,15,11,7,7,8,13,18,9,26,16,10,9,30,18,17,6,8,14,10,6,11,5,14,18,16,10,17,15,19,12,32,7,33,13,13,2,12,11,16,12,13,16,14,22,17,9,10,9,21,11,14,4,22,6,22,14,6,25,23,11,11,14,13,7,13,13,10,18,6,14,12,9,12,16,10,19,16,12,10,20,17,17,5,8,7,13,23,9,11,9,7,12,9,12,20,8,10,10,10,10,10,12,7,10,7,5,11,17,10,8,18,10,18,7,11,6,18,12,9,14,11,13,17,4,20,12,15,16,12,11,13,13,12,16,18,9,27,18,10,8,11,24,10,22,12,17,14,10,27,13,10,13,13,7,10,13,4,8,24,12,17,3,19,10,11,15,10,20,15,9,21,11,16,10,12,13,10,6,16,8,16,18,8,13,9,11,19,14,7,19,22,15,12,19,13,10,9,5,13,15,8,10,17,9,14,13,17,15,21,7,15,25,16,17,13,11,14,27,8,24,11,8,11,21,12,4,7,12,11,13,16,12,20,23,20,15,16,8,11,13,9,4,20,12,13,12,17,8,14,20,17,12,19,11,16,15,15,4,23,12,16,8,14,22,13,5,12,9,10,7,16,17,8,10,12,8,19,11,8,13,6,11,22,24,9,12,23,8,16,22,15,12,26,15,19,13,10,15,8,14,13,15,6,12,14,6,6,11,12,10,15,20,12,16,20,25,15,7,20,4,7,22,3,24,8,20,15,17,6,21,1,2,17,12,10,18,17,9,6,12,9,21,15,9,12,13,13,15,12,13,17,13,10,11,8,25,20,12,17,11,15,4,16,8,11,21,6,14,19,18,9,15,17,15,12,4,16,12,12,16,18,14,10,17,13,9,7,11,12,2,10,10,6,15,13,21,20,15,9,15,21,10,16,13,12,17,9,18,16,9,14,16,9,5,11,13,10,13,9,7,20,20,25,18,4,11,19,10,6,20,19,21,10,9,16,17,11,12,13,10,22,8,14,2,11,17,7,14,24,16,17,14,6,9,16,15,9,16,28,6,3,10,9,7,20,16,12,14,13,10,13,7,35,13,19,11,8,23,14,11,10,24,12,14,6,6,10,12,17,9,12,17,16,21,16,14,15,14,19,19,20,13,12,15,16,18,7,15,6,20,15,12,18,8,17,12,15,9,24,9,23,14,13,19,25,11,12,11,17,7,9,15,10,19,11,13,14,21,12,15,4,14,7,11,6,12,13,16,14,13,12,4,16,15,9,10,24,9,15,14,18,7,14,13,9,9,8,9,14,3,8,7,13,10,1,17,10,9,15,15,9,14,11,4,24,23,13,5,23,9,13,6,15,24,15,11,12,12,21,11,14,9,17,7,10,8,15,16,7,9,10,11,17,13,14,13,25,18,19,19,13,19,12,16,13,13,19,14,8,13,13,14,16,10,6,13,11,17,12,16,11,10,9,18,6,22,9,8,9,17,14,5,10,4,11,15,7,3,20,15,13,4,17,9,11,17,14,11,5,13,6,6,10,20,17,8,20,6,17,8,16,13,23,12,13,12,10,18,5,12,14,15,7,8,12,22,10,19,13,11,11,11,7,8,6,9,22,23,4,5,18,4,16,9,5,12,11,17,9,24,9,17,20,16,15,16,15,8,6,20,15,4,10,8,27,5,13,18,8,5,9,15,14,10,9,8,9,11,22,17,12,17,22,18,4,13,14,14,11,12,13,17,15,15,7,14,7,16,10,13,15,11,12,14,8,8,7,15,15,15,6,7,8,10,8,17,18,15,10,13,10,19,11,9,18,13,21,10,12,17,8,17,11,7,4,18,6,17,11,8,20,14,15,9,3,10,16,11,13,7,12,14,13,5,15,15,13,11,21,11,11,3,10,5,14,12,18,15,9,4,8,22,12,18,19,8,12,12,16,9,7,9,19,16,11,14,9,10,13,14,12,15,6,25,18,18,5,18,13,20,18,28,13,17,8,13,11,9,21,8,7,11,16,23,6,7,17,9,16,13,9,26,22,10,12,6,12,11,13,13,23,10,17,14,14,19,12,19,16,13,10,17,17,19,3,13,13,8,4,6,10,25,12,9,18,9,11,9,10,11,7,11,14,13,10,14,11,11,13,13,9,10,5,14,10,17,18,11,7,14,19,8,12,6,6,10,24,7,11,3,21,12,18,12,12,9,9,8,7,11,10,18,5,24,8,15,11,15,19,25,11,21,19,10,9,17,9,19,13,11,14,13,12,17,12,13,23,18,11,13,14,17,16,16,11,23,19,11,10,12,16,17,20,14,6,10,1,9,10,17,7,12,13,14,9,24,7,12,4,12,13,24,13,16,5,9,9,18,19,14,7,10,15,5,8,10,20,8,13,15,7,21,6,18,11,11,10,11,9,6,8,12,11,16,14,16,14,8,15,8,16,7,10,13,8,5,10,10,14,6,14,17,12,4,19,12,6,10,13,15,9,16,10,13,11,8,6,11,20,24,9,18,12,10,17,15,15,7,25,12,8,5,16,14,14,16,13,15,8,22,18,5,12,14,12,13,9,29,8,10,13,16,29,11,12,12,9,21,5,14,11,19,8,20,17,21,8,13,19,10,10,12,11,16,8,11,21,29,14,15,14,12,7,22,13,9,19,10,17,15,9,13,6,14,20,19,16,11,18,6,16,18,14,11,9,14,6,4,8,18,10,13,15,9,7,11,14,8,14,13,21,9,14,9,8,13,10,8,10,19,31,16,2,18,21,10,16,6,19,18,11,12,17,6,16,14,13,11,8,8,11,13,15,18,13,13,8,12,5,18,12,12,15,11,15,16,9,23,10,10,9,5,4,20,14,11,13,10,15,14,12,18,13,17,20,7,17,17,8,16,19,18,8,9,15,10,9,13,17,10,18,10,13,12,7,7,16,22,11,10,8,17,11,12,8,18,9,28,9,17,8,22,19,15,10,22,15,8,15,12,12,9,16,14,18,21,12,11,12,6,6,9,13,30,20,18,6,14,14,11,18,15,10,20,4,14,15,7,19,10,29,16,12,21,9,19,10,13,5,11,13,5,10,17,12,4,13,21,9,8,10,14,17,16,25,11,13,5,16,14,8,12,12,2,18,10,17,9,5,9,13,17,4,20,11,17,12,13,23,19,18,2,20,13,15,19,11,23,11,19,16,21,17,32,21,9,12,21,15,21,27,29,15,10,19,13,17,11,13,15,13,17,17,13,10,14,10,21,12,17,8,14,10,14,9,16,17,12,22,12,7,10,8,12,10,21,19,16,27,18,15,19,18,16,15,12,14,11,15,10,15,13,10,10,5,18,10,7,14,6,9,14,13,9,10,17,9,12,16,17,10,17,18,14,15,16,13,10,11,18,11,17,16,9,9,14,10,12,22,14,22,10,19,16,10,20,13,17,11,10,16,6,10,24,16,20,7,7,11,18,16,15,17,10,14,23,17,12,19,12,5,18,14,8,20,26,14,15,13,10,17,11,22,7,8,12,22,13,8,18,28,19,18,9,7,10,17,15,16,12,14,9,16,11,23,13,9,14,12,18,13,17,13,13,20,4,20,12,10,12,6,14,21,6,10,11,10,6,12,14,10,8,10,20,20,14,10,9,23,12,7,10,15,17,8,12,20,14,14,13,9,13,4,8,8,10,16,3,9,12,11,22,13,10,7,16,12,11,13,10,7,8,9,5,12,10,9,13,10,6,14,14,15,10,14,10,11,9,9,12,9,19,11,18,10,8,7,17,5,29,17,14,21,4,24,13,15,11,5,16,21,10,2,8,17,15,5,7,25,19,18,12,8,15,10,9,11,16,7,19,12,16,13,15,11,14,22,6,19,17,13,6,10,8,11,18,11,21,9,6,11,17,10,13,13,8,17,14,16,11,9,15,8,23,15,17,16,14,12,10,10,2,9,14,9,16,23,17,9,15,15,11,8,11,23,2,21,16,5,11,19,11,8,19,14,16,11,6,5,14,13,8,20,10,6,17,18,8,9,27,23,19,17,17,13,14,20,7,9,14,14,17,13,5,11,14,10,14,13,16,19,19,15,18,17,8,17,7,11,19,11,4,11,16,17,13,10,7,11,9,14,8,14,10,13,13,15,11,4,9,16,12,15,15,12,18,15,14,16,11,13,9,11,12,17,6,6,9,9,20,14,19,8,24,14,9,6,13,10,11,15,9,24,15,13,11,9,15,7,16,13,8,28,11,10,14,3,9,7,6,25,9,12,20,18,10,13,6,12,17,8,9,10,10,10,14,15,5,7,22,11,12,10,4,14,15,15,5,14,17,27,11,11,10,16,17,21,13,10,24,9,13,11,18,15,14,15,9,10,9,8,21,16,13,12,18,17,12,19,14,21,6,5,7,20,9,19,11,19,7,13,16,13,15,9,14,17,11,19,9,9,9,3,16,12,8,6,9,9,11,12,12,14,5,14,14,12,12,14,15,7,23,9,25,22,14,21,3,11,14,7,13,14,17,4,10,13,10,9,18,10,10,13,15,6,21,12,10,5,18,6,11,14,15,20,26,20,7,11,13,10,12,18,9,10,31,10,10,18,2,11,9,12,18,9,11,7,5,12,6,11,17,16,14,11,10,18,7,11,13,10,13,23,15,6,16,13,12,2,6,10,11,15,8,11,7,15,12,14,16,10,9,13,14,14,5,11,9,21,15,8,12,8,23,13,5,22,20,14,21,15,16,12,11,17,11,11,11,12,13,14,16,8,19,14,15,2,5,13,9,17,12,9,15,13,11,4,15,11,13,7,8,6,10,14,7,12,7,9,11,6,9,11,9,12,5,12,10,6,7,13,10,8,16,10,5,8,14,12,14,19,6,15,8,13,19,16,11,8,18,14,13,15,7,8,21,15,11,8,10,18,20,18,15,8,16,16,16,8,9,11,10,10,12,11,9,10,17,18,11,16,10,6,18,16,12,10,11,11,9,8,8,16,10,20,10,13,5,13,17,15,10,13,10,8,6,16,13,12,12,7,21,18,12,13,9,1,11,10,10,17,12,8,29,12,15,17,12,20,14,18,19,18,6,6,16,13,11,7,24,5,12,13,13,14,11,12,9,9,8,11,15,17,5,15,3,14,2,12,8,14,18,9,19,14,8,21,23,7,9,15,16,7,7,29,8,10,11,8,12,13,20,9,4,9,12,13,7,4,18,5,8,14,21,28,8,18,8,19,14,11,13,18,7,14,15,17,8,16,16,22,15,14,9,15,12,15,14,8,15,16,9,23,20,13,15,15,15,23,12,23,23,12,8,10,25,13,11,14,11,10,9,13,16,13,14,10,14,9,16,15,15,14,21,11,20,16,3,24,10,15,14,3,9,19,6,13,6,10,3,5,14,20,9,14,15,10,13,19,8,17,7,15,7,5,10,23,9,13,13,10,15,10,16,6,11,13,21,12,19,16,4,17,23,21,7,8,15,28,6,9,11,10,9,25,9,16,15,14,11,11,13,11,6,23,12,6,7,17,6,16,8,19,12,6,25,19,9,5,12,1,12,7,23,12,10,18,16,22,8,11,14,24,10,17,10,22,9,27,16,11,8,14,6,12,7,15,13,11,10,9,4,9,16,16,18,12,5,18,11,12,11,13,9,18,15,15,20,6,13,25,17,21,17,8,15,16,10,11,11,6,10,13,11,13,6,20,10,9,13,21,9,10,9,12,6,8,16,7,10,17,17,11,13,6,13,16,8,16,4,12,11,10,9,13,5,11,16,17,13,15,9,11,17,14,11,20,13,13,11,25,10,9,11,32,9,12,18,6,8,11,14,25,6,10,8,15,15,14,15,17,8,10,12,10,10,14,9,13,15,18,10,23,11,12,13,9,8,12,7,17,10,10,13,25,9,14,10,8,24,7,17,12,21,2,8,18,10,10,14,12,19,16,4,10,12,14,29,8,14,11,10,9,10,13,14,26,14,2,16,18,7,13,11,7,25,9,6,11,9,8,7,12,9,17,13,8,10,14,9,10,14,12,16,9,15,9,14,13,6,11,21,13,15,9,9,10,8,16,11,12,9,8,8,15,13,5,15,12,22,5,14,20,7,10,12,6,22,17,14,5,14,18,9,9,21,13,19,12,10,14,15,9,16,6,11,8,18,5,12,13,20,19,10,3,15,16,19,14,21,13,11,14,24,20,26,14,20,30,13,17,10,15,12,15,18,5,8,11,13,15,17,17,10,12,10,8,17,12,12,18,18,15,16,10,14,9,8,15,8,7,4,16,10,17,6,17,12,20,15,16,19,14,19,12,12,6,12,8,12,12,12,22,13,6,9,9,15,10,15,11,15,7,17,17,8,5,23,8,15,16,10,13,8,15,16,4,14,15,19,6,4,8,10,13,19,15,8,14,16,20,10,21,8,2,21,15,9,8,17,12,6,17,8,9,12,18,6,16,14,17,13,10,14,14,15,17,12,21,16,10,18,6,16,9,4,8,7,12,7,13,14,10,14,13,12,12,14,10,14,23,13,9,10,17,9,10,10,11,13,8,22,13,8,13,10,15,16,23,8,7,5,13,8,19,11,9,16,11,12,12,14,19,8,5,16,18,9,10,14,15,14,11,6,14,14,20,23,20,13,9,10,16,13,13,14,13,16,11,17,12,12,12,8,18,20,2,6,12,15,12,11,19,7,8,17,10,7,12,9,13,19,17,12,6,16,11,18,15,12,10,12,22,11,9,10,15,10,11,15,17,3,16,6,14,22,12,11,14,16,9,18,14,9,15,17,7,20,12,12,10,11,19,20,14,11,21,11,9,2,7,13,13,7,15,9,14,25,11,13,17,15,6,8,9,8,8,3,2,15,14,17,17,7,20,12,18,7,19,17,24,14,10,8,9,16,11,12,13,10,19,14,13,6,9,17,17,12,9,16,4,15,9,21,14,12,15,4,15,8,15,23,20,21,13,16,7,17,17,15,14,14,19,16,4,9,24,8,18,11,4,20,21,14,13,12,13,9,13,9,15,31,12,12,15,22,9,15,14,7,15,8,10,9,10,9,11,14,18,14,9,12,10,15,6,14,14,4,16,19,20,18,10,4,8,6,12,19,11,20,13,21,21,18,6,25,13,9,20,6,17,15,13,9,15,14,14,13,10,14,11,17,30,11,11,8,11,18,6,15,18,9,24,14,14,19,13,18,10,13,16,10,11,11,16,15,14,28,9,12,27,13,9,19,9,18,17,9,18,13,16,17,14,6,4,9,11,7,7,11,10,14,15,16,17,11,12,5,21,12,20,13,9,12,20,14,20,16,12,11,14,19,16,12,9,9,16,18,11,10,13,12,5,20,14,14,8,5,10,12,13,15,20,17,10,23,22,18,14,11,4,22,8,16,15,14,13,7,18,16,6,8,8,14,9,13,10,9,10,14,22,8,8,8,19,4,24,11,6,8,20,14,10,15,13,10,16,15,10,16,8,11,10,14,26,13,22,11,14,11,7,11,15,12,11,9,27,8,6,2,18,9,4,20,16,14,11,13,4,7,9,28,13,8,9,20,16,12,12,2,9,8,19,9,6,16,10,11,15,9,16,17,10,21,8,13,13,21,16,8,4,26,9,15,3,12,10,16,18,11,11,13,17,8,20,13,14,14,7,16,16,14,20,12,19,14,12,18,12,21,10,12,6,17,12,7,12,10,21,8,18,16,12,15,12,10,17,14,9,23,18,21,17,14,16,16,21,20,13,16,8,15,14,14,15,13,11,10,18,14,15,11,12,15,12,8,17,22,11,7,11,14,9,12,29,13,7,8,12,13,9,12,10,14,19,11,18,21,7,19,8,13,11,8,22,13,15,7,16,5,13,19,7,22,12,15,8,6,16,10,12,14,10,9,22,11,13,14,13,4,6,16,3,21,18,9,5,16,12,17,12,9,19,15,10,8,13,12,17,12,13,15,21,8,13,13,15,21,23,20,22,17,21,13,11,12,18,7,5,6,10,14,7,9,10,11,11,12,13,19,13,16,17,17,17,8,12,13,14,13,24,10,17,5,7,12,13,17,9,10,9,7,9,14,20,13,31,14,18,12,10,8,5,14,13,6,15,13,8,17,14,9,12,11,27,13,20,12,7,24,12,10,19,16,11,6,17,11,14,8,11,12,16,14,15,10,9,10,10,7,11,13,19,3,19,15,12,8,16,14,8,10,11,9,12,11,19,7,9,4,9,10,16,14,15,10,14,23,14,23,15,18,18,14,18,11,13,13,7,8,19,16,26,21,15,13,11,10,27,11,23,25,14,14,10,17,10,26,13,20,16,4,21,23,11,20,24,15,15,14,12,11,12,8,11,14,7,14,14,20,17,12,12,15,16,12,5,9,16,4,14,22,17,12,16,18,12,17,9,18,13,17,15,9,17,11,21,4,10,15,16,13,23,13,11,10,12,6,15,16,10,14,17,13,19,12,25,13,18,15,10,10,11,17,10,11,13,14,7,12,12,11,5,14,8,12,19,22,10,12,17,13,15,13,7,12,11,6,28,2,19,13,12,13,15,26,7,9,9,8,20,13,7,12,15,12,11,11,10,13,12,27,17,8,13,10,11,17,13,14,5,14,9,4,7,7,10,13,7,5,22,7,8,10,12,12,20,4,13,17,11,21,13,9,9,12,16,8,17,11,14,7,10,11,8,15,15,15,21,11,11,18,13,12,15,7,15,9,17,14,20,7,8,6,17,11,3,14,14,10,7,10,29,12,13,5,20,14,18,17,10,6,5,16,6,6,11,8,8,16,7,9,12,2,15,7,5,9,12,17,10,13,18,22,6,21,16,7,6,11,17,12,22,8,9,17,4,18,11,8,15,17,5,10,4,8,9,17,22,9,14,6,14,19,9,6,4,12,10,15,5,11,15,16,4,11,8,9,6,29,6,8,8,20,17,10,14,4,23,8,12,10,14,7,11,15,6,9,15,16,4,18,11,15,13,15,10,22,5,15,23,18,12,11,20,20,13,17,16,11,7,10,13,17,21,14,10,13,13,11,10,11,14,23,6,13,21,27,13,5,15,12,13,19,13,15,12,20,18,8,17,18,7,19,23,6,13,5,11,12,11,3,9,14,8,25,18,16,13,13,13,9,28,12,7,10,11,11,9,9,4,2,10,14,14,14,20,15,13,8,19,10,13,19,10,9,27,18,10,13,4,10,14,12,16,8,8,12,16,4,13,14,4,9,10,15,10,14,16,7,7,13,9,15,17,10,5,12,20,4,10,17,11,12,17,16,14,4,15,15,19,13,10,19,13,15,12,19,10,10,22,13,8,25,10,12,11,11,12,6,15,14,9,10,19,16,24,13,10,9,14,5,12,7,7,11,9,13,17,9,9,21,12,13,22,12,6,4,15,10,7,16,7,6,20,19,30,9,13,15,5,14,16,13,6,16,13,11,8,7,13,17,7,19,4,21,16,4,7,10,13,21,23,6,8,14,7,7,17,13,21,9,15,5,12,6,9,10,13,7,18,18,16,11,5,15,5,12,13,18,13,6,7,11,26,9,6,23,19,9,10,12,12,14,17,13,15,9,11,19,23,12,22,20,15,21,9,11,12,8,6,10,12,8,17,21,12,11,13,12,9,12,10,12,10,11,23,9,9,5,7,16,10,13,15,8,15,16,14,14,12,10,19,13,10,6,14,9,12,12,18,5,17,12,14,5,9,10,14,2,18,8,8,19,9,6,13,2,11,12,22,15,14,31,14,12,10,25,20,12,14,17,16,10,16,9,16,17,6,16,8,11,15,10,9,18,9,11,12,25,5,9,12,16,7,21,12,7,13,7,8,27,14,13,15,17,11,16,19,19,16,13,11,11,12,2,10,12,17,15,14,14,14,13,11,14,10,10,6,14,23,8,11,17,17,15,9,17,11,4,10,10,16,17,9,15,14,2,12,9,11,12,13,13,2,27,8,13,7,12,13,13,22,14,14,9,25,11,10,17,14,13,8,13,18,17,20,16,8,14,30,8,5,13,19,9,14,14,15,6,7,16,7,11,23,9,4,16,16,14,23,14,26,11,10,8,18,15,10,8,12,11,21,16,7,17,7,24,8,10,10,14,14,16,4,14,13,8,5,7,16,16,13,9,10,4,6,7,11,14,16,19,7,13,15,10,20,11,15,20,14,12,4,18,15,12,13,15,7,21,16,17,11,22,8,6,11,11,12,21,12,23,11,9,21,9,10,25,5,6,11,15,10,9,9,10,19,5,8,10,9,4,8,10,11,12,18,9,14,5,8,5,10,4,11,20,18,17,8,19,10,14,16,17,5,9,13,10,11,10,8,17,19,7,5,13,7,14,18,11,14,8,12,9,11,10,20,12,16,12,10,12,19,10,6,17,11,13,25,16,7,16,19,12,5,11,4,10,20,11,14,9,20,12,21,23,8,15,9,5,13,23,13,7,6,21,10,5,16,26,11,20,19,10,12,13,13,13,9,19,13,12,10,11,12,16,16,2,9,6,18,3,14,14,23,16,9,16,21,13,15,22,17,15,16,10,23,14,13,13,12,11,7,12,14,21,12,16,20,8,18,9,12,11,9,5,26,9,11,9,8,14,17,6,13,19,15,14,18,10,14,18,12,8,20,21,9,18,19,9,11,25,28,14,5,11,11,16,7,14,6,12,8,11,11,10,9,11,7,23,16,7,10,10,11,6,12,13,9,16,14,11,8,15,15,11,12,15,18,13,13,7,12,6,11,13,9,12,12,3,18,15,15,11,20,12,13,22,12,13,10,14,18,22,17,10,16,11,17,16,13,5,7,8,9,20,12,17,10,14,11,15,8,11,12,11,12,13,12,11,10,7,13,16,13,7,10,13,15,17,18,12,11,16,8,14,31,11,11,12,11,21,14,9,12,17,20,10,10,12,25,6,11,16,8,9,15,9,7,14,20,25,9,13,20,6,13,14,13,12,16,12,14,15,8,8,7,6,8,10,19,18,2,15,18,11,21,9,7,9,3,14,17,7,19,17,7,10,14,20,4,6,15,10,15,15,11,14,10,5,6,9,9,11,19,16,22,8,12,7,12,16,12,14,9,15,20,14,14,16,10,9,9,9,17,4,14,16,30,8,13,9,14,19,14,21,9,13,23,18,7,15,10,8,10,18,16,16,7,13,7,26,19,13,11,3,11,12,15,17,6,22,11,18,13,16,12,12,12,17,13,11,17,14,16,10,20,4,5,15,4,16,15,7,13,19,9,14,5,16,18,19,12,8,16,17,5,17,18,17,11,11,14,17,8,17,17,22,14,22,8,19,11,22,10,15,9,22,14,2,10,8,13,16,7,11,15,8,14,15,7,20,13,9,11,14,14,27,8,23,18,20,18,18,11,9,12,9,4,10,11,3,13,9,18,21,8,9,10,12,8,9,10,14,8,18,10,18,10,17,7,12,13,18,12,7,9,22,4,19,18,12,11,7,9,5,11,10,12,8,16,14,11,24,28,9,14,17,12,5,10,15,8,12,19,8,14,17,17,7,10,15,18,4,8,12,15,19,21,10,12,25,12,10,17,12,12,20,7,16,17,10,10,12,24,16,13,13,13,7,18,8,14,10,8,9,20,10,18,13,13,14,8,9,32,16,19,7,14,12,14,7,6,12,10,23,12,11,13,9,14,12,15,11,12,8,13,6,10,17,5,14,16,21,9,23,13,14,5,11,28,7,11,14,23,11,14,13,15,6,13,11,9,18,8,17,14,7,11,5,18,15,18,14,5,10,16,11,7,17,17,20,13,11,7,12,20,4,13,19,12,6,18,16,15,18,6,15,8,20,11,12,10,10,15,7,15,9,12,16,14,14,5,9,11,8,21,12,8,8,17,13,20,21,13,7,11,12,16,11,7,4,16,9,13,10,14,17,19,13,24,12,12,14,18,19,21,4,9,9,21,14,9,17,16,37,10,13,14,11,13,12,15,11,12,9,13,8,16,8,11,16,16,6,10,10,25,10,6,14,10,18,14,9,8,18,11,16,8,23,14,14,22,14,14,27,12,19,19,9,14,8,11,11,20,4,9,17,15,11,11,7,9,18,8,19,12,8,12,10,14,17,18,21,18,12,18,14,4,14,14,13,10,26,8,9,21,11,17,7,5,5,8,17,8,19,15,12,20,24,6,10,18,13,9,10,12,20,7,18,27,6,14,14,15,9,9,6,7,9,17,5,23,14,14,8,13,16,20,11,3,16,14,13,26,11,16,14,16,17,17,15,17,19,21,6,9,11,17,26,18,18,9,19,28,20,18,19,18,18,11,14,20,6,10,18,17,14,11,13,14,10,11,8,9,15,16,3,6,13,18,15,9,12,13,4,6,7,13,8,19,12,9,8,18,8,10,15,14,16,16,5,14,5,16,12,10,11,21,9,6,19,9,8,22,16,10,9,12,21,11,15,12,20,3,16,8,7,10,14,20,11,16,18,10,10,10,12,21,12,16,26,15,17,11,17,10,10,13,12,9,9,18,11,12,9,13,12,10,6,16,6,12,8,8,15,12,14,15,9,16,6,11,13,7,19,7,13,11,15,17,10,7,17,15,16,15,15,13,5,6,11,8,13,12,12,13,12,7,12,24,8,18,12,14,9,22,13,5,11,11,11,10,12,8,15,4,7,10,12,14,9,10,12,12,19,12,11,12,20,15,19,9,13,7,10,17,11,12,17,12,14,8,6,19,12,15,21,12,10,13,4,3,16,19,20,11,8,16,8,9,6,11,16,14,16,11,8,14,19,14,12,23,26,10,12,8,13,21,11,22,12,17,8,18,21,16,12,25,20,14,20,12,9,5,12,14,7,20,19,17,11,10,9,10,17,8,8,12,6,15,9,6,19,20,18,21,19,12,22,3,12,22,15,11,14,17,7,6,12,11,6,8,10,19,18,10,11,14,15,12,14,21,8,8,12,9,12,11,10,18,9,7,22,13,14,13,20,17,10,22,13,14,16,10,22,19,13,9,13,14,8,12,10,9,13,12,11,12,14,14,14,17,13,13,8,6,8,10,21,17,14,14,13,12,21,11,18,10,17,18,14,12,24,14,17,17,14,16,10,16,14,16,21,7,11,10,16,18,6,20,19,13,16,5,14,16,8,8,7,23,14,13,11,2,13,10,8,17,17,13,17,17,14,7,11,14,14,24,9,17,14,10,16,8,7,9,10,16,24,22,11,5,13,13,16,11,10,13,24,15,13,9,16,17,8,15,15,16,9,11,22,8,20,14,11,9,20,18,10,13,12,16,18,21,27,18,10,8,13,7,19,16,12,9,16,10,4,13,14,25,15,14,16,10,9,11,15,9,19,8,15,11,5,13,7,7,16,14,15,12,9,13,17,17,12,18,13,16,8,12,8,5,6,22,15,11,13,16,15,10,7,8,15,5,15,20,14,15,11,8,7,22,17,10,11,18,11,10,15,13,1,15,27,19,11,13,15,17,12,13,11,16,11,17,16,18,14,10,10,12,15,18,15,13,19,13,8,10,12,29,13,10,11,10,11,8,11,21,17,13,11,26,15,5,11,7,5,5,9,13,15,9,22,9,12,11,14,10,9,15,11,8,16,18,18,19,13,12,15,11,11,21,11,6,9,14,14,17,21,6,8,9,13,16,26,11,7,13,15,8,14,6,8,3,9,16,12,7,11,8,14,14,19,21,12,19,13
