# Supplementary material for: Poisson pre-processing of nonstationary photonic signals: Signals with equality between mean and variance
Source: PLoS One. 2017 Dec 7;12(12):e0188622. doi: 10.1371/journal.pone.0188622 (PMC5720749; doi:10.1371/journal.pone.0188622)
Supplement: S1 Dataset — (ZIP) [file pone.0188622.s001.zip › data/experimental/noise/noise_10.dat]

22,4,0,16,12,12,12,17,18,12,9,8,7,8,3,17,12,11,11,23,9,8,12,19,9,20,16,17,11,11,8,18,8,4,18,9,8,15,10,13,7,9,8,11,16,25,16,18,13,9,23,12,7,25,8,6,12,10,11,18,12,4,10,19,10,13,13,5,12,16,18,11,5,18,16,14,12,11,16,21,8,26,9,6,14,16,9,17,14,19,6,24,5,14,16,10,8,8,13,5,7,10,0,9,16,13,9,16,8,12,12,7,8,14,13,6,2,14,19,5,18,15,24,21,21,13,9,22,8,16,7,11,13,7,8,10,16,16,2,14,13,17,13,15,9,9,6,8,10,9,16,8,9,11,14,21,18,12,9,13,6,12,15,11,13,17,14,19,12,16,7,12,17,10,20,10,14,15,5,11,8,14,15,6,16,16,15,8,20,9,8,19,12,14,9,33,11,19,9,12,11,7,19,13,18,14,9,22,16,26,13,6,9,22,9,18,13,6,7,10,12,6,11,10,18,6,20,12,18,16,6,13,12,17,12,11,7,21,9,6,19,8,20,15,7,9,5,11,14,16,9,10,10,14,9,17,8,8,12,6,17,11,27,22,5,19,21,10,12,8,21,13,11,6,15,14,13,14,13,6,11,9,7,4,16,3,13,9,7,10,13,16,11,20,17,12,9,9,14,8,8,12,7,8,8,8,7,11,19,7,11,19,4,12,10,9,15,19,20,7,18,12,14,9,6,23,8,21,17,19,23,9,14,16,20,10,14,14,13,11,10,7,15,10,19,9,15,16,12,16,9,6,13,10,11,16,10,5,14,13,15,11,13,8,14,6,16,10,15,5,10,9,17,5,19,5,13,18,8,21,17,13,13,20,14,31,22,16,15,10,14,14,21,14,18,14,17,14,13,17,13,14,9,8,16,21,16,12,7,10,15,22,12,20,10,7,19,20,11,16,10,18,12,9,17,16,13,29,18,10,14,10,11,10,11,11,7,7,8,15,14,25,5,6,10,2,8,11,24,10,18,16,5,15,14,11,13,16,10,10,6,4,10,9,20,4,17,21,7,11,9,26,7,15,14,15,13,10,16,14,17,18,6,16,7,13,12,13,13,18,9,16,16,15,9,13,6,3,11,16,15,13,8,11,18,10,17,11,11,11,15,10,15,19,22,21,8,16,10,20,15,16,11,10,11,14,20,6,11,5,16,13,14,21,34,12,4,13,17,13,18,12,13,14,16,21,8,5,10,13,25,8,7,12,12,18,12,20,10,8,11,7,11,2,18,13,25,23,13,9,11,16,9,13,15,25,1,8,12,8,7,12,14,8,17,16,13,11,16,21,11,13,8,7,10,20,15,26,23,20,10,23,22,18,16,15,21,8,12,15,11,19,9,14,8,21,13,9,12,18,17,13,23,7,15,15,19,13,11,15,13,14,22,12,16,15,16,10,15,9,8,25,11,22,9,10,6,12,5,16,19,10,16,10,13,16,14,9,14,14,11,9,10,19,21,8,6,5,16,8,12,21,7,18,17,8,5,13,5,8,12,12,9,6,5,20,6,15,6,19,17,9,9,17,12,21,13,23,6,12,13,20,10,16,19,12,15,20,9,10,20,5,11,13,7,5,11,17,10,6,15,9,17,8,8,10,10,12,15,4,5,11,15,18,19,9,17,16,11,9,5,9,11,3,13,14,10,13,10,22,16,11,15,18,12,18,12,13,8,17,12,12,14,15,15,5,22,6,14,6,12,20,14,8,30,17,10,22,22,12,9,12,9,10,6,5,8,10,16,8,15,13,8,13,17,19,13,16,13,10,10,9,13,12,16,18,12,13,13,11,9,19,8,11,10,7,7,10,13,19,21,13,15,9,12,12,22,11,15,9,18,18,16,7,15,13,13,22,12,20,12,14,14,16,15,25,15,16,10,17,15,12,4,7,10,24,7,14,9,15,14,13,8,9,15,6,8,14,10,8,5,17,15,8,7,12,10,16,6,16,15,16,18,11,18,17,19,12,13,9,9,13,12,19,10,10,4,11,9,14,13,24,11,7,13,12,21,24,11,9,10,21,11,10,16,13,8,18,21,9,6,13,15,9,21,12,11,16,22,16,12,6,18,18,11,18,8,18,19,9,23,16,12,14,9,17,15,10,13,5,20,21,10,15,17,12,2,8,13,10,12,13,20,13,4,16,15,12,16,23,28,15,16,15,12,12,10,19,19,6,15,17,6,10,12,21,11,13,15,12,19,13,15,28,10,10,14,20,3,18,16,13,19,19,15,12,11,10,23,13,7,6,11,14,15,7,15,10,8,19,19,19,13,18,23,17,13,14,16,12,13,11,9,22,25,6,15,12,17,21,14,8,12,18,19,11,5,22,14,9,16,18,19,8,11,13,13,5,27,8,11,10,11,6,21,19,6,3,8,23,21,16,15,6,17,14,9,13,8,10,15,6,14,10,16,12,8,9,16,5,12,14,8,9,21,17,11,21,14,19,12,11,11,15,8,17,14,16,9,22,17,9,5,21,15,21,8,5,5,13,13,10,14,15,13,14,9,13,16,16,19,10,10,11,11,10,12,11,12,16,12,7,16,17,19,14,20,15,11,19,14,17,7,16,8,15,10,14,9,11,16,8,15,14,21,14,16,12,9,13,14,16,10,16,7,24,7,9,15,18,14,13,10,12,15,16,15,15,15,13,19,10,5,17,9,23,20,16,17,10,12,11,17,16,6,8,19,6,11,18,22,14,10,17,16,14,17,18,6,8,5,3,13,13,17,30,9,13,22,21,8,15,18,15,15,20,12,6,19,17,7,11,19,15,6,8,5,26,11,7,12,10,9,21,8,4,18,21,18,10,9,17,10,16,10,12,16,13,11,9,24,10,14,14,5,11,27,10,10,22,11,36,15,15,18,11,19,13,7,10,17,8,5,12,10,16,11,4,9,19,8,10,21,11,12,20,9,9,8,9,10,6,13,10,12,10,16,12,14,9,10,9,10,6,6,18,5,12,24,20,17,10,15,3,12,4,12,18,24,14,10,13,11,9,17,8,10,11,21,11,13,7,15,11,17,6,16,15,23,13,9,26,15,12,21,7,17,15,12,8,11,26,13,19,4,22,12,12,16,8,21,10,5,15,12,9,12,3,15,16,10,11,13,20,12,16,11,10,13,17,13,12,16,9,12,12,7,15,21,10,20,16,15,7,16,17,21,15,11,8,7,19,15,7,17,14,12,13,13,10,19,10,13,17,2,11,9,12,15,18,12,15,11,18,13,13,21,15,13,9,19,18,16,17,25,4,16,9,15,10,10,2,12,14,4,15,9,11,23,8,13,13,10,9,7,19,6,9,24,10,20,31,17,18,10,16,21,6,10,24,16,5,9,16,27,9,8,20,14,11,15,10,9,15,14,17,11,17,19,12,14,16,19,18,2,21,22,18,16,16,15,13,12,16,9,23,18,33,6,3,10,19,19,9,23,13,10,6,30,22,13,9,18,9,14,5,11,16,19,20,15,12,20,11,12,20,14,7,8,7,15,17,11,19,16,6,10,12,12,10,16,18,8,7,10,13,16,12,17,11,26,7,16,12,18,16,17,9,16,9,14,26,9,13,8,13,16,18,11,14,18,14,10,13,10,4,13,10,8,8,9,19,16,7,16,16,14,17,18,19,12,17,8,12,16,12,4,9,11,11,4,13,8,16,21,15,12,12,13,17,16,11,27,11,8,25,13,4,14,16,4,8,13,8,20,9,9,6,3,14,19,11,9,10,10,7,16,5,9,18,17,10,6,19,8,19,13,12,16,12,14,12,11,19,11,7,11,20,8,13,20,10,16,14,21,15,10,17,3,9,11,13,3,10,10,9,11,19,18,18,12,17,10,18,11,13,13,7,15,16,17,10,14,5,23,5,8,15,6,6,22,12,14,9,16,18,19,11,11,6,10,19,12,11,15,13,14,18,12,17,17,7,7,12,9,4,12,12,10,6,16,15,14,13,6,12,20,11,12,11,11,17,23,18,12,23,10,16,13,10,3,12,9,14,9,11,10,12,11,8,10,18,6,13,11,13,16,15,21,20,12,11,9,13,23,9,11,17,20,10,17,20,20,10,11,16,22,12,18,12,16,15,12,13,20,8,18,21,9,9,16,18,13,11,11,12,7,21,12,13,17,17,8,16,11,10,13,6,19,12,12,11,12,15,22,12,6,7,14,8,8,9,17,8,12,13,15,16,18,5,19,12,14,12,4,17,11,13,19,4,15,8,7,11,22,15,12,9,6,11,4,12,8,22,6,0,10,6,6,15,11,14,12,14,12,7,2,3,9,10,10,22,15,20,9,7,7,24,17,23,13,15,20,12,12,10,10,14,7,7,9,19,22,10,11,11,11,11,9,21,10,11,8,9,9,8,15,10,8,10,12,8,2,12,12,11,11,10,12,9,21,15,15,10,10,9,6,16,19,6,24,10,9,14,11,10,8,20,18,12,9,9,13,12,7,12,8,6,12,15,16,14,22,9,13,15,5,12,10,8,14,27,15,12,15,7,7,13,9,9,4,15,15,23,17,11,9,3,8,11,12,11,7,14,11,18,16,6,15,14,10,18,11,6,17,14,14,7,15,9,8,15,16,9,5,7,12,10,17,7,14,17,4,12,9,17,6,17,6,10,9,19,17,20,10,16,12,12,15,15,19,20,16,8,6,16,28,5,20,7,9,13,10,11,7,9,14,11,12,11,17,16,6,18,10,11,19,15,7,9,5,19,17,9,17,19,19,22,12,6,3,12,12,11,9,12,28,18,6,11,13,15,13,20,14,14,20,6,5,12,23,10,16,12,10,9,8,2,6,15,16,8,8,10,7,13,20,15,10,22,10,23,13,15,18,8,9,15,6,5,13,15,6,17,20,9,18,21,13,12,4,13,9,11,6,9,11,21,6,13,6,4,19,27,20,13,13,14,12,17,10,12,11,12,20,8,15,16,5,7,12,18,24,10,11,12,15,5,11,9,18,11,13,8,13,15,18,13,17,7,25,11,19,13,15,8,6,9,24,9,11,23,14,14,11,7,11,8,9,15,4,13,9,16,20,7,6,15,17,10,22,12,31,6,22,19,14,14,18,17,7,13,20,14,12,5,17,12,19,9,15,13,12,6,15,14,18,9,15,19,14,17,4,12,7,18,15,18,5,11,10,8,14,21,8,9,31,16,21,17,8,12,19,14,12,10,11,17,13,7,5,19,5,8,11,8,7,14,7,23,17,18,22,21,18,9,16,12,13,10,16,27,11,15,30,14,10,18,9,14,19,13,16,11,15,13,19,7,18,15,13,11,18,14,19,18,12,9,6,23,5,19,12,17,13,10,22,14,24,9,10,13,6,12,8,23,6,9,10,15,10,14,4,10,22,14,8,19,24,13,6,8,22,20,15,12,13,16,9,8,11,15,16,11,6,22,12,17,8,11,14,21,20,7,22,10,16,15,23,10,6,3,22,24,16,11,10,10,14,7,16,18,5,16,9,14,17,13,22,9,12,15,22,7,14,13,10,8,14,7,10,15,16,21,15,9,8,12,14,11,16,15,6,14,5,11,14,8,14,9,26,10,18,13,10,16,8,10,12,13,16,20,6,17,8,19,8,10,8,15,18,8,13,8,12,17,12,13,11,11,11,15,11,11,11,5,13,10,15,11,7,15,15,14,15,13,14,9,12,20,14,10,10,19,23,16,10,19,18,13,12,12,14,15,9,15,12,16,11,9,16,15,15,10,18,14,6,12,10,8,21,9,11,6,6,16,11,19,11,8,13,10,19,14,12,10,7,16,20,9,6,22,9,10,15,15,11,10,12,6,2,9,15,9,10,24,22,14,8,19,13,10,12,5,10,8,14,14,9,5,20,2,7,13,11,6,9,6,25,25,14,8,13,8,24,5,14,7,10,13,9,8,3,11,16,8,16,5,5,7,15,12,15,10,11,17,16,13,26,14,11,9,14,9,21,18,18,15,12,15,4,16,12,13,12,19,14,8,9,10,17,26,20,17,11,6,12,8,11,11,17,12,10,19,13,10,10,10,10,15,11,17,7,12,12,18,14,15,5,8,10,16,12,14,21,12,10,9,17,20,18,10,16,8,17,6,10,20,16,17,12,16,26,16,17,16,10,9,8,9,8,15,10,13,6,15,13,10,9,13,10,19,11,8,16,9,17,15,8,9,8,9,11,5,8,12,18,4,19,9,14,13,19,10,32,11,15,11,12,17,18,16,10,8,4,23,8,9,11,8,12,5,10,14,19,12,12,11,13,22,12,16,9,11,23,14,18,11,11,6,7,8,16,12,13,14,13,17,30,20,20,17,9,19,5,12,18,19,11,19,16,21,17,15,3,13,15,20,19,12,24,11,11,9,9,6,19,13,5,17,14,13,13,14,13,14,12,2,12,13,12,6,13,10,24,8,13,14,13,7,5,9,7,15,12,13,12,10,17,16,4,15,19,13,12,13,21,13,16,19,11,18,14,16,9,28,17,7,23,4,17,18,12,15,12,4,14,13,12,14,6,8,10,15,15,5,15,17,8,4,12,14,22,8,20,19,7,12,16,7,16,24,6,11,18,15,15,12,17,18,26,15,9,12,15,14,9,13,18,8,10,18,13,10,16,14,17,6,10,21,6,9,8,12,15,17,12,12,12,14,9,13,10,19,10,17,7,15,15,21,22,10,22,7,12,16,10,20,15,14,10,10,16,12,7,18,18,14,10,17,7,12,11,11,17,9,12,7,12,20,9,6,16,15,10,11,12,10,7,29,14,16,17,10,18,18,13,1,13,10,10,5,12,16,6,5,14,6,13,8,8,11,11,22,8,9,15,20,22,24,21,23,23,9,6,11,2,8,24,3,18,15,20,13,11,15,13,13,9,9,20,10,17,14,17,25,5,21,12,17,15,8,27,15,16,12,6,12,23,17,13,7,22,24,13,3,13,19,18,12,21,13,14,11,10,6,7,12,5,17,6,12,15,12,14,21,15,10,17,16,17,11,14,10,9,18,14,5,13,17,14,7,14,7,12,22,9,14,8,13,9,13,5,21,6,7,11,10,21,10,3,10,9,7,10,16,17,9,14,21,19,8,2,16,10,17,6,10,7,19,9,10,17,18,21,9,21,11,3,17,2,12,12,24,26,8,7,13,11,16,9,26,10,14,9,12,14,7,10,15,15,2,11,19,5,7,9,15,9,10,8,15,9,9,11,24,15,10,14,21,18,16,12,6,17,25,20,14,27,17,15,12,12,5,12,22,13,21,8,6,26,9,15,7,10,12,10,9,13,13,11,6,9,9,19,18,13,17,17,14,17,7,20,21,13,12,13,11,15,12,13,9,17,15,16,8,6,16,17,14,8,8,12,22,4,13,5,21,10,20,10,14,10,17,14,7,13,8,15,13,26,8,10,22,8,20,13,15,20,23,17,9,14,17,8,6,11,20,12,9,10,22,23,18,22,10,13,9,9,12,18,6,12,5,13,11,15,11,17,6,12,19,7,14,9,10,15,22,5,16,4,15,9,12,10,15,15,9,10,18,15,16,18,14,11,15,7,16,13,27,18,8,7,11,10,22,8,16,15,17,24,7,9,11,14,23,15,16,15,21,11,22,18,2,16,13,9,11,16,15,9,7,22,6,14,12,20,13,12,18,16,14,10,6,15,7,11,12,10,5,10,9,11,11,22,12,9,14,8,18,11,7,16,5,12,6,12,7,19,17,12,19,20,14,22,10,14,10,15,12,6,11,18,12,14,7,10,14,14,23,12,18,30,14,9,9,8,26,18,7,16,12,8,14,13,11,22,9,10,14,9,12,12,18,25,12,15,5,16,5,7,20,18,8,11,13,14,5,19,25,9,9,5,13,16,10,14,3,13,9,7,15,13,9,17,3,8,14,10,15,21,3,4,13,12,12,22,11,3,20,12,9,20,10,10,12,18,10,8,10,10,12,14,5,4,15,7,11,11,13,11,8,14,22,14,15,10,6,15,17,10,14,21,17,16,7,15,14,11,9,13,10,8,9,10,15,6,15,10,10,19,18,13,17,14,12,13,8,17,18,14,13,16,12,17,13,8,16,13,10,9,8,11,9,21,11,11,19,9,15,15,17,9,8,16,11,13,22,28,11,20,10,12,11,8,7,19,20,23,6,9,10,18,14,15,6,10,5,22,11,7,11,14,9,9,10,16,9,7,19,4,14,10,20,8,6,10,11,6,22,2,9,13,7,19,13,11,22,9,18,13,18,9,17,19,19,9,12,12,12,10,19,15,13,18,8,10,16,7,14,8,14,9,13,20,12,16,15,13,13,8,2,5,20,10,11,26,14,16,19,28,6,14,13,23,16,11,3,13,21,14,6,15,16,10,17,11,11,12,5,16,13,15,12,11,22,16,20,22,25,9,13,8,17,13,11,8,11,18,8,7,18,13,20,23,7,7,23,9,9,11,11,14,6,17,13,18,5,12,20,22,16,23,14,21,12,8,14,16,10,25,10,8,19,23,11,11,18,9,10,5,11,15,17,16,12,19,17,21,6,12,15,17,17,10,19,8,15,26,9,10,12,16,14,9,12,13,11,15,16,4,13,4,9,8,23,16,8,19,10,9,3,6,18,14,14,8,22,15,1,29,11,17,20,19,17,10,8,5,11,22,6,22,15,11,14,14,13,19,14,12,9,11,9,11,14,18,17,12,6,23,14,15,7,8,8,18,15,22,2,17,21,14,11,12,16,11,5,21,11,13,14,17,9,14,12,17,4,6,17,3,12,7,20,22,13,13,19,9,14,15,8,26,16,17,8,9,8,7,24,6,13,5,19,18,11,11,9,17,9,12,24,20,11,7,18,9,8,23,11,19,12,11,15,7,12,9,7,12,14,14,14,18,15,23,11,8,8,11,9,7,6,26,13,19,14,21,11,15,12,6,13,6,10,9,6,22,4,19,11,7,16,7,9,21,16,5,7,11,7,5,17,15,13,9,17,16,9,10,14,14,13,21,18,21,7,12,17,13,11,17,11,12,7,17,11,5,18,8,26,15,20,7,14,10,21,13,14,23,8,8,9,16,7,13,18,16,5,21,18,12,8,17,13,14,11,15,20,16,9,5,13,14,12,16,20,9,13,21,15,9,12,18,10,21,13,8,9,15,14,12,18,6,14,19,27,12,16,11,17,13,21,10,12,11,15,12,15,13,10,9,13,23,10,10,9,9,19,12,7,13,13,4,14,20,24,9,31,10,8,18,14,14,11,6,19,15,12,16,9,16,14,14,11,5,8,13,5,10,11,23,7,15,9,16,14,18,12,10,14,6,14,15,15,9,8,16,3,5,15,21,19,13,13,10,10,22,15,17,10,19,20,10,14,19,7,15,15,10,19,10,13,16,13,12,13,22,16,10,15,8,8,21,24,13,22,9,16,14,14,11,20,17,13,11,4,17,20,5,16,13,13,9,8,9,5,6,14,9,15,12,16,10,12,25,12,21,15,10,12,14,11,14,8,22,12,14,9,14,21,3,7,14,19,12,12,17,7,13,7,7,10,16,12,7,18,26,17,11,21,6,15,10,15,9,13,17,17,11,9,4,12,11,18,12,12,13,11,16,15,11,16,13,17,14,11,14,14,13,13,1,17,8,12,6,10,9,24,22,19,8,12,11,17,6,7,18,8,10,10,19,10,14,8,11,8,17,11,12,20,12,8,13,10,19,15,9,13,11,8,13,11,13,15,17,15,12,22,11,11,11,12,5,12,12,10,9,9,10,17,15,6,20,9,12,20,6,14,18,6,10,3,13,21,7,13,8,13,12,13,7,7,7,15,19,9,16,31,18,8,14,12,10,16,6,3,9,16,19,13,5,11,15,9,5,7,18,16,5,13,20,8,10,13,8,5,9,8,7,9,15,16,13,20,22,16,10,10,17,8,10,20,5,9,20,9,14,16,26,4,9,22,12,16,11,6,8,18,26,13,10,19,14,11,22,13,14,21,17,11,10,11,10,8,13,18,21,16,20,8,18,8,8,9,14,7,11,18,13,6,25,12,19,6,24,17,13,10,8,14,15,4,22,14,14,7,15,8,11,2,14,9,17,11,13,7,11,9,15,15,8,11,7,13,12,9,18,10,7,9,12,9,8,22,16,12,11,8,6,12,12,8,5,17,5,15,14,19,16,9,4,7,13,13,20,7,15,6,9,9,14,10,15,6,12,14,13,18,11,14,5,10,16,12,14,18,8,21,9,20,18,20,13,19,11,30,9,22,20,9,15,16,25,11,16,10,13,8,8,9,10,5,6,18,12,15,17,13,21,17,11,16,11,10,14,11,19,7,8,17,12,18,12,10,8,15,9,8,11,21,13,26,10,11,11,16,4,14,12,25,10,11,10,12,12,31,19,21,11,9,16,12,5,8,12,17,20,15,7,28,5,15,8,7,10,19,8,13,14,18,13,14,10,6,11,15,8,17,10,15,20,14,21,9,18,8,11,6,11,7,6,11,9,7,20,15,13,11,24,7,13,14,3,14,12,21,9,10,14,7,16,7,11,15,10,21,16,5,14,3,17,9,12,11,10,11,12,11,11,18,16,4,14,10,19,17,17,10,7,22,13,16,11,8,17,14,10,15,11,12,17,13,12,15,13,8,23,16,11,13,6,6,11,16,10,13,15,5,8,4,13,6,6,22,20,5,22,6,10,24,21,7,14,7,16,6,13,15,7,8,11,16,6,19,9,10,16,7,13,13,20,16,22,15,13,16,10,10,8,5,15,7,15,13,10,11,7,7,10,11,11,13,17,15,10,15,8,13,18,12,10,25,15,9,13,1,8,18,10,10,14,9,12,16,8,14,8,10,13,9,14,9,8,20,5,13,14,16,13,13,6,3,11,11,10,6,18,7,14,16,12,19,11,3,7,16,9,18,14,16,6,10,10,15,8,16,11,18,4,21,15,9,18,15,9,12,15,9,9,20,18,15,14,9,19,10,7,9,15,12,8,15,12,23,12,21,10,7,13,14,16,14,6,14,17,20,13,8,8,9,5,11,15,13,5,13,12,12,15,15,16,15,6,17,7,19,22,18,8,10,10,18,9,10,9,18,15,10,19,19,12,8,20,15,9,14,7,9,17,23,20,12,29,6,7,11,18,17,13,7,31,16,13,11,12,8,10,16,12,15,17,16,10,13,3,9,14,9,11,16,20,15,17,15,9,24,3,15,10,17,6,19,17,10,14,15,18,13,8,13,11,14,12,14,17,12,9,7,8,13,19,15,13,12,7,14,23,8,8,11,8,11,12,14,9,14,14,9,22,15,10,13,15,14,17,11,10,13,13,12,15,18,7,8,10,8,14,7,12,11,11,9,13,8,16,10,12,14,8,18,12,9,15,6,12,12,17,6,20,9,9,11,10,5,12,10,17,19,19,14,22,22,7,15,10,12,6,9,11,12,15,13,18,17,11,16,23,14,12,16,11,17,7,23,20,9,22,20,11,11,2,19,13,3,11,15,12,10,11,14,11,8,11,14,14,6,8,12,14,15,17,11,16,10,4,7,12,13,15,22,10,7,22,21,13,6,10,16,8,22,6,15,14,13,15,7,17,9,12,20,8,12,17,5,7,12,6,8,10,16,13,13,6,16,13,11,13,8,8,13,16,13,7,18,5,13,18,6,9,10,8,9,10,15,16,13,11,25,8,10,8,9,14,20,8,12,11,16,9,4,24,16,17,13,9,11,14,5,14,14,13,7,11,21,11,14,17,15,12,10,18,4,15,11,13,23,11,14,25,28,13,8,22,12,15,6,16,9,18,22,15,17,12,12,9,8,14,4,9,11,9,8,9,6,6,12,14,16,9,8,16,14,12,19,6,12,10,19,11,11,12,13,14,20,20,9,10,9,21,16,22,6,18,5,7,6,15,8,8,19,11,9,11,16,8,9,4,17,11,14,15,24,13,20,21,15,14,10,13,11,7,13,5,9,10,18,11,9,13,15,12,9,8,15,9,15,18,9,9,4,11,9,5,3,22,19,12,19,22,13,11,15,14,8,17,11,18,16,23,21,14,7,11,8,11,13,14,10,13,20,23,13,2,16,20,10,8,18,6,22,21,6,17,14,14,12,9,8,17,9,7,5,11,22,12,12,19,16,21,7,12,11,22,11,13,17,15,17,10,16,13,12,15,15,8,10,8,15,11,14,12,13,20,12,18,13,15,24,5,7,9,10,12,14,14,12,22,11,21,4,14,11,13,18,17,17,18,10,11,12,10,5,8,22,14,3,12,11,23,17,16,19,13,3,13,12,12,10,10,18,12,8,8,14,12,7,7,16,27,13,16,14,9,9,8,13,11,21,5,14,14,19,10,17,12,10,16,15,19,4,19,4,8,9,13,18,18,10,9,21,9,15,5,11,5,14,14,18,11,6,10,7,14,12,12,14,5,9,12,6,7,6,9,20,14,2,11,15,6,7,16,17,15,7,18,7,17,5,8,17,6,20,6,12,8,14,12,7,8,20,11,7,12,11,14,10,20,12,12,10,14,14,2,8,12,22,13,11,11,10,5,14,16,15,11,13,10,13,11,14,12,9,14,9,12,12,11,12,15,12,9,12,8,18,17,11,20,14,4,15,20,5,14,18,8,7,11,21,17,18,14,12,17,8,5,12,7,11,5,15,14,7,24,13,9,12,21,6,15,11,15,14,13,15,19,16,23,7,10,15,10,16,14,13,19,9,10,17,8,10,6,11,15,8,19,19,12,26,9,1,11,13,9,15,13,11,4,6,9,11,17,15,9,30,9,15,8,9,17,9,12,18,20,10,16,13,17,11,14,17,17,14,8,15,15,13,15,11,9,15,13,10,13,17,9,8,14,16,11,9,15,16,22,9,21,12,14,19,7,10,12,4,19,10,6,5,10,21,12,7,13,15,35,7,12,19,16,19,7,10,9,9,6,9,3,5,21,10,19,16,5,8,14,20,12,20,9,18,10,10,7,14,14,8,16,15,15,27,25,10,8,13,14,5,16,18,19,21,9,15,21,13,9,15,11,22,19,6,9,14,12,15,14,16,9,9,12,7,10,15,20,13,11,7,22,10,18,9,13,12,17,11,18,10,15,15,10,16,24,16,10,18,28,17,13,14,15,11,12,15,21,3,9,16,5,16,17,11,11,7,19,22,16,12,14,13,19,7,16,19,16,5,14,9,20,8,10,10,16,11,14,7,23,6,12,14,15,15,19,4,14,12,12,15,11,8,7,10,13,23,13,15,9,13,17,14,14,13,17,19,2,27,18,17,14,9,14,10,9,11,7,13,11,17,11,13,11,17,13,9,15,12,11,14,27,14,15,11,20,11,17,15,18,12,13,7,22,14,12,14,17,21,10,17,7,2,15,11,16,16,20,22,3,21,28,12,4,12,19,14,16,5,9,8,22,11,20,9,13,11,13,18,6,14,16,15,10,25,6,11,5,11,16,11,12,11,11,15,10,22,9,12,21,10,17,16,29,7,11,23,5,22,10,7,7,16,12,7,10,9,19,13,7,12,13,12,21,19,14,12,8,16,8,16,14,20,6,4,11,7,16,24,12,18,13,13,12,11,7,16,18,7,15,22,9,15,9,16,15,5,12,23,32,11,14,10,21,17,21,27,8,13,8,11,15,19,15,11,1,6,9,8,6,14,14,5,6,12,12,11,17,25,13,17,8,10,3,22,10,13,10,7,27,15,15,7,2,7,16,7,22,14,17,11,15,10,10,5,9,13,13,12,8,17,12,6,11,17,1,8,12,20,11,14,6,9,15,10,10,13,13,13,27,14,16,4,16,6,18,4,9,13,14,16,17,7,8,15,18,23,15,14,16,8,11,11,11,25,14,15,18,29,10,8,8,9,17,10,9,9,9,12,9,13,22,11,18,6,8,4,10,17,15,17,13,27,11,27,18,6,13,4,15,14,16,12,12,12,6,8,13,13,8,10,4,14,17,7,7,5,16,7,4,16,12,10,11,15,13,4,10,10,16,21,14,7,15,10,16,11,15,7,2,9,4,12,7,11,10,12,12,17,9,22,13,10,12,15,20,17,14,22,5,21,14,16,10,13,7,10,20,13,5,15,15,16,14,9,14,4,21,16,11,4,8,7,16,12,10,9,7,18,9,13,18,13,13,17,23,2,18,14,19,6,10,15,10,13,21,16,8,17,12,18,7,13,4,12,5,11,15,24,13,23,16,15,11,9,14,14,10,10,18,19,11,15,9,5,16,15,19,10,12,16,24,9,12,13,12,14,17,6,16,6,18,14,5,20,9,9,9,14,11,11,18,20,15,9,15,14,11,15,12,7,19,11,7,24,13,11,14,20,18,19,15,11,20,8,13,19,11,18,12,11,4,5,12,10,18,11,15,15,14,27,13,14,9,11,15,14,21,12,5,18,10,15,15,8,16,7,16,5,19,8,22,4,10,13,13,8,14,14,15,20,10,16,15,21,7,16,19,15,13,18,13,12,16,10,6,19,9,11,6,16,19,14,10,19,8,14,7,6,18,8,23,11,13,22,9,18,10,10,10,16,25,11,1,11,6,16,21,7,4,17,6,10,12,10,12,5,10,12,9,17,25,5,15,14,9,12,10,6,23,8,15,10,14,7,17,13,9,6,7,10,11,10,9,11,17,10,10,13,13,14,7,10,13,16,12,15,9,10,10,9,14,13,17,20,13,9,14,16,11,18,18,12,9,20,11,12,14,4,15,11,15,12,12,20,12,13,17,9,10,18,16,14,10,21,15,13,15,7,10,19,23,17,6,13,13,17,19,12,6,9,8,5,8,6,12,9,24,14,15,6,8,14,12,13,3,15,12,12,17,13,9,9,8,15,17,8,8,9,7,22,15,10,15,15,6,20,11,9,27,7,11,22,16,10,12,11,5,6,31,15,4,8,7,13,23,21,10,12,14,7,11,9,8,9,11,11,16,9,11,12,13,19,14,20,18,8,15,8,10,10,18,12,8,11,6,6,14,7,25,15,17,8,12,14,18,18,16,7,10,8,18,11,17,11,15,12,12,17,10,7,17,10,6,2,23,16,7,13,14,12,15,8,18,16,12,16,17,8,19,13,9,6,23,15,16,15,8,9,13,13,16,8,14,18,11,11,12,20,20,13,17,5,22,17,9,20,12,20,17,12,15,9,9,8,19,14,13,6,13,23,18,11,12,10,10,27,15,9,13,6,12,15,17,4,15,18,6,11,5,19,14,16,13,9,5,17,13,16,9,15,24,15,12,13,7,11,8,15,7,10,9,12,11,7,12,15,24,11,7,5,9,7,9,7,12,18,8,12,21,13,14,12,7,9,11,13,6,11,8,9,15,14,15,7,9,3,23,14,19,12,18,11,18,8,15,10,7,4,18,22,11,10,3,11,11,15,5,8,10,16,13,22,9,13,20,4,18,17,16,16,6,10,19,22,17,12,9,16,9,21,10,6,9,13,14,15,12,19,11,9,6,12,25,21,18,17,21,7,11,19,3,9,15,7,13,15,25,17,24,13,12,10,9,20,13,8,17,5,4,8,11,21,9,25,18,18,11,14,20,7,8,17,14,10,24,17,7,10,27,11,11,7,10,8,10,14,6,11,4,15,12,4,17,19,23,13,12,5,3,7,15,4,15,12,14,15,23,6,13,9,11,16,10,18,11,12,7,8,8,6,11,10,16,10,13,20,5,9,12,10,16,12,16,3,20,12,7,9,9,20,9,14,14,11,23,12,17,16,11,12,15,13,6,10,13,25,9,23,23,8,11,9,22,21,11,20,6,6,12,17,8,20,11,15,12,10,30,12,11,12,16,15,6,13,6,10,9,12,12,11,10,18,10,20,13,11,13,1,11,15,13,11,23,14,21,4,11,8,14,3,16,12,9,11,13,16,19,12,4,4,8,9,17,13,14,19,11,14,12,9,13,12,18,11,27,13,4,16,11,12,7,13,12,16,12,10,12,12,12,9,18,17,12,7,8,8,25,8,18,12,24,10,15,10,19,12,9,11,10,8,6,8,9,12,12,18,19,18,14,17,13,13,19,22,17,16,13,18,8,21,9,14,11,13,14,4,11,12,11,10,14,13,16,24,9,9,17,8,18,13,17,10,19,7,7,9,17,6,7,12,18,13,13,9,21,11,21,12,6,13,19,7,10,9,16,16,18,11,16,9,12,10,4,12,14,17,15,17,16,11,11,6,14,13,17,25,5,3,18,22,15,9,11,17,8,19,2,14,16,12,10,11,11,9,9,20,11,18,23,9,6,18,11,13,7,10,15,9,13,17,18,24,7,5,16,6,10,24,18,16,10,11,16,18,8,13,17,10,13,18,9,12,4,11,17,8,11,5,15,10,17,17,19,24,16,7,8,8,12,10,20,12,11,6,10,10,20,16,10,15,25,11,17,21,7,8,15,14,14,14,10,14,20,13,18,9,13,5,8,14,14,6,13,16,23,16,12,16,17,10,13,16,10,18,16,8,13,15,4,12,10,14,17,16,5,8,14,9,20,16,10,17,11,9,15,17,11,23,9,5,18,8,14,8,18,22,19,15,11,11,13,3,15,13,25,15,9,7,10,18,13,11,9,21,12,21,12,18,27,12,13,9,14,8,10,13,23,14,7,22,9,10,5,14,9,12,18,6,16,15,15,14,10,17,6,14,8,12,7,10,20,16,4,14,11,18,3,12,5,10,13,9,15,11,8,7,6,8,16,26,22,14,11,15,9,16,14,18,9,7,12,23,9,11,12,11,12,11,13,8,16,20,18,22,9,16,14,13,13,4,15,16,18,9,23,17,25,16,9,26,16,22,17,16,8,22,11,16,15,11,7,22,24,23,13,10,11,6,11,13,19,14,17,14,9,12,17,6,16,14,13,17,11,10,13,18,19,6,13,12,4,13,11,7,7,16,12,25,18,20,17,20,8,16,6,25,15,12,13,12,13,9,7,15,12,13,8,17,20,5,6,14,5,20,11,2,14,10,10,8,12,14,6,17,12,13,11,13,17,9,7,7,11,20,13,14,22,13,9,6,19,12,11,17,15,13,11,14,15,12,11,15,17,17,13,10,18,17,11,19,7,11,17,9,15,19,12,13,19,11,12,11,10,19,10,13,16,10,26,36,10,9,13,13,15,15,17,15,8,7,13,9,10,8,6,15,17,12,12,21,15,9,18,14,12,15,16,16,18,13,11,12,15,11,10,15,10,6,8,12,3,5,20,25,19,11,23,9,9,17,5,6,30,13,12,17,8,18,8,12,25,10,15,2,17,11,6,12,15,12,11,2,6,13,16,10,12,18,14,15,14,13,17,16,8,13,8,11,13,5,9,16,5,21,18,5,11,10,11,15,18,13,12,23,13,10,5,18,13,13,25,8,14,21,11,7,8,6,7,16,16,10,8,6,22,19,9,17,11,15,9,9,14,10,13,20,8,15,14,18,17,11,8,31,11,15,12,16,20,18,13,9,4,15,10,8,7,6,12,12,18,13,12,16,18,9,20,13,7,9,14,7,11,11,10,7,6,6,17,13,6,12,18,14,8,7,11,21,13,6,13,20,20,5,8,8,17,7,15,20,9,27,8,14,12,12,16,21,13,15,5,18,17,4,4,16,12,9,15,11,13,19,24,6,16,22,15,15,18,8,11,16,15,9,7,16,12,9,5,20,9,11,21,20,19,12,11,5,22,4,6,18,4,14,13,11,19,15,15,17,16,11,18,14,4,9,17,10,18,25,12,9,20,19,10,14,13,16,16,18,12,12,13,8,8,10,17,6,14,9,18,14,14,13,6,18,11,13,14,10,18,12,7,18,13,23,18,8,12,19,11,18,17,17,15,11,13,9,14,15,11,9,22,13,16,22,3,13,10,20,12,12,14,12,16,6,13,28,10,15,20,11,8,19,14,16,14,16,23,17,12,6,13,8,10,27,12,17,11,15,13,13,22,15,13,22,8,15,11,21,12,16,12,7,16,10,22,16,17,10,25,17,14,5,12,5,8,5,20,12,10,11,9,14,12,4,9,20,13,16,6,22,18,12,14,11,19,8,10,14,11,15,5,16,12,5,12,23,9,10,17,9,12,22,9,13,13,15,14,11,20,6,13,18,4,14,5,22,8,12,29,11,3,5,4,9,8,9,20,5,4,14,21,7,16,20,16,10,22,11,24,22,15,13,10,5,10,10,8,9,24,19,13,20,17,11,7,16,15,11,16,6,19,22,14,23,22,14,10,11,14,12,19,11,9,11,16,7,12,11,10,28,16,4,7,31,7,10,11,16,7,15,5,8,14,3,8,5,22,20,10,16,24,9,8,17,10,13,18,15,19,11,13,13,25,10,12,16,12,14,18,16,10,10,16,19,16,7,16,10,6,15,13,15,17,14,17,16,9,8,15,5,12,19,7,33,13,18,9,15,11,23,9,6,12,15,11,12,10,17,11,11,11,12,17,20,11,19,17,12,23,24,26,14,9,17,16,8,8,22,10,7,9,11,24,10,14,10,14,7,16,8,24,9,9,22,12,10,13,8,13,20,15,11,19,16,12,15,18,8,18,21,19,15,12,11,13,10,5,15,12,22,24,6,11,6,13,22,9,18,15,8,10,11,15,11,15,9,7,12,16,22,13,10,19,10,9,14,23,13,14,22,10,12,8,6,13,23,11,9,13,13,13,13,13,11,16,18,22,12,17,7,14,8,5,14,12,14,9,14,15,8,11,6,7,13,9,14,12,17,13,9,13,16,17,17,19,8,13,8,18,8,5,9,15,11,16,14,8,9,10,14,10,11,6,26,17,27,10,9,8,17,24,19,10,8,10,13,14,13,5,6,23,14,12,16,13,15,9,19,11,15,14,12,5,15,14,14,9,32,6,11,5,14,16,14,12,9,13,12,11,6,15,17,11,7,15,12,14,15,4,16,8,12,13,18,16,12,15,20,19,16,19,30,9,2,10,8,15,7,10,3,15,18,15,13,11,11,13,16,14,11,10,9,11,6,13,14,9,20,18,6,24,15,9,8,23,13,13,10,12,16,9,12,16,19,14,19,7,18,5,14,13,10,10,12,12,10,11,10,14,11,13,10,10,13,11,15,13,16,16,15,6,26,4,22,9,7,21,10,4,16,10,8,10,15,10,13,16,10,16,4,18,5,18,6,10,12,18,12,16,7,10,16,19,13,18,13,10,10,10,12,18,5,15,12,16,10,9,14,8,16,7,16,9,8,8,24,11,17,15,17,6,17,13,11,18,9,12,9,18,9,13,12,10,18,13,10,6,13,18,17,18,14,5,14,18,16,9,22,8,8,7,9,12,9,19,13,18,8,10,13,11,12,17,17,17,15,8,10,11,20,11,14,17,13,16,9,3,11,3,14,10,12,12,19,12,10,21,17,16,8,13,14,10,11,11,17,9,8,13,23,10,3,15,16,8,9,5,12,19,15,2,15,8,18,7,21,12,18,16,18,23,19,16,17,7,8,20,9,10,16,26,10,10,14,11,9,11,9,10,12,12,12,8,11,11,32,15,13,18,19,17,8,10,14,5,12,14,8,8,10,16,23,18,14,6,10,12,17,10,8,5,13,7,5,12,23,4,19,16,5,21,23,15,5,10,18,3,11,12,10,8,10,21,10,18,17,10,18,19,7,10,10,14,18,8,17,5,23,6,9,11,14,9,16,13,17,19,15,14,8,17,5,14,17,10,15,18,23,19,26,12,9,16,18,11,15,10,12,13,3,19,22,20,7,3,15,11,12,5,14,13,12,12,9,8,20,26,9,8,8,7,7,11,19,11,11,13,9,8,19,9,8,9,11,18,15,22,15,18,19,15,10,16,9,12,11,15,22,10,18,16,14,13,9,19,10,10,12,10,16,11,9,10,11,16,9,10,16,16,9,9,15,16,22,15,17,6,9,8,20,12,11,11,13,6,9,12,10,21,17,13,13,7,11,16,8,15,8,10,14,18,9,28,14,12,10,5,18,16,14,5,16,20,9,20,22,22,9,5,31,6,17,19,9,13,8,6,6,22,10,14,11,9,11,19,12,19,13,12,22,15,14,14,26,18,14,18,10,17,20,17,15,4,20,12,13,7,22,8,11,9,13,7,9,13,5,13,20,12,14,15,14,16,13,12,9,9,2,5,14,23,18,17,17,10,12,13,16,19,10,11,19,9,7,12,11,14,17,13,21,20,16,9,10,14,16,13,16,12,23,13,7,16,11,13,3,10,6,5,16,17,13,16,21,17,19,9,13,9,18,19,16,19,10,13,15,13,9,11,17,8,8,5,14,11,17,17,7,19,19,17,9,6,8,11,7,13,7,26,11,16,12,7,14,12,13,10,14,16,6,19,15,14,12,20,4,21,9,14,11,10,8,19,6,8,23,20,5,23,7,23,8,23,12,17,6,13,13,0,12,13,14,10,16,6,8,17,10,13,17,12,9,13,17,13,23,3,12,18,19,15,14,18,13,30,11,15,13,6,11,11,2,11,10,7,13,14,19,15,9,12,11,3,14,20,18,18,9,14,22,9,10,17,11,13,21,5,11,14,11,19,8,9,5,14,8,13,10,14,15,11,16,12,12,15,14,10,15,13,10,11,9,20,7,12,9,11,14,16,2,23,15,21,14,18,9,6,10,13,10,13,12,22,19,23,8,15,5,20,10,14,7,2,14,19,13,17,17,12,13,11,13,14,17,18,10,19,12,10,10,14,16,7,18,19,10,6,17,14,18,11,8,9,11,20,17,20,15,15,12,20,6,10,15,10,20,5,11,19,13,11,10,6,9,15,13,12,14,13,11,15,10,16,13,23,10,13,15,8,13,7,13,9,19,10,7,19,13,12,12,14,3,11,6,8,8,16,17,9,22,14,4,4,13,16,14,27,13,10,15,12,8,15,10,11,13,7,17,8,16,4,9,12,9,21,18,5,7,22,8,14,14,11,7,12,18,7,19,7,16,11,13,12,16,16,18,12,19,5,9,9,12,3,6,11,19,3,21,16,11,13,5,17,12,8,9,12,4,12,10,14,23,12,17,10,17,21,11,12,21,11,15,14,21,13,10,9,15,10,21,12,22,18,17,7,11,18,6,12,19,19,14,20,14,19,21,22,13,25,11,13,15,22,6,17,15,19,14,5,11,6,14,12,14,14,16,22,27,15,18,10,8,15,12,14,12,8,4,8,10,17,21,11,9,10,18,10,5,11,12,19,17,16,19,18,17,20,18,18,19,13,4,10,10,7,15,11,9,11,11,12,21,14,25,11,14,12,17,16,8,10,15,14,16,10,15,15,11,12,12,8,4,12,17,11,12,12,15,9,16,16,7,11,12,12,5,20,13,13,10,7,20,16,8,2,17,4,10,28,3,14,12,9,13,13,15,15,9,7,9,9,13,15,15,17,10,15,20,14,17,9,24,13,11,15,11,28,6,8,13,6,11,13,12,13,13,17,6,18,7,12,10,4,7,28,4,14,7,9,19,5,6,11,17,17,12,17,16,11,8,13,13,4,23,24,6,17,7,10,13,19,5,18,17,3,10,15,20,19,9,20,12,22,10,13,20,5,16,10,7,26,15,10,14,23,19,9,8,15,9,7,22,5,5,11,23,17,13,15,26,9,6,5,8,16,7,9,18,10,12,12,10,13,8,15,12,14,13,7,13,7,15,12,8,16,10,10,17,22,9,21,8,14,15,19,14,10,6,13,4,13,7,12,7,15,19,16,1,15,17,8,19,13,6,8,6,23,12,10,13,23,9,22,5,14,9,13,18,13,12,12,16,23,15,12,12,23,14,17,6,13,12,20,16,14,12,14,11,9,10,22,12,12,12,14,6,17,11,11,11,19,9,15,18,15,7,8,16,17,29,11,22,10,5,11,16,15,19,6,3,8,2,19,15,12,9,14,10,4,15,8,17,8,18,9,10,17,25,15,16,20,15,9,11,7,12,17,8,5,15,12,12,5,20,16,9,14,19,14,13,10,23,8,13,12,9,9,14,15,12,16,9,11,11,8,12,6,6,11,5,67,9,13,8,11,11,10,13,10,12,14,10,18,19,21,12,12,15,11,19,6,4,10,7,16,12,16,5,6,9,12,10,5,12,14,5,10,9,8,17,24,18,11,9,8,20,15,16,14,10,11,10,6,19,24,15,15,7,15,18,11,9,16,11,8,20,9,12,13,7,12,20,18,8,13,15,5,27,16,12,16,12,12,25,9,8,12,15,8,12,18,15,4,19,9,18,16,23,14,17,3,13,7,12,13,9,11,11,12,13,13,22,12,14,5,13,13,20,13,9,9,21,9,16,14,14,25,11,16,10,12,8,7,16,7,17,12,14,15,14,20,7,14,13,15,17,22,12,6,8,18,16,10,9,16,9,7,9,8,18,17,10,9,13,23,11,12,13,16,3,13,20,21,13,13,22,14,14,15,11,21,7,14,10,11,17,15,11,18,13,19,12,4,8,4,17,5,19,14,11,15,11,7,18,12,11,17,18,16,9,17,8,10,3,14,16,10,8,7,15,9,12,12,7,13,14,17,12,15,6,11,16,6,23,14,10,8,14,14,16,11,15,7,12,11,15,18,6,11,7,15,9,9,11,22,10,8,27,14,6,13,11,8,13
