# Supplementary material for: Poisson pre-processing of nonstationary photonic signals: Signals with equality between mean and variance
Source: PLoS One. 2017 Dec 7;12(12):e0188622. doi: 10.1371/journal.pone.0188622 (PMC5720749; doi:10.1371/journal.pone.0188622)
Supplement: S1 Dataset — (ZIP) [file pone.0188622.s001.zip › data/model/mungs_model/model_mungs_01_1.dat]

47,38,35,41,55,60,47,57,56,63,62,53,59,53,42,53,47,49,51,52,53,48,54,43,55,40,45,49,48,60,59,58,57,40,39,50,53,51,44,48,69,45,67,40,51,46,43,59,47,53,51,49,53,48,46,47,51,51,42,44,57,47,56,56,45,52,44,57,36,54,43,54,49,51,39,53,54,61,54,58,48,37,54,55,42,53,61,50,55,47,46,47,44,56,46,44,39,50,42,47,46,59,54,43,52,47,47,53,46,58,41,51,51,54,60,52,61,66,54,66,35,59,53,61,41,42,36,54,50,56,59,68,44,43,67,48,48,39,45,48,61,53,45,31,47,53,62,42,56,42,55,40,42,54,49,45,57,61,48,49,53,59,57,43,39,66,53,46,65,57,53,48,47,47,60,47,58,65,57,51,43,58,42,53,41,53,56,55,52,54,55,53,53,51,40,49,69,54,59,44,43,50,59,54,56,58,54,55,60,44,57,63,52,49,59,59,48,47,53,51,50,52,60,43,45,50,58,54,53,43,49,53,55,46,59,36,59,63,60,62,55,58,43,45,61,60,45,39,63,60,54,44,51,47,49,74,46,47,55,67,51,50,49,66,66,46,48,58,52,54,39,55,47,63,55,65,45,55,53,54,48,53,54,52,37,53,64,47,46,51,52,54,46,42,55,46,44,59,43,54,68,46,38,67,54,56,49,53,59,49,65,38,53,50,57,55,59,51,42,43,55,40,54,42,48,53,46,37,55,47,50,46,57,53,52,38,60,45,54,51,72,37,38,52,50,58,35,62,57,57,48,52,51,46,59,49,56,49,41,52,49,57,44,45,55,52,48,65,54,54,37,41,45,49,52,46,41,51,51,40,50,77,46,54,42,52,45,45,43,57,52,41,53,52,58,55,49,39,52,58,43,42,38,47,50,44,45,44,46,49,41,40,50,53,45,54,60,67,46,63,47,53,67,60,50,39,41,41,53,42,59,43,48,54,46,40,49,50,39,52,62,58,64,53,44,41,62,35,47,57,52,50,45,54,47,56,49,54,51,50,44,59,48,45,52,65,41,58,50,44,70,47,43,44,43,55,56,49,50,60,52,45,49,50,44,58,38,48,45,38,38,49,50,64,55,46,44,55,57,55,58,49,62,60,57,60,50,47,41,48,39,62,48,53,51,58,56,39,61,54,43,49,46,55,50,44,53,39,51,63,58,49,51,56,42,41,45,51,60,37,63,46,40,54,61,41,51,39,58,50,37,47,50,56,58,52,49,54,63,50,47,44,60,61,57,54,49,48,58,48,58,58,45,51,44,35,42,55,48,42,57,58,57,49,50,52,49,37,48,45,49,53,47,47,49,61,53,52,47,56,46,49,49,51,54,56,43,55,54,48,49,52,44,46,50,34,40,58,60,46,48,50,41,48,48,67,43,48,48,45,58,44,47,50,50,44,48,56,48,56,43,41,56,50,59,51,57,52,51,65,44,51,51,50,49,44,54,49,55,52,46,48,55,38,50,56,50,40,52,43,62,61,50,56,51,38,50,54,40,50,50,52,55,47,44,52,65,60,39,56,49,41,47,43,55,50,46,50,45,60,44,49,50,45,56,42,53,67,55,51,63,49,44,70,46,42,49,57,44,53,48,43,52,57,46,72,49,35,43,42,48,52,56,64,67,49,41,58,60,53,51,50,51,55,45,52,47,47,63,59,42,47,50,44,43,45,45,41,47,42,50,55,47,53,59,46,56,55,58,45,47,42,54,50,47,49,47,50,44,50,46,68,59,38,53,45,70,55,55,46,39,61,52,52,48,50,52,57,50,57,42,45,56,41,52,45,43,45,63,59,40,56,38,59,41,43,41,57,40,56,48,54,55,62,51,53,37,58,54,51,41,59,44,61,51,50,55,59,68,44,48,52,50,56,49,51,53,53,46,51,55,40,56,47,52,48,55,44,51,54,49,49,57,61,47,60,64,55,51,54,47,49,57,55,52,53,51,55,55,60,61,47,43,51,45,37,52,45,66,43,47,55,49,58,54,54,47,50,49,52,53,62,45,55,46,48,54,44,41,51,56,57,59,45,51,39,56,48,48,47,45,45,51,59,44,54,39,49,38,37,63,41,49,44,58,42,49,50,62,50,56,44,48,45,46,35,46,64,49,51,53,56,46,43,45,44,57,48,42,59,47,45,55,40,52,33,63,58,55,59,53,45,60,47,55,47,46,39,51,46,51,48,63,56,63,54,42,48,50,58,60,43,41,56,52,56,44,52,45,55
