# Supplementary material for: Poisson pre-processing of nonstationary photonic signals: Signals with equality between mean and variance
Source: PLoS One. 2017 Dec 7;12(12):e0188622. doi: 10.1371/journal.pone.0188622 (PMC5720749; doi:10.1371/journal.pone.0188622)
Supplement: S1 Dataset — (ZIP) [file pone.0188622.s001.zip › data/model/mungs_model/model_mungs_01_10.dat]

47,52,41,55,51,45,51,51,54,45,56,47,43,61,63,43,40,44,60,60,57,57,36,52,43,61,49,68,53,47,37,49,52,66,50,47,53,55,46,52,55,48,59,45,38,52,50,48,48,50,53,42,51,44,48,38,55,65,57,64,51,59,49,73,55,39,56,44,50,43,45,47,45,63,64,52,54,54,39,48,52,53,45,41,51,41,47,44,54,51,52,55,69,44,42,52,52,48,37,34,60,44,43,50,46,66,58,48,42,57,60,47,54,42,47,50,49,49,45,36,49,59,41,46,45,49,50,67,58,56,53,39,48,49,56,49,50,64,50,55,57,53,50,69,53,54,44,49,50,44,44,43,43,60,57,60,52,54,55,41,56,43,52,42,42,52,43,57,62,57,45,52,39,45,54,70,48,49,46,57,46,52,52,42,50,49,56,50,57,61,43,54,63,38,47,45,52,49,52,60,59,56,55,55,39,51,58,57,51,55,54,51,57,54,43,52,49,41,52,55,38,44,72,38,51,43,37,51,55,69,55,49,44,53,59,54,57,51,39,43,54,53,43,54,59,58,52,53,47,65,50,38,65,59,53,38,50,50,49,60,49,50,51,53,58,49,48,44,46,61,45,58,52,53,47,49,62,46,49,64,58,53,49,59,52,46,56,56,65,60,50,49,49,56,46,40,55,45,51,53,47,53,49,40,48,45,45,55,55,64,75,48,45,66,39,47,44,41,50,40,57,49,55,57,47,45,47,61,52,40,58,60,51,61,53,35,48,44,57,53,57,55,44,44,57,53,56,61,41,53,37,52,48,37,58,71,47,43,46,37,41,44,42,46,51,60,59,66,47,71,47,45,69,52,45,58,42,42,58,58,47,45,39,53,53,45,50,53,52,52,51,38,48,61,43,60,34,44,54,46,56,56,47,61,51,50,55,55,48,46,44,47,61,42,61,48,52,39,59,55,55,49,50,54,56,44,50,49,49,54,55,37,50,34,55,53,60,48,50,58,49,47,60,56,50,39,48,54,48,64,53,54,62,53,45,51,55,48,47,59,54,47,38,40,38,47,33,37,60,45,44,43,51,51,47,41,39,42,51,47,43,43,57,54,51,33,46,58,48,53,42,56,55,52,57,48,47,48,62,60,36,58,58,77,48,40,48,43,42,57,35,66,75,57,46,46,51,68,43,54,55,44,59,59,46,60,50,59,38,48,55,54,52,60,51,56,56,41,56,58,40,49,52,50,59,43,44,56,54,46,41,58,47,44,44,51,41,41,54,57,55,45,48,46,34,41,60,49,50,55,45,44,62,51,57,44,58,37,44,49,35,49,59,38,45,57,49,58,54,44,50,47,59,48,49,58,57,57,38,55,47,40,67,45,43,61,57,62,42,41,57,41,58,51,62,46,49,52,58,43,47,47,43,50,49,52,41,47,55,44,46,51,34,57,51,45,54,58,60,52,45,36,54,48,37,40,53,43,45,50,40,53,49,57,59,51,44,64,28,58,46,54,51,47,44,64,30,54,43,69,56,49,59,45,55,41,55,53,52,54,42,43,39,61,36,50,38,56,49,61,49,57,47,48,46,54,57,62,66,37,49,61,51,55,55,42,50,48,42,41,41,49,44,46,47,52,53,56,54,47,43,56,44,41,54,44,46,52,48,52,46,41,55,41,47,51,47,61,49,59,53,52,60,52,55,52,56,43,51,61,51,49,45,41,55,50,58,57,43,48,56,56,61,55,53,41,47,45,53,53,61,55,60,63,49,62,54,57,46,46,44,48,52,47,57,44,41,59,49,57,45,59,56,41,58,51,37,60,51,43,41,51,53,54,52,66,33,41,38,59,63,53,51,48,46,44,69,43,44,43,56,44,58,44,50,41,43,55,38,52,35,56,50,45,44,54,43,48,56,50,50,50,43,40,69,56,61,52,56,50,44,41,45,50,46,33,31,44,50,46,42,45,43,54,43,54,49,48,54,45,53,55,54,66,49,59,42,57,34,42,46,49,49,48,48,44,49,52,54,55,38,41,50,48,50,44,53,43,59,61,43,60,47,57,61,72,40,44,52,45,51,41,48,47,42,54,51,47,53,52,31,48,52,65,49,51,54,50,53,53,43,51,42,52,56,50,47,61,43,66,45,61,35,44,50,47,48,49,42,44,49,46,55,52,56,59,54,63,60,37,48,56,51,57,55,59,42,48,56,54,56,49,53,48,48,51,46,60,46,52,46,58,53,41,48,47,39,53,56,49,71,55,56,45,47,52,46,42,45,52
