# Supplementary material for: Poisson pre-processing of nonstationary photonic signals: Signals with equality between mean and variance
Source: PLoS One. 2017 Dec 7;12(12):e0188622. doi: 10.1371/journal.pone.0188622 (PMC5720749; doi:10.1371/journal.pone.0188622)
Supplement: S1 Dataset — (ZIP) [file pone.0188622.s001.zip › data/model/mungs_model/model_mungs_01_100.dat]

60,63,54,49,49,57,47,51,64,59,48,47,51,49,44,45,51,44,46,50,53,39,54,38,47,47,60,56,44,50,59,42,40,47,49,60,58,49,47,54,57,45,62,53,57,53,47,48,56,45,51,46,47,46,58,45,56,48,38,74,63,51,50,52,50,47,51,54,51,49,41,52,57,51,68,49,55,42,34,50,52,51,52,49,37,48,57,51,38,43,52,51,49,43,54,44,50,45,49,42,55,63,60,47,54,49,60,51,52,50,44,52,53,58,58,51,53,54,47,48,44,45,48,54,47,55,56,54,62,57,59,37,45,58,51,50,53,47,48,53,55,56,41,49,55,47,40,56,51,61,66,60,57,43,51,55,59,43,49,53,50,63,56,50,54,41,58,52,38,41,63,38,54,51,47,42,42,43,65,59,46,55,59,50,38,52,45,38,51,41,56,41,51,59,48,59,53,63,53,56,50,52,53,53,51,61,56,42,53,52,54,53,54,56,53,41,52,50,56,66,52,49,43,57,62,46,48,41,45,50,50,47,45,41,56,62,58,56,52,52,47,47,60,55,52,58,45,42,51,45,38,54,45,49,46,45,61,57,51,66,54,44,49,54,59,49,50,42,48,45,48,69,50,46,54,59,44,52,42,55,59,56,62,63,59,49,55,53,52,48,55,44,51,66,47,45,54,60,42,43,51,38,56,49,47,39,46,55,50,45,49,52,54,55,56,52,59,41,48,55,47,61,50,45,49,57,59,63,52,56,44,38,46,51,48,70,44,51,53,41,57,56,48,44,44,48,64,32,46,41,57,33,45,59,59,58,47,50,53,47,51,44,68,50,52,47,52,39,52,60,44,45,56,47,47,53,45,69,48,42,43,54,48,32,53,64,45,47,58,52,58,57,44,53,49,51,51,63,45,47,49,56,50,58,49,46,52,47,52,56,64,49,42,48,52,64,40,57,46,52,45,52,56,59,65,49,41,56,39,52,44,58,41,57,47,45,43,52,57,32,51,64,46,52,49,52,51,52,56,48,54,61,44,60,55,46,60,48,60,41,58,50,47,53,51,48,49,52,58,55,54,53,45,47,40,52,44,45,44,46,50,55,50,60,51,48,56,49,46,50,55,48,57,50,57,40,48,40,46,52,39,66,51,52,50,55,51,53,47,51,59,56,45,51,46,46,54,49,43,57,53,46,43,54,42,57,39,48,51,54,54,51,58,58,53,53,52,66,42,51,66,50,43,43,44,49,46,48,57,46,51,53,60,46,61,66,50,61,63,43,73,48,61,42,56,54,54,42,55,41,64,47,66,58,66,38,46,64,66,53,56,53,39,59,53,47,44,42,48,38,51,53,47,58,48,69,58,45,49,57,50,43,55,50,52,46,42,64,36,48,55,54,53,51,54,50,45,41,59,45,52,48,50,51,43,50,45,51,63,48,40,48,54,46,54,48,49,46,57,56,47,47,55,50,46,67,62,39,46,56,42,52,41,54,40,43,43,58,49,51,55,63,57,48,54,59,49,52,52,45,47,57,56,55,43,50,55,54,57,48,55,47,54,37,63,53,60,50,58,59,51,64,53,43,48,52,46,44,43,49,41,45,52,33,37,57,51,54,56,37,45,57,37,35,51,59,46,51,58,47,45,56,49,57,48,55,39,54,50,57,47,52,39,38,59,45,45,51,55,47,50,49,63,40,45,46,47,45,63,48,47,45,49,61,39,54,43,59,45,54,50,41,49,59,45,38,35,57,45,44,50,49,58,61,49,52,53,48,57,49,46,65,38,55,50,45,47,62,47,48,49,56,51,47,49,58,48,37,59,38,53,48,43,47,45,47,43,52,53,51,49,64,63,50,65,43,40,52,58,56,54,40,70,56,45,46,39,45,45,57,55,40,49,58,46,42,53,49,58,50,44,45,51,57,49,46,50,45,57,54,58,55,50,47,57,41,48,58,44,57,52,45,53,60,46,52,51,59,43,65,45,53,46,48,56,49,55,39,51,36,46,57,63,50,46,48,49,43,31,49,56,36,45,53,45,50,46,54,39,63,52,46,49,54,47,54,51,50,41,61,38,55,51,52,51,60,58,52,63,51,46,55,49,54,46,51,60,53,50,54,61,62,47,48,46,48,51,49,46,49,45,61,58,47,53,45,41,59,51,52,54,49,57,39,45,51,49,44,42,53,49,58,48,68,54,48,58,62,42,49,38,42,54,59,51,48,49,54,60,52,56,50,53,50,56,53,52,52,47,49,70,52,46,54,50,47,55,48,42,57
