# Supplementary material for: Poisson pre-processing of nonstationary photonic signals: Signals with equality between mean and variance
Source: PLoS One. 2017 Dec 7;12(12):e0188622. doi: 10.1371/journal.pone.0188622 (PMC5720749; doi:10.1371/journal.pone.0188622)
Supplement: S1 Dataset — (ZIP) [file pone.0188622.s001.zip › data/model/mungs_model/model_mungs_01_11.dat]

42,49,59,57,38,46,59,66,50,60,41,50,61,61,53,70,55,58,53,43,45,41,47,55,38,48,43,55,58,61,45,52,41,44,55,46,50,43,49,52,59,59,50,55,48,47,48,39,63,59,40,48,45,58,48,55,46,48,45,58,49,51,48,49,41,47,54,52,48,51,46,45,55,43,50,44,58,38,49,50,46,50,57,35,62,52,57,59,51,45,52,55,52,58,46,44,52,62,59,40,43,41,41,56,52,59,57,61,43,58,36,59,46,44,60,46,44,39,60,47,52,42,64,67,52,43,51,41,61,49,55,41,46,45,48,49,43,48,66,53,52,49,62,54,56,58,56,50,50,48,50,52,50,51,43,53,56,63,63,44,44,59,61,39,61,47,60,52,49,48,45,47,46,53,53,49,49,54,45,47,55,45,52,51,43,61,49,51,52,48,52,45,49,64,57,50,56,47,65,50,49,66,47,48,54,65,54,52,51,52,42,46,47,49,58,53,43,66,53,54,42,46,69,50,46,64,44,53,45,48,50,54,47,58,44,57,46,50,48,52,51,50,47,45,57,45,48,51,48,40,54,36,55,51,30,40,59,39,44,32,62,68,40,45,46,55,54,52,56,50,47,53,62,50,55,62,35,50,53,49,59,56,50,46,65,55,53,49,43,57,58,59,60,46,52,57,60,59,41,36,56,51,42,50,54,50,48,51,47,54,61,41,43,47,68,51,56,45,58,58,51,63,50,44,41,64,55,54,43,58,49,56,50,52,58,45,53,67,44,51,50,45,47,44,49,43,50,47,48,43,46,71,58,52,54,44,45,44,51,52,56,52,45,47,51,49,55,54,45,60,54,46,69,41,55,40,47,45,54,49,43,64,56,52,41,51,49,53,41,41,53,41,37,57,56,47,57,59,48,66,50,44,45,58,57,41,43,44,49,48,43,48,47,53,56,35,44,49,46,53,46,40,60,58,52,44,59,54,52,46,43,50,43,53,59,41,43,56,44,50,49,52,50,67,58,38,56,56,55,51,47,50,50,53,64,41,55,58,53,44,43,46,58,42,47,55,50,50,54,46,56,46,58,60,43,43,33,50,50,59,40,53,39,54,50,53,53,53,56,49,47,39,46,48,48,57,44,49,48,53,55,51,51,50,51,53,55,49,47,49,47,58,58,55,46,48,49,48,55,46,56,50,45,50,42,50,45,49,48,61,54,43,36,52,52,47,51,50,53,56,44,46,56,64,53,53,47,51,57,50,42,49,48,54,41,53,39,52,59,49,45,54,49,47,51,57,45,58,61,57,45,54,56,40,52,45,42,57,41,50,47,60,44,56,57,45,49,62,47,46,39,51,48,55,59,46,55,60,47,51,53,54,47,53,44,47,48,44,54,42,55,56,42,56,60,47,50,55,51,59,56,56,29,45,40,62,54,51,48,49,65,65,47,55,45,54,57,38,38,38,39,49,57,52,56,49,49,49,40,45,50,48,47,47,47,49,43,48,31,52,56,59,47,54,38,37,42,46,45,54,49,56,48,59,54,51,62,53,41,34,44,52,41,54,46,47,49,41,30,44,41,41,41,57,44,56,54,46,48,53,37,40,50,37,50,48,45,54,58,58,52,48,56,57,58,52,54,50,46,66,53,53,56,48,37,55,55,65,51,58,43,57,49,56,47,38,52,45,42,56,45,47,48,59,46,49,62,48,57,51,59,43,50,42,57,31,51,53,51,48,57,62,46,51,52,53,53,47,62,47,49,49,50,45,52,60,38,41,58,53,48,65,61,67,50,67,54,63,51,50,50,50,46,48,53,44,57,64,65,56,36,47,49,54,65,44,55,50,57,54,59,46,54,42,54,53,71,47,47,56,51,54,49,44,50,44,51,44,49,42,49,46,49,49,58,56,43,54,56,40,51,43,41,46,65,41,51,51,57,51,58,50,53,59,56,50,49,47,39,41,56,46,48,53,58,44,46,46,41,53,41,39,47,40,41,40,39,44,51,51,45,53,50,45,56,64,41,52,51,46,61,42,47,58,45,42,62,46,49,56,53,66,67,48,51,60,50,39,46,45,58,40,68,49,42,70,46,46,60,58,48,58,48,50,51,52,40,50,42,47,43,49,53,42,58,43,46,41,63,60,42,46,46,44,58,53,53,47,47,53,59,55,62,53,48,54,54,41,51,47,50,45,53,52,44,49,46,54,42,54,57,44,44,47,61,53,42,49,38,38,47,50,53,46,48,53,51,49,58,46,47,45,53,55,46,52,39,47,50,52
