# Supplementary material for: Poisson pre-processing of nonstationary photonic signals: Signals with equality between mean and variance
Source: PLoS One. 2017 Dec 7;12(12):e0188622. doi: 10.1371/journal.pone.0188622 (PMC5720749; doi:10.1371/journal.pone.0188622)
Supplement: S1 Dataset — (ZIP) [file pone.0188622.s001.zip › data/model/mungs_model/model_mungs_01_12.dat]

47,56,50,40,53,52,40,49,42,53,43,62,46,46,51,51,47,55,46,53,62,49,49,52,44,64,41,52,51,48,50,43,54,50,48,58,48,49,53,52,46,47,42,55,45,44,45,47,51,46,49,36,56,52,53,45,42,48,50,60,51,45,44,44,48,53,49,46,63,54,62,47,43,58,54,67,39,48,48,50,56,58,54,55,38,54,54,59,53,62,44,64,49,51,51,55,42,48,59,44,49,46,54,57,58,51,53,50,45,48,58,52,55,55,44,59,46,57,54,56,45,51,46,54,54,52,54,60,52,64,44,52,52,44,48,52,55,49,52,58,62,53,43,54,47,40,37,41,62,52,54,47,40,55,48,46,64,34,56,52,47,51,48,51,71,49,69,47,45,36,50,58,46,44,63,52,47,43,41,58,35,43,60,54,63,48,42,43,60,54,50,43,57,42,55,54,48,58,48,43,51,51,45,56,53,56,53,54,56,44,57,49,50,48,46,48,49,82,56,48,54,43,36,41,52,51,61,45,44,57,54,40,52,41,59,48,48,53,56,57,59,49,45,58,51,57,43,46,51,49,50,46,58,48,60,47,54,49,48,45,45,57,50,48,52,51,56,49,53,47,42,37,45,53,50,51,46,47,58,51,50,65,49,61,48,56,48,50,56,34,58,52,70,45,51,64,50,56,47,57,40,42,37,45,56,53,38,51,52,67,57,54,39,43,49,54,57,57,55,39,62,59,44,52,65,54,48,48,58,58,38,53,66,45,46,44,45,43,59,40,59,65,53,52,51,47,60,45,39,45,51,57,61,54,45,57,44,56,40,48,37,53,43,56,50,48,57,50,62,60,52,46,52,52,62,54,57,38,58,48,56,45,52,55,53,53,47,50,46,41,54,51,43,48,62,44,48,52,53,47,50,58,50,55,47,40,57,48,49,60,49,46,57,44,51,52,53,45,59,52,57,48,45,56,49,41,42,46,45,60,68,51,48,44,47,48,53,48,47,39,62,66,51,53,59,53,49,54,45,53,31,59,45,52,57,51,48,62,38,57,49,57,49,55,63,46,72,45,54,54,54,43,45,57,48,56,46,67,53,41,44,45,41,50,54,52,57,53,59,58,52,44,48,41,54,64,38,41,56,50,51,33,40,50,47,64,60,43,48,47,53,49,48,56,53,54,46,52,51,53,52,50,48,42,46,44,32,40,51,62,63,56,43,47,47,58,51,45,57,43,37,38,44,46,61,62,42,58,55,52,62,34,50,54,50,61,65,54,43,42,50,41,57,67,51,50,41,49,47,47,55,48,41,45,59,41,47,42,62,50,47,40,46,51,46,60,51,49,40,53,43,38,52,56,51,54,42,50,65,48,48,61,58,50,47,42,34,43,48,61,52,41,47,57,50,51,46,35,45,66,60,42,40,53,51,59,49,48,51,38,41,55,52,59,42,53,49,61,38,54,50,46,47,51,63,49,50,63,36,55,42,58,50,53,48,47,50,39,48,64,41,51,60,46,45,52,58,50,44,48,46,47,54,53,50,53,48,45,61,67,59,51,55,41,58,58,44,54,42,52,60,49,48,47,51,56,50,45,58,48,57,54,39,58,54,59,55,49,36,39,50,58,48,48,38,49,47,49,43,41,61,53,46,54,41,43,52,42,58,56,45,50,57,46,46,55,54,64,56,55,50,54,57,49,55,38,55,37,42,51,52,48,68,49,50,58,74,61,44,56,45,51,62,53,59,44,33,49,58,58,64,45,60,47,37,53,59,59,46,58,63,51,48,46,45,56,55,53,47,51,64,46,53,47,46,48,50,44,48,43,52,48,49,41,50,47,48,49,51,54,41,51,52,48,49,49,56,67,50,42,40,43,41,41,56,49,54,42,46,48,58,46,53,54,58,50,41,53,47,57,31,60,47,45,57,60,71,52,64,54,49,41,40,43,56,63,61,60,43,56,50,49,40,44,47,50,55,60,50,49,56,48,48,47,50,48,47,40,47,50,47,51,52,54,62,56,65,49,54,46,41,43,53,43,47,48,46,48,51,41,35,57,63,49,55,54,61,43,47,46,59,47,54,61,63,48,55,52,48,57,44,52,52,46,49,63,69,48,59,32,49,42,43,51,49,45,55,53,43,52,42,42,36,41,47,50,54,50,41,44,56,51,40,56,58,38,46,45,60,56,63,40,43,47,64,43,53,35,55,44,44,56,44,49,52,51,51,47,41,47,44,55,48,51,53,45,47,46,50,43,62,50,57,61,48,49,55,39,51,59
