# Supplementary material for: Poisson pre-processing of nonstationary photonic signals: Signals with equality between mean and variance
Source: PLoS One. 2017 Dec 7;12(12):e0188622. doi: 10.1371/journal.pone.0188622 (PMC5720749; doi:10.1371/journal.pone.0188622)
Supplement: S1 Dataset — (ZIP) [file pone.0188622.s001.zip › data/model/mungs_model/model_mungs_01_13.dat]

53,38,49,40,56,54,48,55,55,56,59,56,54,52,61,46,45,51,40,47,49,51,52,54,62,40,50,45,58,44,50,38,50,53,51,54,41,52,63,58,42,50,54,35,43,42,56,34,38,45,67,49,49,53,53,49,45,52,47,54,53,47,51,55,45,48,47,59,54,38,50,44,56,52,49,53,47,54,58,48,40,39,63,37,43,50,43,41,50,60,46,43,53,60,50,60,59,56,61,47,49,56,54,53,58,49,63,60,55,62,53,44,56,47,46,59,55,56,51,56,66,53,57,53,52,42,38,39,51,47,52,41,58,50,43,62,50,57,45,43,43,48,53,43,54,59,52,56,44,55,40,38,52,46,47,46,48,46,58,50,52,50,41,52,40,54,57,62,52,56,64,46,54,58,53,58,42,45,43,55,52,60,51,44,57,55,58,56,49,61,56,58,37,48,42,51,53,45,60,60,54,42,54,56,50,50,52,59,59,54,66,57,57,59,55,47,57,45,51,41,51,53,51,56,46,61,47,49,55,45,50,51,58,52,48,48,48,46,54,52,52,51,52,59,39,43,58,52,49,64,46,49,48,43,49,47,56,44,46,47,49,58,57,41,56,41,36,49,51,45,50,50,47,44,55,61,46,51,53,45,64,47,46,55,59,43,44,58,41,43,45,46,58,46,53,53,44,65,46,66,50,50,46,63,32,49,41,55,41,58,52,48,69,49,58,47,39,46,49,58,52,52,48,38,45,36,45,54,41,54,43,39,59,44,48,64,54,48,55,46,59,53,44,60,51,44,61,64,57,64,44,42,45,39,53,47,47,44,44,54,52,59,51,39,62,61,42,56,49,54,51,52,51,34,48,53,51,51,52,52,51,54,60,49,54,46,57,56,55,44,39,59,53,46,66,45,52,47,70,59,59,45,49,48,49,49,57,50,60,38,42,58,40,52,57,41,35,31,46,63,52,56,51,48,56,39,45,65,51,58,46,66,60,52,42,60,52,56,53,50,66,51,50,37,56,67,52,39,54,70,50,65,47,44,51,47,42,45,43,48,69,47,41,48,43,38,56,43,55,43,40,55,45,62,50,57,63,42,58,57,48,69,55,40,46,47,54,44,50,51,53,57,60,60,61,60,61,49,58,53,55,49,53,51,53,51,52,54,45,51,58,47,37,44,50,48,58,59,48,59,48,48,59,61,47,58,60,58,52,41,52,41,63,32,55,56,49,52,49,57,49,38,47,47,44,52,67,54,59,60,34,50,59,45,47,57,42,43,44,54,57,42,49,52,59,46,41,57,42,48,52,51,46,49,52,47,55,53,62,61,52,44,50,44,44,59,48,52,56,41,43,47,56,53,57,48,53,47,44,50,56,49,50,57,50,41,60,54,52,46,45,51,51,68,59,40,51,50,53,58,34,60,54,47,54,54,55,50,56,61,41,38,45,61,64,51,52,49,61,58,61,40,48,53,55,45,45,55,55,55,45,61,52,41,57,54,57,46,55,55,47,51,54,73,51,67,50,51,49,56,48,54,46,54,47,56,53,45,51,45,56,57,49,45,46,51,49,57,48,47,45,59,47,40,43,43,50,55,52,58,63,53,63,47,48,54,47,45,56,49,48,50,61,58,52,63,44,55,44,49,34,45,51,48,55,42,49,50,58,50,50,48,46,51,52,59,42,43,46,58,51,65,48,49,38,57,42,55,49,45,50,44,48,47,49,47,56,48,36,45,55,56,59,47,41,54,51,56,58,37,56,45,39,60,52,48,49,45,42,40,48,60,37,57,47,62,37,45,49,60,58,56,56,56,44,63,50,55,59,51,33,57,66,41,46,42,55,54,49,56,57,51,59,52,52,40,52,55,49,52,54,49,52,54,55,54,59,43,51,46,47,52,53,44,46,44,44,37,46,57,35,37,53,67,45,62,34,59,41,46,51,57,50,58,55,43,58,48,59,51,58,45,45,52,47,57,42,44,41,53,49,48,44,39,49,51,56,53,48,58,50,47,48,48,47,41,47,52,50,50,49,57,40,52,45,46,36,56,51,56,55,48,44,47,45,48,49,37,50,41,50,43,42,48,44,51,45,39,48,30,44,48,58,56,55,57,46,47,46,60,54,50,49,47,53,41,34,50,39,54,55,47,53,54,57,50,47,44,59,65,54,43,46,48,46,47,44,47,45,45,49,58,49,58,56,49,53,41,54,52,47,45,46,41,57,50,54,57,53,53,64,49,49,65,52,48,41,58,50,49,41,52,41,44,49,45,36,57,64,51
