# Supplementary material for: Poisson pre-processing of nonstationary photonic signals: Signals with equality between mean and variance
Source: PLoS One. 2017 Dec 7;12(12):e0188622. doi: 10.1371/journal.pone.0188622 (PMC5720749; doi:10.1371/journal.pone.0188622)
Supplement: S1 Dataset — (ZIP) [file pone.0188622.s001.zip › data/model/mungs_model/model_mungs_01_14.dat]

51,48,43,47,43,47,54,58,57,52,55,47,61,54,53,44,46,59,49,46,54,49,51,58,40,57,45,60,44,47,50,50,49,55,51,43,46,41,57,35,47,48,54,53,52,58,47,36,49,62,42,50,50,45,51,42,48,58,41,55,46,53,43,44,44,49,64,44,38,47,44,57,57,49,51,48,51,67,48,55,65,49,56,49,59,48,61,44,45,52,56,61,48,47,59,49,64,50,49,46,43,57,52,58,50,47,48,55,40,39,58,54,38,44,54,48,54,41,57,54,38,49,56,41,43,58,46,45,53,64,43,49,49,42,47,40,55,49,42,63,48,51,54,52,58,53,54,59,44,39,47,59,42,49,44,43,52,57,53,58,53,44,45,42,61,62,47,64,51,43,52,52,66,45,50,69,44,50,54,40,55,52,56,44,58,46,47,47,71,47,47,60,42,46,49,47,56,35,55,60,55,58,43,51,52,46,52,53,71,50,61,52,38,54,49,48,59,39,54,45,46,37,54,47,51,51,46,58,47,56,51,43,69,56,51,46,48,45,62,43,43,46,37,58,57,41,46,58,46,48,51,40,59,57,46,38,36,48,44,37,60,42,60,38,63,59,54,54,58,59,36,45,44,35,44,50,43,47,65,51,45,54,59,50,45,40,56,51,58,68,55,40,55,51,49,54,54,54,39,41,48,50,54,42,56,48,56,46,53,64,43,52,37,52,44,62,54,55,50,50,47,40,49,51,60,73,53,51,49,45,51,51,53,50,38,54,59,55,60,51,46,60,58,53,56,42,54,45,63,46,45,54,52,52,58,51,56,49,48,58,51,46,54,43,41,63,54,49,51,55,38,50,53,64,56,50,49,59,50,41,59,56,54,44,56,56,47,52,55,50,45,61,60,50,43,60,45,45,47,57,41,43,58,50,51,40,50,63,46,57,56,61,47,53,58,58,49,69,47,53,46,66,49,53,46,52,48,52,43,46,43,42,52,54,50,58,34,45,57,64,58,51,52,47,59,61,56,60,55,60,56,43,50,55,53,46,48,65,54,50,51,54,59,50,45,54,56,51,65,48,50,39,45,63,39,58,60,49,52,36,50,57,50,59,59,49,48,63,56,58,58,56,56,60,52,45,50,43,63,50,55,36,50,42,45,48,50,54,48,53,62,46,47,54,43,43,52,51,54,50,52,69,38,54,41,55,68,43,50,52,45,41,55,49,50,59,51,60,50,42,51,42,56,41,61,57,52,54,48,51,54,54,54,42,45,40,40,53,41,54,41,63,46,48,47,42,58,48,61,32,57,44,51,58,64,48,63,65,40,44,41,52,54,42,60,47,53,51,48,51,45,55,55,47,53,39,49,51,54,38,49,55,51,41,44,57,51,41,54,44,63,41,57,60,54,53,49,53,47,47,50,55,46,49,45,42,45,47,54,59,50,42,50,51,52,36,53,56,48,40,60,57,49,55,66,41,56,58,59,59,36,47,59,62,53,59,48,47,45,40,37,67,38,42,54,49,40,53,52,48,40,56,56,47,53,43,54,47,57,61,49,43,62,46,51,45,56,55,47,60,55,56,50,48,37,50,44,50,42,45,45,50,49,50,51,46,52,59,44,46,51,56,44,59,56,53,49,59,39,55,43,54,41,60,42,44,50,47,53,54,56,57,38,54,47,59,43,49,66,64,52,33,58,53,48,54,56,59,41,44,55,50,47,65,65,39,47,42,58,42,53,56,56,40,53,55,44,58,47,44,50,51,57,52,47,54,40,59,46,53,54,51,55,70,53,62,51,55,63,46,43,49,55,65,49,46,50,56,56,47,44,45,51,50,35,56,66,47,46,62,44,49,55,46,40,40,61,46,73,51,48,55,48,49,49,44,50,51,59,55,51,46,45,50,53,58,61,54,61,58,44,45,57,49,58,67,51,48,43,50,50,53,48,33,63,54,52,60,41,63,55,45,59,50,50,45,48,56,60,45,55,48,45,66,42,54,47,52,46,43,62,49,60,59,68,33,62,44,49,61,50,44,46,54,42,53,50,59,52,53,51,57,43,61,45,61,54,48,48,55,48,62,51,37,51,59,58,46,56,49,50,55,55,49,46,74,58,55,49,46,50,45,63,59,45,52,52,51,56,43,42,28,56,60,43,62,45,37,40,58,55,46,45,39,58,49,55,51,47,43,46,45,70,45,52,56,55,47,33,40,45,55,45,43,48,56,46,50,67,52,61,48,50,59,64,45,54,45,55,52,46,54,49,47,45,48,49,54,50,51
