# Supplementary material for: Poisson pre-processing of nonstationary photonic signals: Signals with equality between mean and variance
Source: PLoS One. 2017 Dec 7;12(12):e0188622. doi: 10.1371/journal.pone.0188622 (PMC5720749; doi:10.1371/journal.pone.0188622)
Supplement: S1 Dataset — (ZIP) [file pone.0188622.s001.zip › data/model/mungs_model/model_mungs_01_15.dat]

50,62,56,39,47,49,61,46,58,50,47,63,51,53,54,52,49,44,49,46,58,54,51,46,42,61,55,53,35,48,43,46,44,42,43,48,39,60,47,53,35,48,49,55,46,51,54,52,65,46,53,49,41,47,45,47,52,47,45,44,65,42,60,41,43,55,46,39,48,47,55,52,38,44,51,47,59,57,49,48,50,40,50,39,41,44,60,42,35,48,68,56,52,57,63,59,43,58,41,64,40,61,57,42,42,60,52,46,54,60,51,42,53,46,57,61,48,50,47,50,50,44,49,50,44,55,50,53,46,52,45,46,57,47,69,52,46,57,56,53,55,54,67,47,47,67,52,42,55,54,52,54,45,46,70,51,50,58,68,62,36,59,44,45,43,51,62,51,56,43,43,49,66,51,53,51,55,47,41,46,37,58,51,46,45,48,46,39,48,49,40,48,59,47,42,60,57,63,51,44,50,50,51,46,46,56,53,50,48,54,40,39,48,53,51,50,57,43,50,40,53,48,48,40,52,47,45,51,54,56,54,60,64,53,67,48,53,62,50,47,52,43,50,51,46,49,55,44,49,52,56,58,46,53,44,39,49,53,54,61,55,41,48,59,49,54,61,55,50,51,49,56,41,54,49,53,48,49,47,46,50,58,55,49,56,53,54,40,55,43,44,45,55,56,48,49,44,63,42,40,59,52,51,52,41,49,46,57,48,60,55,56,53,41,47,50,53,48,61,44,40,51,45,32,54,47,48,44,48,52,40,53,43,59,54,64,55,58,60,41,47,49,46,50,56,50,58,51,48,52,46,56,48,41,44,41,38,52,44,52,42,38,65,46,54,37,66,40,45,49,59,48,39,51,63,57,60,55,49,50,59,55,47,53,54,56,50,58,54,45,54,48,46,41,47,43,56,39,45,45,66,57,59,50,44,51,43,45,53,40,54,38,48,41,50,47,41,53,44,47,43,56,52,56,48,53,57,57,53,42,51,53,40,58,47,61,41,55,52,47,50,53,39,51,43,64,54,60,49,48,52,53,53,42,41,41,41,63,43,50,58,51,42,55,49,50,61,56,44,41,56,57,46,53,52,39,36,63,42,45,42,62,57,53,52,33,45,54,41,37,46,55,50,48,49,56,42,53,52,52,38,47,47,51,47,40,39,45,58,59,44,50,48,42,47,64,45,57,51,58,54,45,57,77,55,53,56,46,46,56,49,46,43,46,57,67,48,37,45,51,62,49,57,41,50,46,57,49,51,48,39,49,54,46,37,59,50,50,57,47,49,47,52,68,43,58,41,60,50,48,57,52,50,55,65,59,53,53,45,56,42,55,53,57,38,48,57,42,41,43,48,50,44,51,57,56,64,51,45,67,58,40,49,65,43,56,45,50,61,43,59,55,47,38,49,46,63,50,56,57,51,50,52,60,68,47,54,51,48,54,59,50,45,48,55,54,52,44,54,48,53,41,53,44,45,54,53,59,41,52,50,56,55,44,57,43,57,41,52,44,64,59,45,51,70,56,54,53,56,59,44,55,46,51,62,44,46,42,51,42,55,44,50,56,45,41,61,56,58,55,64,54,60,42,47,48,50,47,51,62,52,41,46,51,43,47,51,43,44,48,39,50,40,56,54,56,42,50,52,49,54,44,53,57,36,65,54,55,50,49,45,55,54,50,53,56,47,52,59,47,47,39,64,44,46,46,53,46,54,52,55,56,49,67,48,43,42,52,46,60,39,58,56,53,45,53,52,44,51,68,53,50,42,66,47,48,40,52,57,55,47,45,46,47,52,54,55,62,57,44,55,41,61,51,54,45,55,61,44,49,52,46,54,38,53,47,61,46,42,33,41,60,42,42,60,51,45,51,41,39,53,58,58,63,49,46,46,57,42,51,60,53,50,44,47,53,43,46,37,59,46,38,50,57,42,52,47,56,57,49,48,45,45,47,49,62,47,45,62,59,43,49,45,51,56,55,58,42,55,38,48,46,44,44,54,46,48,46,46,48,43,40,44,50,51,57,43,64,48,55,45,63,52,58,47,53,49,45,53,54,48,55,51,52,46,41,41,57,55,48,55,44,51,62,53,48,57,48,51,50,45,67,50,44,53,50,51,38,57,43,58,46,56,62,63,51,60,53,41,46,34,55,58,70,54,55,58,59,47,47,44,47,57,52,46,48,56,63,43,50,47,45,43,48,60,50,46,39,51,57,56,43,55,49,67,51,43,46,59,52,57,47,53,49,51,57,45,47,41,54,49,52,57,48,63,48,56,44,38,49
