# Supplementary material for: Poisson pre-processing of nonstationary photonic signals: Signals with equality between mean and variance
Source: PLoS One. 2017 Dec 7;12(12):e0188622. doi: 10.1371/journal.pone.0188622 (PMC5720749; doi:10.1371/journal.pone.0188622)
Supplement: S1 Dataset — (ZIP) [file pone.0188622.s001.zip › data/model/mungs_model/model_mungs_01_16.dat]

62,37,49,49,45,38,47,39,57,64,44,44,40,58,57,41,52,44,51,53,53,50,50,47,46,61,39,59,43,45,47,39,47,50,69,55,52,36,61,61,47,50,52,38,44,60,43,52,39,55,55,55,51,58,55,49,49,64,49,43,50,57,54,51,49,46,50,47,47,58,60,49,50,55,68,49,38,47,42,60,45,40,38,45,46,42,63,53,40,54,52,53,45,59,59,52,43,49,47,38,47,48,54,50,55,48,50,48,51,61,55,47,57,48,50,42,52,33,61,39,48,44,44,48,45,52,54,63,43,55,53,57,56,45,48,51,57,44,39,44,54,61,55,55,43,54,58,47,41,59,51,49,48,64,57,54,47,45,50,50,50,47,50,45,54,47,50,56,57,48,38,54,51,58,50,41,54,56,50,48,56,46,48,61,48,55,50,35,44,62,47,55,42,65,53,51,47,51,48,39,50,36,57,47,34,49,66,36,53,62,58,61,60,46,55,45,55,50,57,60,48,53,42,45,57,53,58,48,55,54,40,54,48,52,54,55,54,59,56,44,51,53,37,45,57,52,58,42,48,46,46,37,51,65,71,50,41,56,44,67,52,54,60,61,44,55,52,50,46,48,54,56,59,44,51,53,51,36,40,63,47,55,56,48,44,60,41,53,50,50,62,56,43,65,50,44,64,43,48,44,43,41,39,47,47,43,48,66,49,42,54,54,40,57,50,40,64,36,44,45,40,45,37,61,60,42,41,61,67,72,46,52,54,45,42,59,57,48,52,45,42,57,54,50,53,53,60,41,66,56,43,49,64,58,61,53,38,59,59,55,61,42,56,60,48,50,54,57,56,48,48,50,53,59,43,56,68,50,42,46,46,46,34,73,53,55,41,59,52,56,58,74,59,48,59,51,49,43,61,46,46,53,55,58,58,47,48,55,66,45,53,50,57,50,40,49,49,52,48,64,50,43,37,56,48,45,49,52,49,38,48,59,43,53,70,49,60,49,56,64,49,44,52,45,45,51,51,39,44,57,50,53,44,45,48,46,56,53,52,47,59,44,72,55,50,54,60,46,51,44,57,47,48,47,51,63,53,47,56,47,32,50,62,53,38,61,32,49,49,49,47,58,50,58,48,52,49,44,40,52,51,56,47,55,51,55,46,48,44,57,54,52,47,61,51,54,56,49,48,46,45,58,61,57,50,52,51,59,58,39,44,49,49,45,51,42,53,50,51,56,44,46,56,56,53,30,51,67,57,49,44,54,52,55,39,44,49,39,46,52,51,57,52,43,51,35,49,51,55,58,51,52,51,43,50,53,58,45,44,45,59,42,56,46,55,60,49,55,50,46,42,42,46,47,60,40,41,58,52,50,52,49,62,48,45,44,46,46,46,44,45,54,46,54,49,60,51,43,61,42,48,51,43,38,52,43,56,54,53,70,44,47,48,54,47,48,50,51,67,54,49,42,54,44,53,45,51,64,64,51,54,52,53,48,56,37,50,39,60,56,68,57,51,58,57,55,62,43,62,58,47,42,46,45,63,42,51,43,56,56,62,52,39,54,57,52,65,55,58,51,49,53,46,45,52,53,51,60,45,50,44,45,52,52,54,51,50,38,55,52,41,43,43,44,63,57,39,49,54,54,57,73,53,42,40,59,58,58,50,42,53,43,41,55,49,46,49,44,42,55,43,40,63,48,43,53,40,53,49,44,57,64,59,52,48,43,40,58,45,61,51,52,50,47,47,53,50,41,49,53,51,47,45,43,41,52,56,51,54,39,57,39,49,60,44,38,50,43,52,46,38,52,61,62,64,64,53,59,51,48,48,50,52,58,57,52,54,48,52,48,47,41,54,65,52,45,44,53,47,57,49,45,55,60,44,37,54,50,55,61,54,45,45,44,62,47,61,47,40,63,30,54,30,44,47,41,45,60,55,54,46,50,41,37,52,49,49,57,46,48,54,58,62,53,50,36,39,54,49,51,64,54,45,54,53,62,59,45,63,45,52,43,43,79,37,37,60,44,52,49,51,48,53,54,52,55,64,54,59,51,55,49,52,47,50,39,42,55,62,55,49,52,48,51,60,47,52,48,55,55,49,42,42,45,48,51,42,44,43,48,36,58,48,48,61,62,52,44,46,46,52,50,57,44,40,42,49,33,45,50,36,37,51,53,51,58,60,48,55,47,46,56,43,55,40,50,64,37,56,46,39,42,51,50,56,33,51,51,45,59,44,48,60,45,33,49,51,50,46,58,49,65,49,49,53,58,49,49,44,54
