# Supplementary material for: Poisson pre-processing of nonstationary photonic signals: Signals with equality between mean and variance
Source: PLoS One. 2017 Dec 7;12(12):e0188622. doi: 10.1371/journal.pone.0188622 (PMC5720749; doi:10.1371/journal.pone.0188622)
Supplement: S1 Dataset — (ZIP) [file pone.0188622.s001.zip › data/model/mungs_model/model_mungs_01_17.dat]

67,49,61,43,52,49,53,54,60,45,42,50,44,61,61,41,54,39,54,45,42,51,51,54,41,44,54,43,51,46,56,37,49,57,47,45,54,50,60,38,47,48,39,61,54,51,45,56,53,41,37,46,64,39,48,61,54,52,44,52,58,42,50,58,51,47,49,49,42,48,45,59,49,49,62,46,40,49,53,51,51,53,58,47,46,51,57,63,45,52,50,42,50,55,40,51,44,51,45,57,37,48,67,64,60,46,53,57,49,49,49,51,45,45,49,49,52,40,42,41,49,58,54,46,56,48,56,51,55,62,54,43,46,43,70,48,56,60,42,46,60,45,62,50,54,45,49,56,48,49,49,68,37,55,46,48,50,50,42,48,43,58,57,58,51,59,46,51,46,49,63,53,57,62,49,51,42,53,51,63,50,56,58,47,56,57,65,52,39,55,45,67,64,47,45,40,35,63,58,59,70,52,48,44,47,44,50,47,47,58,65,42,41,44,44,59,50,47,42,61,49,59,54,61,54,60,46,54,37,52,47,47,56,46,56,43,55,54,54,68,48,56,45,52,44,64,53,58,47,59,55,52,62,56,47,57,52,44,57,56,54,56,58,54,48,43,44,44,55,35,45,49,43,56,52,58,42,52,45,55,50,49,48,47,69,53,54,53,49,53,45,37,49,48,50,50,67,53,56,48,44,59,32,50,42,57,67,55,47,56,52,46,52,63,58,63,46,38,57,49,42,61,55,63,40,45,46,46,48,50,61,41,55,43,48,46,51,59,59,55,50,40,48,53,51,71,53,58,50,47,53,47,58,60,63,73,38,57,50,45,57,59,57,52,51,56,54,38,60,61,51,55,62,52,46,50,46,61,48,46,43,52,42,51,43,36,45,39,46,56,42,48,62,52,49,48,50,61,53,55,59,59,55,56,52,40,57,46,37,45,44,50,45,53,51,60,51,54,44,46,48,43,60,55,54,48,50,64,48,49,47,42,44,52,53,55,52,56,54,57,46,55,61,54,51,40,52,58,48,54,58,49,47,52,53,52,44,37,57,56,65,61,56,53,38,44,51,45,55,43,57,51,51,35,55,43,51,60,58,59,59,39,48,48,43,53,45,53,57,53,43,50,43,50,62,42,57,52,51,46,58,44,42,41,37,50,46,53,45,55,45,53,47,48,43,53,54,40,57,42,48,57,45,47,48,56,52,57,57,40,42,60,49,51,48,51,39,69,66,53,63,51,55,40,47,54,57,48,61,48,48,36,52,62,53,54,54,64,47,53,54,64,42,50,46,43,64,44,59,47,42,45,50,58,66,57,51,56,56,58,42,50,45,39,47,46,52,50,51,38,47,62,49,48,41,43,51,44,52,62,49,56,47,47,52,40,52,54,56,35,49,45,51,57,50,55,55,56,49,49,61,52,38,57,55,47,55,51,55,55,63,50,48,48,38,57,49,45,48,56,50,44,37,50,49,44,61,43,55,45,44,53,43,43,43,45,42,64,56,47,53,48,50,59,49,55,54,57,52,54,47,37,36,51,49,55,48,46,55,55,58,42,50,49,49,52,47,56,41,53,55,52,38,61,51,47,52,47,49,55,57,43,62,49,66,58,45,58,63,76,51,57,51,50,61,45,65,56,57,54,47,48,56,41,44,47,55,65,51,39,59,55,48,56,58,56,55,47,49,44,50,54,41,49,54,58,64,56,51,63,44,41,41,60,31,56,47,55,52,58,52,42,59,60,57,56,53,50,54,41,50,52,55,53,59,41,59,57,49,38,50,51,32,55,53,41,43,59,55,49,45,63,48,52,51,50,47,58,51,45,61,34,41,52,39,55,50,47,46,51,48,52,51,67,42,47,51,73,62,53,52,48,46,57,42,46,44,46,57,41,54,41,64,62,48,42,49,48,61,48,43,56,42,58,50,44,51,53,49,43,54,42,45,57,61,55,47,56,34,61,50,53,58,53,49,50,48,33,49,58,58,51,60,50,50,48,49,57,44,47,51,55,53,45,58,32,49,40,41,47,57,65,32,55,54,44,60,50,44,48,57,70,55,51,57,43,52,50,45,48,41,53,46,54,50,53,33,52,52,48,42,50,49,36,51,58,68,43,60,41,48,62,58,66,51,63,59,59,57,59,65,46,50,48,52,52,38,54,41,55,48,39,60,47,45,62,42,51,47,50,47,55,72,45,63,61,57,52,46,33,47,55,44,56,58,49,50,53,70,61,48,50,32,58,58,69,53,48,55,51,50,58,54,43,49,52,51,57,53,53
