# Supplementary material for: Poisson pre-processing of nonstationary photonic signals: Signals with equality between mean and variance
Source: PLoS One. 2017 Dec 7;12(12):e0188622. doi: 10.1371/journal.pone.0188622 (PMC5720749; doi:10.1371/journal.pone.0188622)
Supplement: S1 Dataset — (ZIP) [file pone.0188622.s001.zip › data/model/mungs_model/model_mungs_01_18.dat]

42,56,45,52,44,37,58,48,58,53,51,59,45,42,43,59,45,51,43,41,47,42,43,46,44,43,45,54,57,58,54,53,58,53,40,65,57,46,60,33,55,48,68,54,54,43,63,52,50,48,52,62,62,50,44,59,48,45,46,50,48,51,51,52,34,66,58,40,65,39,46,41,65,40,65,64,58,51,50,51,42,45,46,46,51,48,53,54,44,33,43,49,43,66,45,55,39,54,50,52,41,40,50,58,44,58,52,47,57,54,64,48,50,57,62,52,41,56,52,57,44,37,36,56,45,54,56,57,59,58,49,51,54,56,40,38,48,47,50,60,58,48,48,51,56,54,49,55,53,58,48,50,50,47,55,44,53,50,48,40,59,56,42,69,56,39,50,49,49,48,41,52,58,40,42,51,56,61,52,53,56,47,47,55,62,48,56,47,48,51,61,54,58,61,49,54,51,52,59,69,42,45,48,60,48,49,53,69,64,54,44,36,61,51,59,48,47,44,41,45,58,55,52,53,43,61,70,53,63,46,65,49,62,57,53,59,41,46,52,46,56,44,54,45,51,49,61,58,42,50,63,60,45,48,48,56,53,63,45,52,49,47,49,55,45,49,51,45,42,58,50,53,48,40,55,61,49,41,48,55,57,51,51,57,50,56,46,47,44,52,49,50,56,55,58,58,49,43,55,45,45,46,48,38,58,36,54,46,58,48,66,52,64,49,46,55,57,53,40,40,48,48,58,45,49,45,53,58,39,53,57,41,50,49,39,41,44,50,48,56,48,58,45,51,60,51,58,46,54,46,47,53,40,46,56,47,55,52,51,53,60,61,61,45,35,48,47,59,56,50,58,49,45,52,59,45,38,41,54,43,66,56,59,58,49,51,44,53,45,41,54,51,58,50,54,45,47,45,42,43,46,56,57,52,48,37,47,44,41,40,49,46,56,56,56,47,44,55,54,49,53,50,57,49,54,44,48,51,45,43,44,37,48,53,47,40,35,46,44,46,54,39,50,57,50,50,65,51,62,49,52,41,62,52,55,41,52,59,40,57,60,56,53,51,45,52,53,41,57,51,58,54,58,54,46,35,46,51,54,44,59,58,60,59,47,52,49,49,47,27,48,44,54,55,49,54,54,52,61,54,47,44,54,57,33,41,46,45,51,49,42,47,54,49,45,43,47,47,49,53,51,56,66,56,50,51,48,49,51,54,43,49,40,53,60,55,60,36,50,46,51,52,57,56,48,54,63,48,61,40,47,40,40,65,47,47,46,51,54,60,58,57,51,60,47,52,61,47,51,48,50,47,63,54,49,40,62,49,53,38,34,49,49,54,51,38,44,37,55,52,50,60,51,52,53,60,49,54,40,45,47,46,53,46,52,36,55,58,59,41,38,53,53,42,45,41,43,45,53,53,52,45,48,46,48,51,40,50,47,42,52,45,65,57,45,52,54,51,53,56,49,43,56,58,56,51,58,55,50,62,48,52,55,47,44,53,57,51,60,63,45,41,46,50,50,44,50,44,45,64,51,41,54,45,50,54,54,42,41,41,48,47,50,49,51,54,46,55,47,43,59,52,54,44,48,59,49,53,52,52,48,52,52,56,46,56,53,44,45,50,50,55,52,52,60,50,45,39,51,48,43,49,56,51,53,59,46,57,57,43,49,55,49,37,43,49,56,58,54,62,54,58,50,36,49,51,47,56,46,51,61,41,46,59,50,39,56,51,50,57,39,54,53,50,52,57,64,52,48,50,44,56,51,58,57,49,47,48,50,47,57,49,42,45,44,55,51,54,62,67,51,57,36,51,39,59,43,54,48,55,53,54,59,39,47,57,41,64,51,58,40,52,52,53,52,49,44,57,53,48,48,61,42,51,42,55,61,48,41,51,39,46,47,55,66,52,53,51,42,48,43,55,55,55,44,46,52,48,57,50,55,45,67,44,52,43,49,50,55,52,46,57,57,54,49,62,44,40,52,55,47,46,43,46,52,48,57,50,50,58,45,55,49,52,45,54,62,50,52,53,48,61,62,39,44,53,44,42,58,62,41,53,43,49,49,48,38,41,48,48,39,52,64,55,52,51,68,50,52,55,46,47,44,46,54,54,57,41,56,55,53,55,55,43,64,49,60,48,50,51,52,49,50,57,57,47,44,52,68,53,39,45,56,60,53,44,44,50,51,62,49,47,51,40,56,57,46,45,49,56,53,57,61,48,62,59,48,38,58,45,60,54,50,56,55,39,59,53,53,50,55,48,54,52,57,56,59,48,40,42
