# Supplementary material for: Poisson pre-processing of nonstationary photonic signals: Signals with equality between mean and variance
Source: PLoS One. 2017 Dec 7;12(12):e0188622. doi: 10.1371/journal.pone.0188622 (PMC5720749; doi:10.1371/journal.pone.0188622)
Supplement: S1 Dataset — (ZIP) [file pone.0188622.s001.zip › data/model/mungs_model/model_mungs_01_19.dat]

41,58,60,52,50,45,53,60,54,50,56,45,51,50,47,56,50,49,39,49,49,49,54,52,40,48,56,50,53,53,60,59,40,64,56,56,49,56,56,51,46,47,52,42,50,51,53,47,57,54,55,48,59,47,52,56,56,55,54,51,55,51,47,57,48,49,45,56,50,49,51,52,50,45,50,48,67,45,47,50,46,53,51,52,44,50,47,51,57,59,48,51,54,50,50,58,43,47,50,50,54,51,52,65,50,51,45,56,47,58,53,41,38,58,39,47,54,52,38,48,43,39,46,54,50,63,54,57,42,55,46,49,48,44,67,48,50,55,50,52,43,54,39,44,58,55,44,59,66,54,56,52,38,53,49,49,46,66,51,43,63,45,46,47,55,69,59,40,42,40,53,53,52,43,56,40,51,51,48,54,48,50,38,53,49,54,37,50,53,42,60,52,45,51,45,51,54,53,56,55,60,58,46,38,53,69,59,58,50,60,41,51,52,41,54,49,43,50,48,42,57,41,56,38,52,47,48,53,44,44,55,53,49,66,49,58,53,47,56,49,52,59,49,55,52,50,58,49,41,49,44,53,54,43,57,58,38,50,38,49,55,52,61,53,49,60,52,45,58,42,44,53,52,50,61,47,39,50,47,36,50,56,65,38,51,51,50,41,54,41,54,52,50,47,58,48,47,59,40,43,47,53,41,47,40,47,47,40,63,45,63,51,43,56,51,56,55,54,51,41,39,47,39,49,69,52,65,57,53,50,56,41,41,46,57,49,39,35,48,57,54,50,46,49,48,55,56,53,51,52,46,35,54,68,54,41,41,46,61,46,55,50,51,65,52,53,64,57,57,54,51,49,48,53,50,45,56,44,47,48,49,57,53,45,51,42,55,47,52,60,46,57,45,54,54,47,59,45,39,47,43,47,40,53,45,51,61,48,48,53,61,60,54,45,62,54,53,50,59,39,67,64,51,48,50,37,58,59,61,44,62,56,43,46,59,49,63,54,48,60,69,53,47,53,58,47,43,49,39,55,45,68,64,43,41,59,52,43,51,54,51,40,56,52,57,46,44,48,32,42,46,39,46,50,48,42,42,42,59,66,54,53,57,68,51,53,45,50,52,43,58,52,44,50,50,59,42,49,55,52,65,55,37,52,55,58,47,49,48,47,50,43,59,60,53,49,48,48,45,54,51,48,64,54,51,45,48,41,55,53,42,51,58,40,42,43,45,56,45,46,53,49,55,54,53,59,41,55,47,54,49,53,51,46,59,45,47,53,45,60,56,53,65,53,52,41,59,48,41,48,55,44,61,60,54,63,62,48,45,60,52,53,50,49,45,48,49,44,54,42,44,57,61,55,43,59,63,43,38,42,57,46,45,49,49,48,54,46,49,40,59,58,45,51,43,49,61,52,54,44,50,49,57,61,46,53,47,43,41,40,55,61,61,45,58,49,49,48,46,44,53,58,59,49,57,58,49,55,50,54,40,41,51,54,40,53,53,50,45,50,46,50,60,53,50,54,47,48,45,49,62,41,51,46,51,47,51,43,52,57,59,49,56,41,56,42,69,42,60,45,43,75,51,55,45,39,57,38,52,49,59,48,59,50,44,54,43,61,43,42,44,45,41,61,56,60,53,64,51,45,54,45,42,53,54,49,48,57,38,43,48,51,50,42,51,61,51,52,42,45,55,45,51,59,56,51,49,44,45,48,48,42,57,44,48,49,46,60,43,38,44,39,42,51,56,50,54,59,63,60,49,57,61,65,52,61,51,55,50,63,46,47,64,55,48,60,50,49,58,61,52,55,57,50,62,57,54,53,52,44,47,50,53,53,60,67,48,54,55,42,39,44,52,42,59,46,66,61,49,66,57,44,45,50,59,44,52,40,51,54,56,28,43,41,49,45,46,61,47,52,44,58,50,41,65,49,57,54,53,45,57,45,87,61,51,46,50,50,37,41,49,53,42,57,46,50,56,51,37,54,44,43,48,40,55,54,53,54,45,53,62,42,50,48,42,51,52,59,56,41,30,51,56,52,55,56,59,61,62,60,43,53,56,37,47,49,39,48,48,41,45,48,67,42,51,51,45,54,50,55,52,42,38,59,50,53,47,58,50,64,51,66,42,52,41,49,41,56,47,47,48,52,40,47,55,50,63,56,41,52,57,54,65,52,46,48,44,52,44,47,58,55,51,57,56,47,57,49,57,49,44,51,46,53,62,35,42,51,46,46,56,54,53,59,43,46,51,47,66,50,51,46,63,52,52,43,57,52,56,45
