# Supplementary material for: Poisson pre-processing of nonstationary photonic signals: Signals with equality between mean and variance
Source: PLoS One. 2017 Dec 7;12(12):e0188622. doi: 10.1371/journal.pone.0188622 (PMC5720749; doi:10.1371/journal.pone.0188622)
Supplement: S1 Dataset — (ZIP) [file pone.0188622.s001.zip › data/model/mungs_model/model_mungs_01_2.dat]

49,57,49,58,54,44,45,55,35,54,48,51,65,58,47,50,56,39,58,48,47,51,54,51,58,49,54,47,62,50,43,45,45,57,51,47,57,50,48,42,60,41,48,49,60,46,52,38,49,56,51,55,46,52,57,60,39,44,60,56,56,41,56,46,56,51,52,56,53,59,46,47,51,53,66,58,41,49,52,44,52,58,46,51,71,50,58,45,61,52,36,49,39,51,51,41,59,49,58,50,31,51,40,55,61,60,45,42,45,60,36,59,49,53,52,49,47,53,49,56,56,60,59,41,58,45,47,51,51,40,55,57,53,54,52,50,49,50,43,45,49,49,54,43,50,40,41,49,53,57,43,44,48,59,46,34,52,54,43,63,48,45,50,42,50,44,48,70,51,52,51,54,57,60,42,46,46,48,55,55,56,54,56,37,44,51,48,52,38,50,56,52,52,57,57,45,48,54,48,58,67,54,53,60,53,50,47,61,49,46,48,49,45,36,46,62,49,49,44,51,63,51,47,58,40,40,46,51,55,43,55,49,43,44,56,42,60,56,45,56,41,53,64,60,58,51,62,46,44,42,51,52,51,56,53,57,49,50,54,54,60,59,43,63,44,43,56,55,58,54,40,57,38,50,48,50,51,59,44,68,47,56,58,45,46,45,53,53,44,54,54,53,70,74,48,51,57,56,45,43,59,38,51,47,69,47,41,64,52,55,46,36,46,46,40,55,48,48,46,47,47,56,58,58,54,57,50,51,53,56,40,49,65,52,44,52,59,46,47,45,63,43,50,43,54,62,57,57,45,59,61,44,41,53,48,43,53,52,55,45,48,39,57,44,59,51,48,43,41,47,54,51,39,37,55,45,62,52,56,51,52,48,49,47,45,55,44,51,50,47,49,42,48,50,42,32,59,52,50,47,49,62,52,51,39,44,56,53,49,57,49,35,67,50,52,51,58,48,42,61,55,48,44,50,48,40,57,59,63,40,64,51,57,50,54,47,67,55,54,51,67,47,41,44,55,44,57,56,54,45,42,43,68,47,65,73,57,66,57,51,48,50,69,49,63,43,48,52,57,52,39,51,55,52,37,50,64,44,48,56,53,52,47,62,60,45,43,57,42,48,46,54,50,59,58,51,45,60,44,49,35,53,59,40,56,46,49,46,56,53,40,44,63,52,49,60,48,62,57,57,52,57,51,59,51,36,56,60,34,53,42,56,49,44,48,62,57,59,47,48,51,44,51,35,62,45,46,64,53,64,55,41,44,48,47,49,67,52,65,36,59,57,48,40,55,51,46,50,52,58,60,56,39,54,48,49,45,59,57,45,39,51,59,53,61,52,57,55,53,44,48,49,61,53,75,43,62,44,52,47,70,48,41,60,48,48,57,48,47,43,52,54,42,50,52,48,43,56,52,49,41,52,59,54,56,48,54,50,56,54,57,47,51,45,52,59,49,42,56,60,51,42,41,59,52,49,41,38,47,43,53,58,37,48,40,58,48,64,55,48,54,42,41,49,47,47,47,48,49,56,49,45,53,36,41,49,50,47,57,56,62,58,51,51,56,43,49,51,58,57,54,55,39,54,45,45,46,44,56,44,53,50,56,38,31,46,48,45,48,51,39,44,66,52,38,45,41,61,53,45,50,58,54,52,48,53,52,57,50,44,50,61,57,54,58,46,49,51,48,53,45,51,62,45,57,59,46,42,47,44,56,59,58,59,55,54,54,62,44,50,45,44,42,52,48,40,56,45,52,58,49,46,58,54,47,42,46,51,49,52,54,62,56,51,74,49,64,58,60,42,39,47,34,45,52,41,55,45,45,44,62,56,44,42,45,53,46,55,51,50,54,45,59,41,48,43,46,59,56,57,50,50,53,46,49,50,47,49,48,53,45,61,41,52,52,49,54,49,52,57,52,46,54,48,48,46,55,44,55,57,40,43,57,40,60,50,57,50,36,55,56,44,37,46,46,59,50,37,52,61,55,63,57,45,55,52,47,48,58,53,43,40,54,55,40,59,43,52,61,42,40,52,45,45,56,53,50,32,53,49,53,46,45,54,53,48,49,57,46,48,56,52,37,50,47,51,54,32,42,49,45,41,60,54,64,55,52,57,39,67,48,56,44,49,46,37,61,52,49,49,42,61,48,55,55,58,53,58,52,59,51,56,51,46,61,43,46,56,66,48,52,53,55,52,38,45,46,39,48,54,43,52,46,51,76,49,42,63,39,48,59,55,46,56,60,49,40,63,45,61,51,53,45,50,47,39,49,64,36,42
