# Supplementary material for: Poisson pre-processing of nonstationary photonic signals: Signals with equality between mean and variance
Source: PLoS One. 2017 Dec 7;12(12):e0188622. doi: 10.1371/journal.pone.0188622 (PMC5720749; doi:10.1371/journal.pone.0188622)
Supplement: S1 Dataset — (ZIP) [file pone.0188622.s001.zip › data/model/mungs_model/model_mungs_01_20.dat]

46,51,34,54,46,40,45,55,33,44,54,50,47,50,59,55,56,49,41,48,48,52,42,52,44,52,52,55,56,49,38,53,44,63,41,58,42,51,48,54,52,44,43,50,42,53,60,60,36,63,49,51,52,39,54,48,62,52,54,55,45,52,53,52,48,53,49,40,63,45,53,49,46,44,56,39,48,60,58,47,50,40,55,45,59,45,53,43,50,48,50,59,49,47,55,45,55,55,47,48,58,49,58,41,52,55,55,45,41,50,49,46,46,66,48,63,58,47,57,48,39,43,56,56,42,41,53,49,67,71,43,45,44,52,58,35,54,44,65,54,42,53,37,56,39,59,53,43,53,57,43,50,55,49,46,63,46,53,37,50,47,55,58,53,45,49,61,42,58,49,43,60,49,39,51,52,43,34,47,64,48,42,49,45,65,46,46,40,49,52,51,63,39,51,51,68,66,55,50,45,50,57,42,44,60,39,45,48,58,60,52,50,47,53,51,48,50,45,49,44,62,53,45,56,52,48,52,53,55,47,53,56,42,55,54,50,56,50,54,54,35,54,52,52,42,57,47,51,48,45,50,46,54,60,54,48,49,40,54,48,63,48,60,51,53,60,52,57,38,56,50,38,53,51,56,49,57,49,52,49,46,53,48,47,63,57,63,53,57,57,52,55,39,50,43,37,57,51,42,42,43,44,61,60,54,48,44,45,44,55,31,49,52,50,40,49,48,50,48,56,42,60,50,57,53,51,47,50,61,56,46,52,48,55,52,48,61,52,65,46,55,49,71,49,46,51,54,31,66,54,59,54,54,47,47,39,64,59,63,53,55,49,55,49,57,44,51,53,51,67,62,39,62,50,60,43,46,49,41,46,53,50,46,66,51,46,49,55,52,46,56,41,45,55,48,40,39,58,41,50,40,57,46,39,53,46,56,59,63,35,52,46,47,47,54,43,47,55,47,45,53,43,48,45,57,54,54,46,49,50,60,50,42,42,50,42,53,59,52,56,59,55,57,51,54,53,54,46,37,49,59,61,43,50,52,55,70,59,46,50,40,51,55,53,51,57,50,44,58,50,44,51,53,60,47,54,60,42,43,43,61,46,56,39,54,37,38,44,56,53,52,57,48,57,54,51,44,48,57,46,46,42,45,45,49,49,45,52,63,49,39,75,44,45,58,58,49,53,50,58,53,50,58,59,51,39,49,59,41,42,46,59,36,56,52,41,62,58,53,63,57,45,44,50,51,43,53,46,45,57,51,52,59,58,53,49,43,48,50,54,49,51,49,43,52,52,53,60,63,50,44,63,53,55,51,45,46,56,55,51,47,58,55,51,56,61,52,49,56,63,61,43,51,56,48,51,41,40,58,58,51,65,43,53,41,49,50,47,47,32,59,38,45,51,48,46,62,51,53,43,64,45,42,58,49,51,44,46,40,41,46,56,46,39,50,45,45,46,53,49,51,55,56,62,46,47,53,45,56,43,49,51,53,60,38,38,43,45,51,45,50,44,43,64,47,46,55,51,59,57,58,37,63,54,49,52,54,41,49,42,58,55,53,54,49,50,51,57,42,48,50,49,48,52,51,56,49,41,42,50,58,57,51,54,45,43,62,54,63,53,42,45,55,63,45,50,44,48,47,62,53,52,46,54,50,47,52,49,48,56,52,59,42,50,63,56,48,53,48,52,48,58,45,53,48,52,61,50,57,49,58,58,47,57,62,51,42,54,48,58,47,47,45,46,41,46,46,50,52,53,62,52,47,56,50,57,38,39,52,49,51,51,43,58,57,41,46,47,45,52,44,46,51,58,49,62,48,45,47,49,58,37,55,68,50,56,55,61,52,51,43,43,56,46,45,46,61,49,52,44,51,55,52,57,54,44,63,48,54,52,58,53,42,55,35,55,60,49,50,51,39,43,50,47,47,50,51,47,52,45,58,51,54,54,62,43,48,52,41,60,53,44,58,53,57,53,50,53,55,47,54,46,46,52,58,49,48,53,34,50,57,37,50,41,57,41,53,40,50,62,49,55,51,54,36,60,65,41,44,53,49,62,45,45,51,59,42,49,37,49,44,54,41,70,47,50,48,54,47,60,51,51,39,54,66,50,54,50,63,57,60,66,52,56,45,56,49,52,43,54,50,69,58,56,61,42,42,43,46,60,49,57,47,43,48,53,54,60,49,57,56,49,46,43,54,59,49,54,44,61,45,53,52,44,40,45,55,52,49,34,51,50,53,62,57,71,47,48,47,54,60,51,44,64,46,52,56,48,51,54
