# Supplementary material for: Poisson pre-processing of nonstationary photonic signals: Signals with equality between mean and variance
Source: PLoS One. 2017 Dec 7;12(12):e0188622. doi: 10.1371/journal.pone.0188622 (PMC5720749; doi:10.1371/journal.pone.0188622)
Supplement: S1 Dataset — (ZIP) [file pone.0188622.s001.zip › data/model/mungs_model/model_mungs_01_21.dat]

52,52,55,44,53,50,47,53,39,43,53,54,43,45,54,49,44,50,63,51,60,52,37,51,44,42,54,51,49,39,47,61,51,53,61,47,52,62,52,58,63,49,49,51,57,54,47,39,51,57,48,42,36,41,36,49,47,51,62,50,41,34,55,41,57,54,56,47,55,53,40,44,38,52,53,57,51,47,30,51,31,68,49,51,51,46,60,45,63,47,61,45,55,54,58,42,55,52,52,49,49,44,50,57,65,44,46,35,59,61,71,50,56,58,62,51,51,54,50,77,61,51,49,47,50,58,47,51,49,47,44,48,35,39,44,47,47,48,67,55,45,50,56,43,47,49,43,47,55,51,48,44,39,46,33,40,46,47,41,53,53,57,55,47,50,44,45,61,66,48,47,49,45,54,61,64,55,43,52,54,41,51,46,48,47,48,43,49,52,46,44,45,51,50,48,67,52,58,54,47,60,47,37,36,54,42,49,40,46,49,56,48,54,48,54,45,69,53,43,49,50,52,48,49,42,54,50,49,60,57,58,56,48,43,44,41,51,37,51,45,53,49,68,62,45,64,52,46,51,60,60,44,50,50,62,50,43,54,52,44,60,63,47,37,56,68,40,58,53,51,59,52,59,55,59,49,48,53,55,57,45,54,50,62,54,54,46,50,51,63,54,44,46,44,49,45,60,45,46,41,50,45,58,49,55,59,49,53,52,46,50,48,55,42,53,49,56,46,53,46,45,59,57,51,56,56,50,52,49,49,50,51,45,67,43,58,49,43,39,53,56,64,46,61,48,61,61,43,49,50,43,59,47,55,51,55,44,61,52,54,50,57,60,54,43,43,52,45,62,51,44,58,47,44,53,50,52,58,59,56,53,42,48,59,49,45,48,49,54,52,53,61,55,40,48,59,48,55,54,54,47,40,55,54,42,54,56,47,61,50,48,64,40,64,51,49,51,56,50,46,54,49,57,51,55,55,57,39,49,42,55,57,40,47,41,50,50,51,45,56,58,54,53,50,58,54,34,47,52,49,43,52,62,42,56,50,48,55,38,40,42,44,49,45,56,55,69,54,44,55,59,57,52,45,63,55,62,47,44,49,50,54,53,59,45,34,34,48,55,49,53,46,41,41,57,51,56,55,40,66,46,54,45,61,46,39,59,48,62,43,62,46,52,66,53,45,48,45,53,53,50,51,57,63,43,49,53,43,63,36,55,55,42,64,60,59,74,42,50,40,39,46,49,52,58,51,57,58,51,64,60,48,47,40,61,55,43,58,46,44,52,36,48,55,63,48,47,62,47,52,48,46,53,49,59,46,50,46,49,43,53,55,51,45,64,43,45,53,45,47,43,47,62,58,52,51,51,47,46,45,66,57,53,57,44,64,47,52,61,50,55,49,52,61,57,53,54,59,53,57,61,39,63,59,40,50,39,50,66,44,58,42,39,49,54,67,36,59,52,55,47,57,55,52,37,59,53,32,50,50,40,45,50,36,53,43,53,45,52,47,44,55,69,52,55,48,55,62,63,44,49,63,46,53,39,38,58,45,37,53,45,68,48,54,51,45,54,41,39,60,57,38,52,58,48,57,67,45,40,45,55,61,45,59,42,48,47,65,50,61,58,62,48,62,40,45,53,36,57,48,53,48,61,49,56,48,66,47,59,55,61,50,37,49,62,52,37,57,59,49,51,61,41,52,52,54,39,39,43,50,50,54,47,48,62,57,51,51,55,36,53,49,58,59,53,43,47,46,48,50,47,52,60,51,58,44,61,67,72,50,59,45,62,49,51,56,41,46,48,59,57,61,56,47,53,57,55,37,57,42,46,46,51,48,46,66,49,50,42,48,51,56,46,41,52,41,45,45,60,52,35,36,65,49,54,45,51,50,62,59,56,45,39,54,52,50,57,52,51,54,59,60,50,48,51,37,52,50,46,54,47,52,51,53,46,42,61,47,54,54,40,50,49,49,59,53,41,54,54,50,59,42,57,46,49,42,48,48,63,55,51,49,57,50,54,41,42,60,57,52,52,59,53,47,54,54,49,48,61,41,44,41,62,50,58,50,51,45,57,45,64,56,57,42,53,54,52,46,56,46,43,46,52,57,51,63,57,54,42,61,54,41,71,53,61,41,52,55,64,43,49,60,41,50,38,53,54,58,48,43,50,42,61,55,49,40,53,41,45,46,52,49,55,52,55,64,52,43,60,52,56,45,55,50,43,49,60,58,34,66,59,48,49,59,57,60,52,41,50,47,48,53,70,48,51,41,50,44,50,54
