# Supplementary material for: Poisson pre-processing of nonstationary photonic signals: Signals with equality between mean and variance
Source: PLoS One. 2017 Dec 7;12(12):e0188622. doi: 10.1371/journal.pone.0188622 (PMC5720749; doi:10.1371/journal.pone.0188622)
Supplement: S1 Dataset — (ZIP) [file pone.0188622.s001.zip › data/model/mungs_model/model_mungs_01_22.dat]

56,56,41,62,41,50,56,54,49,46,56,55,43,34,55,45,60,54,41,54,54,57,39,54,35,54,47,54,50,49,40,50,39,51,53,30,44,57,46,48,33,45,51,49,39,46,54,49,56,47,50,42,49,62,50,46,49,49,47,47,57,45,49,60,47,56,49,45,56,45,49,46,61,56,47,44,48,64,50,49,57,59,57,60,51,44,51,46,45,53,48,56,51,49,59,54,53,62,51,41,47,44,55,55,46,44,56,53,59,59,52,58,49,50,42,35,52,50,45,60,55,43,52,50,45,55,47,51,46,48,47,45,44,47,67,46,59,64,66,53,45,39,57,40,42,48,50,53,41,53,61,54,53,51,56,51,48,53,53,48,48,52,58,49,45,45,54,51,50,51,41,51,51,52,47,46,52,58,53,56,54,49,60,53,47,64,48,60,49,53,48,42,46,44,45,44,60,50,53,46,55,51,44,50,66,49,48,57,51,52,56,43,54,52,58,62,50,58,59,59,52,45,49,42,53,47,37,50,52,59,53,50,64,52,57,67,54,50,52,61,53,58,45,39,47,54,57,46,53,51,45,55,39,58,53,44,74,56,57,46,51,35,39,49,57,51,47,61,41,48,46,50,45,62,38,46,52,50,52,42,58,68,57,59,48,59,45,47,53,40,56,43,51,49,44,53,63,61,61,42,61,58,56,37,58,44,60,67,37,57,42,40,43,44,55,51,56,59,46,59,65,58,45,50,62,37,44,50,57,63,68,52,46,47,61,45,57,36,37,47,55,44,44,59,63,65,47,51,41,45,52,63,56,56,47,51,57,47,41,53,52,63,44,38,62,54,43,63,51,45,47,52,48,47,57,70,49,66,42,52,55,45,50,42,51,52,47,51,48,45,49,63,44,62,46,49,43,59,64,45,47,65,41,47,50,44,39,46,57,48,65,54,56,48,49,52,55,44,44,52,58,55,41,45,41,57,53,44,40,49,57,53,52,56,55,51,49,43,46,49,59,60,55,54,38,38,49,52,51,48,39,47,42,42,53,41,45,41,48,46,37,50,52,55,43,50,44,52,58,35,49,43,53,39,50,60,52,53,44,55,43,39,51,45,48,51,46,55,55,53,50,59,48,45,51,51,50,52,51,58,53,50,42,62,36,50,65,57,38,57,49,42,61,46,68,51,60,43,43,42,48,41,67,44,59,51,48,47,63,64,47,45,46,51,60,36,58,51,58,53,46,58,50,55,47,64,55,55,42,52,52,49,45,48,41,46,52,49,47,61,42,42,53,61,52,50,46,54,40,62,45,46,59,48,51,39,48,39,52,53,48,54,66,45,42,54,48,50,52,38,54,54,56,55,55,60,56,59,46,58,55,52,48,51,44,53,46,48,46,51,45,41,51,41,63,53,52,43,54,48,45,62,61,54,47,35,47,54,49,57,47,45,40,51,66,49,50,57,51,53,52,42,44,39,38,47,55,80,61,43,56,47,61,52,66,53,51,55,51,40,55,59,52,49,50,52,43,61,56,61,39,34,42,56,49,42,45,39,52,50,49,53,35,52,44,37,58,60,61,53,53,43,47,46,49,44,57,63,46,49,48,34,52,54,67,43,32,46,43,44,53,55,57,71,44,46,63,54,53,44,56,53,46,56,42,47,47,41,58,57,54,60,58,42,39,58,51,54,54,51,53,41,60,47,34,47,40,59,66,48,45,57,40,58,44,43,43,55,52,46,52,51,43,47,61,43,44,57,52,56,63,46,43,41,59,52,43,45,52,45,66,47,48,67,41,43,55,51,52,62,55,62,57,56,41,59,49,55,60,43,46,41,59,46,42,60,51,65,53,50,55,72,63,47,61,51,57,45,54,44,59,47,64,68,49,41,43,53,48,44,45,51,51,58,51,55,42,56,47,57,55,39,46,50,46,37,53,48,42,47,51,38,62,54,48,53,43,49,46,69,55,50,59,48,45,46,49,49,53,46,61,54,57,45,52,45,54,56,62,57,49,61,51,40,44,43,55,52,63,40,49,56,53,47,47,57,51,52,46,49,43,41,51,56,42,50,51,54,60,43,55,43,57,37,59,49,49,43,55,59,50,41,56,46,50,57,39,38,54,51,64,51,44,50,39,47,40,48,54,45,54,51,49,53,57,49,53,57,42,59,58,48,43,39,49,43,58,53,40,58,41,64,45,56,60,49,41,59,59,60,47,55,53,48,53,57,52,51,54,54,52,42,60,47,45,57,57,51,51,45,52,67,56,44,37,48,56,47,44,52
