# Supplementary material for: Poisson pre-processing of nonstationary photonic signals: Signals with equality between mean and variance
Source: PLoS One. 2017 Dec 7;12(12):e0188622. doi: 10.1371/journal.pone.0188622 (PMC5720749; doi:10.1371/journal.pone.0188622)
Supplement: S1 Dataset — (ZIP) [file pone.0188622.s001.zip › data/model/mungs_model/model_mungs_01_23.dat]

52,48,39,51,53,43,63,52,43,40,60,46,57,43,51,52,54,43,49,65,56,50,52,50,56,49,54,42,45,50,57,48,55,55,45,55,55,53,50,49,51,43,47,55,55,51,49,58,50,54,50,50,53,51,50,39,55,42,48,51,50,45,42,44,42,46,49,54,67,48,57,36,61,53,65,70,44,52,51,58,59,40,57,35,46,59,52,51,45,57,39,49,55,46,48,60,65,35,46,47,53,49,42,43,48,64,56,56,52,46,54,63,40,47,43,39,49,43,57,61,56,44,53,46,48,55,45,53,42,62,53,53,56,48,46,32,45,45,44,44,48,48,51,49,45,54,59,55,44,43,53,42,49,51,55,53,46,56,53,38,55,55,58,48,52,50,52,40,48,54,43,60,51,46,47,50,50,47,54,46,43,39,55,57,52,55,57,60,60,58,49,58,65,51,51,53,47,43,63,62,47,50,65,51,41,50,56,54,47,52,61,61,45,53,50,51,51,46,50,49,45,51,60,49,48,40,54,47,46,51,65,50,48,69,53,57,40,44,56,61,44,67,74,44,52,48,47,55,64,55,43,43,49,45,65,58,61,44,37,53,45,48,45,57,53,53,44,62,45,50,55,49,54,53,56,54,49,51,50,50,58,52,47,49,57,49,52,52,50,49,41,59,48,41,62,43,59,32,52,66,39,50,52,52,49,56,68,46,46,49,54,48,47,57,46,45,47,42,44,46,52,52,64,42,58,52,54,60,47,68,50,60,53,40,46,56,55,44,41,52,46,45,41,39,60,59,38,61,61,59,42,58,37,43,56,53,49,58,48,48,43,55,58,50,39,54,62,47,45,67,44,56,45,60,52,55,40,54,46,64,57,43,43,43,43,55,45,59,45,51,61,50,42,73,54,53,46,51,54,62,53,52,62,57,49,53,43,56,50,50,49,34,56,60,42,43,61,63,43,51,51,52,42,51,49,47,50,56,45,48,43,49,46,50,57,39,50,47,47,46,44,53,50,53,56,42,51,57,57,58,44,51,43,45,43,45,50,49,46,48,48,51,51,49,50,53,48,59,60,58,54,45,44,54,59,56,48,60,52,53,57,51,46,49,54,57,63,43,48,50,59,61,60,43,49,55,44,47,49,48,59,58,56,51,43,44,52,44,44,41,49,51,51,53,39,36,45,48,45,42,54,52,36,61,43,59,55,64,56,47,41,57,59,64,63,47,45,50,53,53,60,54,46,42,44,53,43,38,53,58,58,64,54,66,56,56,44,70,58,50,60,51,60,38,45,50,54,66,50,50,53,54,58,49,50,52,40,49,59,41,44,51,50,42,58,55,53,59,49,44,49,54,51,55,60,54,48,41,57,32,61,62,43,46,54,52,42,47,43,46,56,54,45,59,41,46,48,50,37,53,55,47,47,56,51,48,46,58,46,50,48,43,46,39,45,51,37,46,43,37,53,35,44,56,62,50,62,52,48,49,37,49,44,53,49,60,51,49,49,48,33,53,45,49,46,47,52,57,65,57,46,46,42,47,46,49,49,48,54,64,50,50,38,50,37,41,58,55,47,53,59,40,49,51,56,39,50,51,44,51,53,47,47,39,51,44,50,57,58,41,51,46,60,46,36,62,61,49,53,56,52,45,57,61,46,51,40,55,46,59,54,40,55,54,39,45,45,60,54,57,43,50,51,41,49,48,40,50,49,52,44,47,50,62,52,53,57,64,48,47,44,49,47,50,52,44,55,63,63,48,48,44,58,57,55,47,36,54,48,52,63,36,43,40,59,65,37,51,45,70,59,55,58,53,62,54,42,44,34,65,44,45,56,50,65,53,47,47,52,43,54,54,53,51,47,50,45,42,48,46,44,46,48,51,63,47,59,56,56,53,42,48,46,49,54,48,53,57,55,43,57,52,40,40,58,48,65,44,59,61,46,43,56,45,36,57,54,54,48,54,58,58,54,55,57,54,74,44,43,51,58,51,56,48,63,43,51,53,56,42,43,50,48,50,43,43,63,49,48,36,62,40,54,48,51,50,52,64,42,56,42,58,49,52,44,34,54,46,44,45,45,67,53,40,51,44,53,54,55,50,51,66,50,47,55,64,52,56,57,51,62,47,53,61,55,40,53,56,44,49,48,65,41,42,61,39,49,55,54,58,45,47,66,60,48,47,47,45,45,51,50,49,44,51,47,51,47,43,50,51,54,48,52,46,54,49,45,52,65,46,65,43,43,51,46,41,52,51,53,49,50,59,41,43,54,51,58,41,48,54
