# Supplementary material for: Poisson pre-processing of nonstationary photonic signals: Signals with equality between mean and variance
Source: PLoS One. 2017 Dec 7;12(12):e0188622. doi: 10.1371/journal.pone.0188622 (PMC5720749; doi:10.1371/journal.pone.0188622)
Supplement: S1 Dataset — (ZIP) [file pone.0188622.s001.zip › data/model/mungs_model/model_mungs_01_24.dat]

49,44,58,39,44,42,44,59,66,58,40,58,49,48,42,37,58,51,62,44,45,45,51,45,47,58,52,66,63,60,48,61,48,48,46,68,53,45,51,59,46,52,51,53,56,65,51,37,47,57,54,54,45,61,41,39,59,53,59,56,62,42,46,41,52,65,49,55,45,48,52,40,44,48,47,53,47,60,75,53,57,55,58,51,48,43,61,61,56,43,38,40,40,52,55,51,50,67,46,50,54,49,51,60,51,54,58,51,48,52,64,68,52,57,61,49,47,48,57,57,47,43,52,52,57,57,48,48,50,51,54,38,53,48,49,48,54,43,52,53,43,48,44,48,47,54,43,53,49,41,53,57,49,38,51,53,48,62,45,47,71,66,51,43,56,55,42,66,51,53,56,47,50,57,46,60,48,49,53,46,46,40,62,37,47,56,57,38,43,45,52,62,42,61,34,42,48,52,56,47,36,43,55,47,40,63,54,53,40,61,58,58,59,43,61,54,43,46,45,46,54,46,55,43,31,46,43,50,55,46,61,55,61,50,49,47,71,50,58,40,38,58,43,58,51,36,42,52,62,53,54,48,46,47,55,44,58,57,46,43,60,42,71,37,62,41,58,45,50,45,58,35,51,40,49,52,53,58,47,48,50,55,55,47,49,55,51,42,46,49,38,48,63,44,51,53,49,56,51,58,56,42,49,36,63,43,51,60,53,50,51,51,57,48,57,48,57,43,59,57,48,42,47,50,58,36,48,50,52,41,46,58,51,42,48,45,64,56,46,54,52,38,45,57,69,54,49,44,52,59,59,57,54,40,42,61,50,42,58,65,44,52,46,52,54,51,50,53,41,57,47,45,45,60,51,43,56,54,60,45,56,43,55,60,45,60,39,45,54,51,50,54,46,62,44,60,58,60,45,62,64,61,43,44,45,42,37,62,44,44,48,54,46,47,50,43,54,46,47,57,60,40,44,49,45,50,60,57,46,42,42,45,57,53,40,61,55,42,58,56,33,56,50,53,48,53,47,50,60,63,57,51,45,56,51,58,49,47,49,57,41,38,45,56,56,53,62,46,56,54,48,56,58,53,44,53,42,45,67,51,38,51,62,57,53,55,51,53,55,50,47,53,55,49,60,58,48,56,50,49,59,57,50,53,47,41,47,53,48,54,47,43,46,53,43,51,64,60,48,49,42,50,52,53,46,57,52,47,60,47,66,36,47,55,48,54,45,46,44,43,60,57,48,59,55,47,51,53,46,44,49,41,43,49,50,46,62,44,51,48,63,47,63,52,56,61,57,52,42,45,53,43,48,37,59,48,45,60,54,51,42,56,65,47,46,62,51,48,53,46,37,48,39,58,50,50,52,51,42,46,45,53,56,57,45,56,49,56,45,48,55,46,46,60,58,44,57,44,52,52,54,50,52,59,58,38,49,42,49,62,43,51,48,49,62,43,45,54,48,57,62,46,45,54,48,53,45,63,55,55,42,49,52,52,52,48,60,48,48,62,48,57,47,55,53,54,48,56,54,44,52,64,56,47,55,43,50,50,52,40,48,49,41,56,36,45,56,45,58,43,48,34,41,50,46,57,57,52,39,58,44,45,51,54,50,42,52,59,50,63,56,48,49,48,49,48,44,52,46,47,52,47,52,52,55,60,58,51,60,51,58,48,41,49,55,53,47,42,61,45,54,39,43,41,49,61,61,41,45,43,39,43,45,43,45,59,52,56,41,52,43,49,38,52,50,47,47,50,55,56,59,66,45,55,51,51,52,46,54,63,44,65,61,59,48,53,41,46,66,58,58,52,47,46,38,59,51,54,59,52,50,50,61,45,61,43,48,51,46,48,48,52,61,32,43,45,46,49,41,50,52,58,44,55,52,48,51,56,54,41,47,59,59,65,50,48,71,58,46,60,52,37,54,48,58,45,51,57,44,46,60,53,57,50,48,64,40,57,54,59,37,60,46,44,41,57,52,48,58,45,50,51,56,46,53,51,48,49,62,42,51,57,62,47,57,43,40,49,64,54,51,38,52,46,47,46,54,45,50,46,56,50,54,56,37,39,52,46,43,56,47,48,38,42,50,42,55,51,66,56,42,50,45,53,55,42,59,43,59,55,41,38,55,60,42,40,53,50,58,65,44,50,59,58,39,38,56,57,40,35,38,58,43,41,54,68,49,52,46,46,53,61,53,41,47,60,51,50,68,35,59,41,46,52,47,55,39,64,45,50,48,66,42,49,57,56,48,59,56,59,48,60,46,69,52,49,57,45,42,51
