# Supplementary material for: Poisson pre-processing of nonstationary photonic signals: Signals with equality between mean and variance
Source: PLoS One. 2017 Dec 7;12(12):e0188622. doi: 10.1371/journal.pone.0188622 (PMC5720749; doi:10.1371/journal.pone.0188622)
Supplement: S1 Dataset — (ZIP) [file pone.0188622.s001.zip › data/model/mungs_model/model_mungs_01_25.dat]

45,63,44,61,50,48,48,47,53,57,44,46,45,41,51,55,45,50,54,45,55,39,49,47,40,53,58,49,60,43,47,53,53,45,47,68,61,54,55,49,52,45,44,64,47,58,58,49,61,60,46,46,37,49,47,40,48,36,58,42,48,55,54,57,35,49,54,47,60,55,46,45,52,64,38,50,51,53,46,53,51,55,57,44,42,53,55,56,46,55,55,51,39,54,53,55,53,55,47,53,50,38,57,42,46,49,49,58,58,52,49,51,49,57,60,60,55,36,49,55,45,44,48,47,36,47,59,50,49,54,56,48,47,49,53,48,58,43,51,46,46,51,47,53,44,47,57,43,50,58,60,43,67,60,46,38,32,55,50,45,56,57,51,53,59,54,54,51,52,48,57,45,56,51,53,45,52,62,59,51,63,44,46,59,32,53,52,55,51,50,60,44,36,50,52,41,44,54,61,44,44,44,66,45,46,49,47,38,46,45,60,53,41,57,43,42,49,58,56,45,44,57,42,45,61,55,54,54,37,49,57,49,60,55,42,56,56,34,41,52,54,47,51,41,68,48,62,60,45,57,51,51,60,65,43,39,48,44,51,40,40,53,55,60,50,51,45,45,46,42,44,52,59,50,64,45,55,66,55,48,48,53,58,64,47,47,60,41,61,46,45,62,58,52,50,51,42,69,58,51,46,48,53,49,49,39,38,50,49,41,57,47,60,60,46,64,39,49,53,47,53,58,45,45,51,55,67,53,64,58,47,59,49,46,48,60,63,53,41,44,52,40,51,51,60,52,51,49,48,54,57,50,46,52,50,49,55,45,44,50,50,56,47,47,41,48,50,57,43,42,47,54,66,41,44,59,46,59,56,61,60,59,53,60,57,52,55,45,43,57,47,52,46,59,50,50,47,45,50,53,49,71,56,58,49,39,52,48,40,49,50,52,55,46,47,53,63,41,43,60,75,46,50,49,46,57,46,50,53,51,56,43,55,58,51,55,46,53,51,58,49,53,51,54,48,45,49,52,45,44,57,47,52,45,56,58,58,50,61,65,54,47,41,55,46,45,57,54,44,50,56,50,49,49,41,45,55,51,41,60,56,56,54,51,51,44,53,41,59,50,39,71,34,44,54,61,51,48,45,33,41,56,51,49,45,42,42,45,40,49,52,41,49,48,32,65,48,61,47,46,44,51,56,46,46,62,56,53,47,53,54,44,47,49,55,47,56,55,50,51,55,51,53,53,57,60,47,55,50,42,49,62,49,57,52,46,45,61,59,53,46,58,51,51,45,50,54,52,55,49,43,43,46,35,49,42,54,44,40,47,63,57,53,51,52,47,54,54,46,54,52,56,58,42,68,48,43,63,60,60,42,51,43,58,57,56,59,40,55,54,45,59,49,39,64,56,39,47,49,42,41,33,57,43,51,51,40,41,42,52,49,46,58,41,54,56,44,50,55,45,67,49,49,37,54,52,61,52,50,49,52,52,57,48,50,46,50,48,46,63,44,45,54,45,62,46,49,54,52,45,48,48,56,61,62,37,50,55,47,48,53,50,54,62,58,59,50,48,56,61,45,68,43,44,51,48,53,49,46,43,53,60,48,47,58,48,59,54,46,40,50,48,48,38,51,42,53,52,56,51,50,43,46,55,54,50,49,53,61,57,49,58,65,49,67,42,57,55,51,53,45,57,40,57,37,47,47,50,46,52,55,56,61,55,41,56,61,55,52,53,57,51,47,59,55,54,43,50,56,45,60,42,55,54,49,40,44,49,53,52,49,68,41,49,44,64,48,51,53,56,58,54,59,44,62,39,35,39,46,42,53,43,43,46,55,53,45,71,51,55,56,47,44,39,60,57,53,64,54,41,49,38,41,56,50,52,45,58,33,54,58,39,42,51,39,47,59,44,53,56,57,55,50,44,53,60,57,51,58,45,54,47,59,56,56,58,36,50,49,50,56,63,50,53,54,50,57,52,53,44,52,49,47,44,48,52,47,50,45,64,38,47,46,46,56,47,46,52,34,50,63,48,53,45,58,43,39,50,49,56,68,49,43,52,47,55,47,49,55,39,58,50,39,56,60,44,43,51,50,44,47,59,48,46,55,48,54,50,48,46,51,46,40,48,43,51,58,51,53,59,52,49,52,58,47,52,52,57,63,67,43,49,60,57,49,45,45,47,50,47,47,53,49,55,66,66,45,50,52,44,67,53,43,36,29,58,51,40,59,48,60,67,57,60,58,43,62,44,51,44,46,46,63,71,58,54,45,47,64,45
