# Supplementary material for: Poisson pre-processing of nonstationary photonic signals: Signals with equality between mean and variance
Source: PLoS One. 2017 Dec 7;12(12):e0188622. doi: 10.1371/journal.pone.0188622 (PMC5720749; doi:10.1371/journal.pone.0188622)
Supplement: S1 Dataset — (ZIP) [file pone.0188622.s001.zip › data/model/mungs_model/model_mungs_01_26.dat]

48,52,39,62,51,52,56,56,57,61,49,49,56,45,46,57,70,40,47,43,48,35,55,43,62,52,42,45,47,61,53,47,43,64,58,77,54,50,46,59,40,47,44,43,57,50,51,45,62,46,51,52,44,35,58,48,48,50,40,49,60,51,46,40,57,52,52,59,53,49,67,43,47,37,37,63,45,46,52,57,51,54,38,46,45,47,59,42,46,59,53,46,43,66,69,55,46,57,53,44,55,46,45,46,48,58,61,57,47,55,47,55,53,55,51,52,38,53,38,55,57,37,45,58,40,42,62,43,57,60,54,49,54,42,48,56,61,51,46,53,47,47,57,53,56,51,57,58,49,55,46,45,59,63,61,53,55,41,41,44,69,47,48,52,62,49,57,47,53,61,52,58,46,53,51,60,34,48,51,54,38,42,49,56,39,49,49,59,70,69,46,41,51,49,52,40,51,72,49,44,70,46,53,44,43,56,51,57,53,57,52,52,43,54,51,51,54,42,47,53,40,49,60,58,55,59,55,50,50,42,53,42,49,61,61,61,47,63,51,48,50,39,40,41,49,57,49,49,48,39,61,40,52,43,55,44,55,58,58,48,39,57,47,41,34,43,56,63,53,56,53,60,53,52,58,55,48,33,44,64,38,60,56,48,65,50,45,54,46,42,46,64,46,54,55,40,54,61,44,47,51,50,61,47,56,49,52,73,46,45,62,43,53,50,51,70,51,48,53,60,38,51,53,45,51,43,60,46,59,50,48,58,56,50,51,61,45,45,51,41,68,45,53,38,64,70,52,55,43,43,49,48,54,41,57,42,57,50,51,60,54,54,56,53,42,48,48,42,64,58,44,56,55,57,40,54,44,42,49,57,51,44,47,41,42,46,46,59,54,51,51,53,42,55,49,41,49,50,59,58,52,27,45,58,44,58,53,45,57,48,59,52,51,52,75,52,52,69,53,42,49,44,45,58,41,40,47,35,52,49,36,50,44,49,45,42,47,36,35,53,53,37,47,51,49,43,42,38,51,54,50,52,49,54,53,60,48,63,54,55,52,32,39,48,51,62,40,44,58,46,42,47,56,52,56,63,48,51,56,44,45,61,50,49,52,51,53,49,43,51,48,52,52,40,44,48,63,46,56,61,47,53,47,62,42,50,45,65,63,54,40,59,47,47,54,47,57,50,57,61,61,50,56,44,50,53,52,41,61,53,62,56,39,57,48,56,43,45,54,43,72,46,46,41,46,43,59,48,43,52,60,58,48,56,41,56,46,49,63,43,52,58,53,50,49,51,49,49,43,37,57,44,59,54,55,50,57,58,67,51,43,51,47,44,59,43,43,42,42,39,48,49,54,52,54,42,60,43,46,59,45,54,47,46,46,54,62,65,47,39,62,61,42,54,55,41,46,47,48,68,56,60,53,49,60,36,52,49,51,63,47,58,53,51,51,56,48,50,57,50,53,53,55,56,53,49,44,39,50,54,48,55,37,44,56,50,52,43,55,46,49,56,45,40,69,49,58,49,51,46,46,60,55,58,63,53,51,48,61,45,55,57,42,47,64,54,60,52,53,46,69,44,56,62,66,52,45,52,50,44,47,52,52,52,51,51,47,52,49,55,52,39,53,52,52,44,52,52,46,34,57,48,49,56,48,66,57,50,56,56,48,60,61,55,47,56,49,42,57,50,55,55,66,58,47,42,68,43,47,62,64,48,60,47,51,48,44,55,48,55,64,51,55,61,47,37,56,55,46,50,42,56,47,42,55,47,45,48,53,43,52,38,44,44,51,54,47,57,59,55,50,44,41,45,43,55,42,48,48,49,49,39,54,52,56,63,52,41,44,52,47,49,54,56,53,45,52,61,45,53,45,61,46,63,52,38,50,58,57,44,60,47,49,44,53,48,47,47,59,46,57,47,47,46,62,47,58,52,51,56,55,50,59,58,45,48,44,50,51,59,62,55,57,60,46,60,71,57,59,41,53,50,49,57,50,57,52,56,52,54,39,51,42,37,65,63,56,51,48,46,59,49,59,57,60,51,38,40,49,57,49,36,46,56,51,41,52,46,29,47,50,47,57,62,47,56,54,60,47,51,50,53,50,48,48,47,52,47,53,43,62,61,61,51,58,46,69,56,41,62,51,56,57,55,55,47,53,50,38,53,56,43,43,40,52,52,65,51,45,64,64,49,56,63,42,51,55,67,57,47,62,41,53,39,48,68,49,49,39,58,47,50,46,44,43,55,57,41,45,50,52,47,51,49,59,55,37,39,51,44
