# Supplementary material for: Poisson pre-processing of nonstationary photonic signals: Signals with equality between mean and variance
Source: PLoS One. 2017 Dec 7;12(12):e0188622. doi: 10.1371/journal.pone.0188622 (PMC5720749; doi:10.1371/journal.pone.0188622)
Supplement: S1 Dataset — (ZIP) [file pone.0188622.s001.zip › data/model/mungs_model/model_mungs_01_27.dat]

50,55,50,53,46,39,63,59,44,49,45,42,60,54,54,60,55,51,43,58,43,55,62,44,55,41,57,54,58,50,50,47,68,62,54,47,51,42,45,55,47,53,53,48,45,60,47,44,53,50,58,50,50,47,62,46,62,41,59,52,57,44,53,52,54,53,48,45,43,67,48,55,63,43,46,46,48,42,37,46,42,45,43,55,46,45,42,44,54,47,54,43,53,48,50,61,67,57,59,50,62,52,34,43,53,62,41,72,45,42,47,39,47,47,47,57,65,58,41,49,42,32,57,55,38,35,34,58,41,49,59,41,56,49,49,38,57,60,60,49,60,59,55,51,41,43,50,48,49,56,59,59,55,47,46,52,59,53,50,68,61,45,69,47,45,53,44,47,64,53,52,60,63,40,50,47,49,52,58,57,46,52,57,45,49,41,56,43,54,45,48,44,61,57,54,59,53,48,43,42,47,44,48,45,53,54,52,48,40,55,58,48,51,49,49,42,55,59,57,64,42,50,46,53,54,59,59,51,50,37,60,41,47,44,51,57,55,47,48,57,55,43,45,55,53,48,49,56,48,48,47,56,50,42,42,39,50,43,52,49,53,52,56,57,59,51,45,51,53,60,47,47,40,40,50,47,48,52,41,57,56,70,42,50,51,61,50,47,52,58,50,49,49,53,57,41,42,53,41,51,44,45,50,58,39,56,54,47,48,47,50,45,58,55,51,53,41,55,55,55,32,51,45,49,40,55,69,41,42,46,47,60,41,51,56,49,59,43,54,45,44,55,47,51,49,55,43,57,55,58,51,44,43,50,48,37,55,62,48,56,40,67,49,67,58,52,49,40,64,48,43,56,53,51,44,62,51,49,42,53,51,42,51,58,59,58,47,60,52,47,66,46,47,47,55,37,43,40,50,55,48,61,63,59,46,57,66,43,45,42,58,39,35,50,37,55,52,58,50,46,58,56,48,56,39,63,57,43,48,68,50,44,55,49,47,51,48,53,65,56,53,55,46,51,46,62,49,49,47,48,49,59,47,47,60,46,50,52,51,50,53,65,61,40,53,59,50,53,55,45,42,55,53,45,58,47,42,36,51,43,44,36,44,44,46,54,44,54,55,48,56,48,45,53,54,55,47,50,61,48,59,54,54,44,46,40,46,54,57,50,50,54,52,48,55,67,50,56,59,51,56,56,48,46,53,50,46,44,65,48,60,35,44,47,46,61,51,48,57,51,46,47,63,49,50,38,52,51,46,59,63,54,39,53,44,60,51,50,53,49,53,55,43,46,43,53,57,41,55,51,55,41,37,49,48,57,50,43,42,48,47,49,59,60,44,66,45,62,51,46,46,60,50,60,48,59,43,40,51,59,59,37,50,56,52,37,55,41,57,48,54,46,64,44,53,48,55,53,44,44,55,54,56,46,47,54,50,45,67,60,39,50,51,56,56,57,43,52,49,56,55,50,54,54,61,55,38,40,45,53,48,56,54,60,52,51,40,59,38,58,58,46,58,52,60,56,45,51,61,51,47,61,44,44,51,53,46,47,51,41,49,54,52,44,59,51,46,42,47,55,54,47,42,51,38,59,54,58,50,53,56,55,63,40,44,43,51,43,44,58,50,54,59,52,43,50,40,37,54,51,47,45,45,47,51,58,48,40,52,54,39,53,56,43,47,45,55,50,44,50,59,53,47,52,62,41,46,52,35,43,42,53,54,54,45,47,52,57,49,45,57,47,53,57,44,62,55,49,49,34,44,47,56,44,42,59,57,53,46,47,62,36,59,47,52,53,66,52,51,45,53,49,49,46,55,61,45,49,55,46,52,64,49,43,62,57,44,36,52,51,58,54,47,45,43,45,41,58,45,49,48,49,41,46,50,60,61,46,58,44,68,57,55,43,55,46,44,46,50,37,51,60,49,52,53,39,41,50,50,63,56,48,39,41,47,52,66,58,56,51,54,47,60,59,55,47,49,47,56,67,52,45,50,54,41,51,51,64,44,58,50,52,56,52,52,40,45,47,39,60,59,62,40,46,42,56,51,56,55,53,49,55,62,48,35,56,45,49,42,47,51,46,51,43,52,58,45,46,55,55,50,46,68,48,50,54,48,50,47,56,52,39,56,38,32,51,53,55,51,64,55,56,44,58,56,56,61,47,52,52,47,52,52,54,44,41,57,58,53,56,47,57,44,49,43,44,56,47,50,52,54,34,59,56,77,55,53,59,51,49,65,55,46,52,60,53,55,49,52,48,37,65,53,65,49,44,52,58,50,52
