# Supplementary material for: Poisson pre-processing of nonstationary photonic signals: Signals with equality between mean and variance
Source: PLoS One. 2017 Dec 7;12(12):e0188622. doi: 10.1371/journal.pone.0188622 (PMC5720749; doi:10.1371/journal.pone.0188622)
Supplement: S1 Dataset — (ZIP) [file pone.0188622.s001.zip › data/model/mungs_model/model_mungs_01_28.dat]

61,62,53,54,47,47,48,48,52,39,38,48,49,49,49,44,46,47,39,60,50,43,52,53,38,49,55,43,51,51,56,43,50,59,40,47,51,49,37,58,55,44,51,46,63,51,42,41,45,33,54,42,50,54,45,49,51,55,56,61,49,56,48,53,40,54,41,64,52,49,53,54,50,54,50,44,54,52,58,55,55,44,58,42,57,55,58,42,46,42,44,44,46,45,44,49,37,48,54,48,51,47,60,60,51,52,54,46,51,53,53,57,42,56,64,40,42,42,56,50,48,56,50,38,43,67,50,40,50,55,53,55,45,45,48,41,55,59,72,48,63,54,47,50,41,51,52,45,60,51,52,64,63,54,54,41,39,52,42,43,56,35,53,56,33,45,48,42,43,52,48,65,50,49,51,57,50,51,43,58,55,49,57,57,64,62,53,44,49,55,45,56,58,52,59,58,40,43,41,44,55,48,39,44,48,35,51,51,46,60,46,50,45,47,61,48,49,37,47,42,48,51,50,45,55,51,48,49,59,55,57,43,54,39,55,45,58,63,52,42,48,71,51,44,50,61,72,56,50,35,51,61,53,42,58,45,47,46,52,62,47,44,51,55,47,42,56,51,62,55,54,66,53,34,47,59,42,62,41,56,50,38,59,49,49,41,59,61,51,46,41,62,53,54,61,53,47,61,54,53,62,46,58,59,54,54,40,51,53,45,47,59,43,44,51,47,59,48,40,46,36,59,61,48,54,41,48,58,67,42,46,67,40,66,53,46,46,40,61,48,58,43,56,57,56,49,51,42,43,51,51,64,51,51,47,48,46,49,37,53,49,43,51,63,45,62,51,57,55,40,59,45,41,53,44,41,53,43,53,63,52,48,55,48,56,40,44,48,34,49,59,46,56,50,49,47,50,68,46,58,40,51,35,48,43,44,53,53,34,50,40,57,55,49,52,53,50,54,47,55,60,51,45,47,44,47,59,45,43,51,47,52,50,46,56,59,42,58,47,56,48,54,63,48,50,56,46,60,50,57,49,51,56,55,58,53,54,59,59,58,46,44,47,40,53,60,47,58,47,49,51,52,49,60,58,49,51,54,49,47,51,60,52,44,46,54,56,56,56,45,46,49,54,68,58,46,55,60,40,52,45,48,60,62,49,44,40,48,56,48,51,43,54,54,51,45,56,49,46,55,47,62,67,51,43,57,56,60,58,54,49,40,46,65,49,64,67,45,52,49,47,62,45,53,42,47,45,51,49,53,40,40,53,47,43,53,40,58,51,51,43,49,49,65,50,48,53,61,46,54,55,41,54,47,45,73,53,39,55,45,63,49,57,50,57,48,61,37,35,55,57,42,51,60,44,45,60,54,39,49,67,49,43,46,58,41,57,55,72,46,51,52,54,59,40,62,53,37,56,53,59,44,60,53,54,51,61,51,46,48,45,46,39,59,52,44,45,43,43,51,48,59,52,57,43,46,41,52,58,56,38,53,43,47,48,39,48,45,49,58,50,35,48,50,60,53,40,54,48,52,59,45,40,46,55,43,59,54,45,62,65,55,59,59,47,49,62,43,55,47,52,47,35,44,39,49,44,49,53,51,51,47,49,58,46,47,56,41,51,59,58,50,62,50,56,45,38,57,65,59,56,48,71,53,43,43,46,55,57,45,50,54,59,41,40,56,47,44,46,44,59,70,47,56,64,63,52,51,44,47,60,47,44,51,44,49,61,55,55,46,44,50,45,50,67,52,59,50,40,44,57,45,47,60,58,41,49,50,41,55,49,44,58,53,53,54,57,64,52,59,58,71,55,42,50,49,59,54,50,41,46,54,52,45,56,45,65,43,54,49,38,54,61,32,57,56,45,52,46,57,47,48,49,45,57,54,42,45,54,53,41,48,49,52,38,49,40,49,54,55,44,53,49,56,43,56,54,61,50,46,44,42,56,40,52,51,59,48,50,67,56,53,52,43,52,45,40,57,46,53,44,45,50,62,43,44,59,37,52,58,58,58,44,32,44,46,44,60,57,44,47,64,58,56,58,42,62,58,51,47,46,48,68,47,48,58,50,48,50,56,34,54,54,53,48,64,47,56,26,58,50,58,49,54,40,59,50,53,55,62,53,49,47,49,64,53,57,61,47,37,50,49,47,51,46,52,51,49,50,41,52,51,57,46,59,52,50,52,49,51,53,47,47,57,48,60,41,52,58,45,56,54,45,40,48,64,47,50,44,48,54,58,50,43,44,50,57,60,45,55,55,42,50,52,42,62,46,52,63,65
