# Supplementary material for: Poisson pre-processing of nonstationary photonic signals: Signals with equality between mean and variance
Source: PLoS One. 2017 Dec 7;12(12):e0188622. doi: 10.1371/journal.pone.0188622 (PMC5720749; doi:10.1371/journal.pone.0188622)
Supplement: S1 Dataset — (ZIP) [file pone.0188622.s001.zip › data/model/mungs_model/model_mungs_01_29.dat]

57,51,44,66,47,48,45,55,63,51,56,48,39,48,47,38,59,48,45,60,49,45,49,48,49,62,53,44,49,50,47,54,55,50,55,47,50,57,58,42,56,50,53,44,39,34,53,53,54,60,51,53,54,43,56,58,46,43,53,35,53,47,50,49,60,33,68,39,43,46,47,50,51,58,38,56,66,51,51,50,42,57,39,45,46,47,55,48,44,42,42,48,46,63,61,51,50,53,59,48,50,47,39,46,50,46,49,53,59,44,59,50,56,51,44,59,50,49,39,55,51,51,45,51,57,51,53,46,59,39,59,44,59,68,49,48,58,53,47,51,54,46,57,51,52,57,43,56,43,52,46,59,58,52,48,60,57,56,45,45,53,41,34,48,50,53,47,52,63,44,60,55,58,47,54,49,46,55,59,46,45,31,54,58,63,49,61,50,45,71,47,48,64,45,51,62,51,40,63,43,54,56,47,44,46,42,58,46,52,47,53,55,57,56,51,45,51,48,52,52,55,50,44,45,64,57,44,57,57,73,39,57,42,54,45,49,53,40,45,51,52,54,37,43,52,53,58,50,37,51,57,59,43,58,39,61,59,61,56,66,49,48,39,49,59,59,55,44,53,56,45,37,59,58,46,41,54,52,62,50,60,51,46,52,51,49,59,49,50,36,55,45,49,51,48,52,54,47,57,44,62,41,57,45,52,65,34,46,51,58,39,61,63,59,51,58,55,44,52,46,33,50,46,41,47,50,50,48,50,37,52,49,47,46,42,57,44,62,50,42,60,57,53,50,49,55,60,56,48,61,53,51,43,68,41,35,62,47,39,46,53,47,60,58,36,45,43,54,41,45,52,48,55,49,60,57,56,38,48,55,52,51,49,49,57,51,47,48,48,60,40,46,41,67,48,43,46,38,66,56,49,50,50,51,48,35,54,51,51,58,47,50,37,51,53,44,45,54,49,61,43,44,54,39,59,53,44,65,41,45,56,42,57,50,59,49,56,49,45,36,49,56,46,59,61,41,48,44,48,58,39,49,64,48,49,62,48,63,42,52,45,50,49,52,52,39,41,54,48,54,49,65,55,51,49,44,56,55,69,44,49,45,50,54,41,52,42,43,58,50,53,47,47,53,43,59,57,55,44,42,57,47,53,49,47,49,57,54,28,70,55,62,41,61,52,44,55,51,45,60,49,40,51,35,53,56,43,45,47,52,47,57,55,36,49,48,54,47,51,55,39,49,50,60,55,53,51,49,51,48,44,51,45,54,54,45,51,57,53,48,43,64,54,60,38,42,51,59,47,55,40,58,48,40,58,45,52,48,37,58,58,43,54,46,50,55,47,50,69,48,54,42,62,52,38,46,43,57,57,46,48,65,65,51,53,45,44,50,65,56,37,58,46,49,53,55,44,58,49,46,42,48,51,45,53,52,50,66,51,51,51,48,52,41,53,40,44,52,57,42,58,53,63,50,44,50,53,35,51,49,48,41,59,46,49,56,53,47,46,61,49,56,50,57,44,59,47,53,47,51,50,44,40,57,49,55,52,52,65,57,60,49,57,44,52,39,66,46,45,53,59,47,43,56,47,58,45,55,50,55,48,50,62,57,61,53,58,49,67,41,48,48,51,62,58,44,41,49,52,45,52,57,46,53,48,47,54,55,54,49,48,54,52,47,58,48,47,57,45,45,49,46,65,47,62,48,48,47,52,66,48,36,70,53,49,44,50,54,53,61,57,57,42,54,47,48,49,54,72,53,41,56,57,60,48,53,56,47,52,54,52,54,44,49,40,50,41,42,47,53,47,42,48,53,44,51,38,42,43,48,41,55,45,54,54,47,44,43,49,40,52,50,48,51,41,53,54,55,65,43,50,55,56,50,54,49,39,50,48,50,61,56,52,42,56,37,58,55,48,56,56,53,42,56,63,44,43,45,56,53,65,57,51,48,41,59,44,49,52,49,48,50,47,62,49,53,47,42,56,61,51,48,54,57,54,61,57,56,53,47,54,53,49,55,61,62,59,50,72,43,53,49,55,54,49,43,38,50,42,40,42,45,48,43,60,43,44,52,66,63,48,50,48,57,49,62,41,58,41,45,52,45,57,46,33,59,45,49,49,48,49,53,49,50,51,54,44,49,56,52,51,52,46,45,41,66,52,49,51,42,60,52,47,48,40,49,48,44,44,51,55,49,43,48,49,49,45,39,59,41,53,45,51,54,35,51,46,39,60,58,49,51,41,53,49,62,52,42,50,57,53,53,56,55,50,39,55,55,44,58
