# Supplementary material for: Poisson pre-processing of nonstationary photonic signals: Signals with equality between mean and variance
Source: PLoS One. 2017 Dec 7;12(12):e0188622. doi: 10.1371/journal.pone.0188622 (PMC5720749; doi:10.1371/journal.pone.0188622)
Supplement: S1 Dataset — (ZIP) [file pone.0188622.s001.zip › data/model/mungs_model/model_mungs_01_3.dat]

46,48,50,46,57,40,48,53,57,50,53,57,45,51,57,51,56,42,50,35,52,65,44,45,60,54,59,36,44,58,43,64,40,54,45,61,61,59,57,46,63,57,49,54,41,45,37,50,51,54,64,52,54,51,66,49,57,49,50,44,49,59,50,40,45,62,59,47,61,54,45,59,56,33,60,48,59,73,62,55,49,48,65,51,51,39,65,55,46,47,39,42,49,54,46,42,38,52,49,48,55,45,55,43,44,54,57,57,51,52,49,67,55,53,54,60,45,49,46,41,50,53,57,45,49,52,45,63,42,51,52,46,49,53,46,67,58,52,55,55,45,58,56,50,43,63,55,34,44,56,53,42,55,59,58,52,51,45,56,49,57,51,59,55,48,54,51,51,54,50,41,42,44,51,59,42,46,47,52,56,52,52,44,40,67,50,38,52,55,46,60,50,45,51,51,45,60,47,46,50,51,43,51,50,58,35,56,52,40,50,55,49,50,58,50,48,44,38,50,33,58,39,52,46,53,50,54,45,48,52,51,68,50,45,55,59,47,59,46,48,58,47,47,49,44,44,57,59,46,47,49,49,55,36,49,61,51,57,51,54,51,69,35,52,58,56,35,46,53,45,50,54,49,53,55,50,56,36,46,45,60,56,40,53,55,48,54,46,47,48,58,48,49,50,54,44,43,39,56,44,43,49,52,50,49,63,48,39,46,42,53,52,58,46,53,71,49,58,44,54,50,56,58,48,44,36,56,61,45,57,64,53,48,54,60,57,57,53,54,55,54,52,49,54,71,51,47,45,51,61,49,63,61,42,44,51,64,48,54,42,52,56,42,42,59,56,47,52,66,47,57,40,60,44,50,47,48,46,52,48,47,49,53,37,53,47,62,48,52,52,51,50,63,51,54,47,37,61,49,50,57,53,42,54,47,38,56,56,39,45,53,45,51,50,57,57,47,54,72,44,41,43,60,54,60,59,57,53,38,44,53,60,53,40,44,38,53,45,41,48,50,39,43,44,50,62,55,58,42,43,55,46,40,51,43,42,56,61,36,41,49,55,65,45,59,51,51,51,61,43,62,59,56,68,47,41,53,53,48,41,46,51,57,57,42,42,59,57,55,48,53,46,55,49,51,42,55,53,37,55,48,42,52,51,46,61,51,39,54,55,39,62,53,49,37,55,51,43,48,57,52,52,64,46,50,48,61,60,72,51,60,35,51,55,42,58,49,44,68,51,40,54,49,51,62,54,51,54,45,42,59,43,41,49,41,58,55,49,40,51,51,57,35,52,42,58,37,57,51,56,46,46,44,43,57,46,60,63,52,49,49,48,46,49,50,61,67,39,48,35,52,60,56,55,46,51,49,47,54,41,50,51,50,53,47,49,62,41,45,41,52,50,44,44,58,59,64,42,52,51,59,42,53,36,43,63,57,48,63,53,50,51,64,56,53,39,45,43,46,53,56,62,54,56,47,45,44,50,45,48,48,50,49,49,53,45,53,46,53,50,40,62,56,57,38,61,38,46,43,54,55,55,49,44,53,45,52,46,58,62,55,53,41,52,60,52,61,47,54,40,45,47,56,50,56,54,47,52,47,36,57,52,47,49,56,48,39,58,44,55,49,49,49,47,66,63,47,45,34,54,38,46,56,47,51,48,53,45,46,56,49,34,43,44,55,52,49,56,44,52,51,39,55,53,52,51,48,49,58,58,46,63,47,52,54,65,51,36,64,35,49,40,45,39,57,50,49,41,44,48,52,59,49,51,66,45,37,52,49,51,33,46,57,54,50,45,47,38,57,57,46,44,61,45,42,50,53,48,48,52,54,44,51,71,59,57,62,42,43,55,53,57,43,52,47,53,51,45,55,50,51,60,48,39,56,65,45,54,51,42,43,40,45,49,49,56,44,53,54,40,56,56,50,56,59,46,48,70,44,55,41,60,55,52,47,56,58,45,70,55,53,67,50,49,45,57,44,38,59,50,59,53,55,55,56,51,65,63,49,57,38,57,52,42,48,56,39,47,50,52,33,44,47,50,52,62,63,53,52,51,52,50,40,43,55,53,59,44,39,54,44,52,48,47,41,38,51,43,38,51,59,52,47,61,50,53,40,47,55,50,54,54,54,54,53,38,47,45,45,53,50,43,54,52,58,37,64,65,42,40,49,58,63,61,61,55,51,51,62,40,49,41,61,59,64,45,58,47,44,44,53,57,49,47,43,54,50,56,55,43,43,42,50,50,52,37,53,46,58,51,58,53,54,54,40,54,62,57,53,58
