# Supplementary material for: Poisson pre-processing of nonstationary photonic signals: Signals with equality between mean and variance
Source: PLoS One. 2017 Dec 7;12(12):e0188622. doi: 10.1371/journal.pone.0188622 (PMC5720749; doi:10.1371/journal.pone.0188622)
Supplement: S1 Dataset — (ZIP) [file pone.0188622.s001.zip › data/model/mungs_model/model_mungs_01_30.dat]

46,46,54,58,51,50,40,40,55,47,61,47,47,49,54,68,54,49,58,50,57,46,64,57,54,46,58,55,51,54,51,43,43,58,47,51,53,55,43,52,54,49,59,36,55,57,42,44,52,39,50,46,50,49,61,50,53,52,52,46,40,49,47,48,36,44,48,51,50,53,55,58,56,52,51,55,39,40,39,47,53,52,43,50,53,41,54,53,51,51,63,50,50,47,53,54,46,38,56,54,63,48,45,57,47,57,59,51,48,44,54,59,45,51,54,59,47,44,61,43,41,38,51,48,60,46,62,40,50,64,43,50,51,46,44,47,40,56,43,44,48,45,54,45,46,53,49,48,52,42,46,47,47,46,43,57,42,55,47,43,39,50,45,52,50,56,44,51,48,63,54,45,55,46,34,41,36,42,69,46,57,60,60,45,62,55,42,56,56,44,63,42,47,52,43,62,46,51,45,34,46,50,49,58,57,66,40,43,35,42,49,43,55,43,51,50,51,38,59,59,50,55,54,63,60,46,51,45,41,44,58,43,54,52,46,51,46,54,44,59,42,53,47,37,42,55,51,58,46,56,32,44,49,48,36,51,48,59,45,45,42,51,62,46,51,64,41,62,58,56,56,48,52,62,40,45,55,51,48,57,62,55,53,66,64,53,40,48,51,59,47,53,51,44,51,52,47,47,44,47,52,58,52,50,56,63,43,50,45,62,55,54,50,56,51,55,51,70,41,45,48,44,47,52,65,60,50,49,35,53,40,70,39,46,46,53,41,49,46,55,55,45,53,51,52,58,44,35,50,66,46,50,42,48,55,66,55,47,52,44,54,49,54,57,53,53,47,57,56,59,49,51,55,54,52,56,49,57,52,48,50,47,44,61,53,45,43,49,63,46,53,40,68,58,40,39,60,45,51,44,61,45,41,48,55,49,43,55,48,42,55,54,49,40,53,41,49,55,53,48,50,41,47,73,42,51,49,55,41,49,56,51,42,57,51,50,44,44,44,43,71,37,58,48,50,43,59,59,63,40,45,61,52,44,51,67,42,53,49,36,48,40,46,59,39,51,47,48,47,51,51,49,41,60,45,49,63,54,51,60,49,56,43,51,57,44,40,58,47,41,48,38,45,56,33,58,49,65,55,61,58,47,42,43,52,53,41,39,67,56,55,52,55,47,44,44,53,49,59,41,65,47,57,46,39,48,47,71,52,49,37,40,52,66,56,46,62,49,55,47,43,54,52,56,49,38,46,59,58,44,49,48,46,52,50,49,63,50,51,51,49,52,54,54,58,51,56,54,64,59,53,41,58,59,44,58,54,52,61,48,48,54,51,61,45,67,51,49,59,41,45,53,51,54,49,57,46,53,56,59,51,53,43,44,61,46,59,40,42,47,43,59,58,40,55,47,54,52,61,46,54,40,49,61,58,42,48,46,54,48,55,51,58,47,66,46,43,55,66,44,48,52,51,68,54,51,51,51,59,47,50,39,57,56,49,53,50,53,39,52,51,61,52,47,49,56,54,60,45,52,55,40,53,61,41,42,58,51,57,65,49,54,54,51,46,63,48,59,58,55,54,60,47,49,47,38,46,55,57,59,53,53,52,52,47,41,49,44,58,58,45,39,56,40,43,44,48,60,44,58,34,54,56,55,52,47,52,65,52,56,40,56,55,51,58,47,50,51,56,64,44,56,55,45,47,47,57,55,49,58,49,55,59,39,43,40,53,47,39,51,58,64,49,56,56,45,43,49,40,48,47,52,43,63,55,66,45,61,62,43,56,45,60,49,44,56,50,60,43,52,42,48,42,56,60,69,58,41,44,47,62,48,53,53,62,39,37,52,74,55,50,69,51,68,54,46,44,59,62,57,49,51,44,55,53,53,47,53,52,49,53,62,52,53,57,45,33,52,53,64,45,40,40,50,38,48,55,52,52,63,55,55,50,61,53,35,36,54,60,58,39,48,49,45,59,53,49,46,46,59,54,48,58,52,48,47,52,56,50,51,70,45,53,61,63,47,39,57,43,47,53,48,54,50,48,49,53,40,58,57,53,46,38,63,48,60,42,45,45,51,50,66,56,43,55,49,48,68,39,47,47,27,44,46,50,62,55,58,54,51,55,47,59,53,63,60,50,48,65,48,55,67,54,52,50,55,46,47,52,49,52,43,55,42,44,61,51,55,56,54,66,42,51,52,62,56,59,57,56,50,60,53,50,51,49,56,56,49,51,44,45,60,40,51,47,49,56,56,44,51,45,62,46,56,59,37,61,58,53,58
