# Supplementary material for: Poisson pre-processing of nonstationary photonic signals: Signals with equality between mean and variance
Source: PLoS One. 2017 Dec 7;12(12):e0188622. doi: 10.1371/journal.pone.0188622 (PMC5720749; doi:10.1371/journal.pone.0188622)
Supplement: S1 Dataset — (ZIP) [file pone.0188622.s001.zip › data/model/mungs_model/model_mungs_01_31.dat]

45,43,52,52,47,59,45,47,39,56,59,64,48,47,53,55,50,54,40,41,35,69,45,44,53,59,54,55,40,41,56,48,56,57,63,66,66,55,40,47,39,51,50,53,59,45,64,44,44,65,51,35,49,58,34,60,44,50,55,48,42,56,53,48,57,45,52,55,56,53,51,49,56,61,40,59,54,58,52,48,60,62,54,61,51,49,51,37,50,43,58,55,47,43,46,55,37,50,46,47,49,47,53,60,52,54,50,59,57,62,38,39,48,65,46,46,46,54,50,45,61,44,45,50,65,46,42,54,55,49,28,48,48,44,53,57,57,36,56,51,45,50,41,46,54,41,38,43,58,51,45,51,54,65,53,60,36,46,61,48,52,54,55,56,58,50,62,62,45,55,49,39,62,54,50,40,49,62,55,50,57,59,65,49,57,54,52,43,53,52,44,37,42,46,28,56,52,48,49,51,52,39,37,47,51,41,49,55,56,65,48,43,54,51,40,42,50,57,36,46,48,51,42,56,53,52,54,46,63,48,41,60,59,40,51,49,57,52,51,53,54,54,48,45,56,37,62,53,50,52,52,48,40,54,51,50,59,54,43,53,46,54,41,49,56,42,49,55,63,50,57,49,59,49,40,66,46,54,47,66,33,52,48,42,57,37,57,54,33,50,45,51,51,39,62,43,46,68,47,55,53,51,48,49,40,52,58,50,48,47,57,61,56,50,51,56,59,52,56,51,51,58,41,53,57,53,54,50,55,38,51,55,53,48,40,45,47,69,37,56,39,59,48,56,37,48,51,38,45,43,39,64,43,44,44,43,47,55,55,45,53,59,51,42,54,60,49,65,51,49,53,55,55,49,55,50,55,44,60,46,46,46,69,45,51,51,62,50,60,39,55,45,58,56,62,45,47,52,60,64,57,41,43,43,56,43,43,59,59,56,57,52,41,46,54,45,46,43,54,64,45,44,54,50,58,49,58,54,62,48,62,71,55,48,48,61,42,57,40,41,50,47,52,46,51,49,54,51,43,44,50,48,57,57,58,41,49,27,54,46,52,46,49,44,47,52,60,51,53,53,47,46,59,43,57,40,51,54,48,59,44,58,51,55,53,57,59,51,40,54,52,39,51,49,41,56,49,53,47,48,47,62,37,52,48,42,51,37,54,59,61,43,42,50,47,48,53,43,51,44,58,48,52,44,48,56,49,46,61,52,39,43,46,46,50,43,52,48,59,51,40,57,51,53,63,46,66,41,64,48,57,63,44,46,47,61,46,46,50,66,43,43,65,49,54,60,51,43,51,46,51,51,49,49,50,59,45,43,39,41,56,46,55,56,56,43,49,51,56,51,45,55,39,44,63,51,47,45,49,43,63,47,48,52,53,58,51,59,57,54,49,47,55,49,61,61,53,61,47,55,51,60,58,58,50,48,46,47,48,54,49,51,41,41,47,58,45,38,56,45,43,52,46,44,47,62,43,47,46,58,56,52,43,62,59,59,55,55,49,48,51,45,49,65,41,47,46,45,37,54,48,46,51,64,44,46,46,59,51,45,52,59,59,51,53,54,45,40,45,44,45,44,60,62,41,48,52,44,55,53,46,32,47,52,43,42,65,55,56,53,55,58,43,43,54,48,45,48,52,43,52,55,38,48,54,51,39,56,55,49,50,60,60,44,46,43,51,59,55,50,50,58,60,48,40,47,53,54,51,57,52,41,47,42,38,54,51,53,52,64,41,48,64,50,61,50,41,41,56,58,47,59,52,64,46,54,51,55,58,56,51,46,47,42,46,45,47,39,60,48,60,57,46,52,67,42,43,58,52,46,39,56,53,60,66,53,51,46,54,46,56,46,58,37,37,49,48,51,49,49,43,41,51,37,36,38,36,45,45,63,50,54,66,47,50,54,62,45,54,58,35,46,55,48,59,62,56,44,60,48,48,51,45,42,57,59,57,45,46,50,41,47,46,55,53,39,58,54,45,48,52,54,65,51,48,61,65,52,51,53,48,36,57,56,47,60,50,44,52,47,58,55,48,64,60,40,56,46,47,38,49,46,45,55,50,48,47,59,52,56,53,55,55,32,38,47,53,47,42,46,50,66,42,56,41,57,63,57,57,43,44,55,46,45,63,49,53,52,56,35,54,50,45,45,50,57,53,54,43,60,54,48,60,60,59,43,53,45,53,45,55,48,52,49,58,45,46,50,54,32,49,57,52,51,61,63,44,62,46,59,54,50,49,49,53,58,37,49,51,45,40,52,40,45,50,51,46,60,52,52
