# Supplementary material for: Poisson pre-processing of nonstationary photonic signals: Signals with equality between mean and variance
Source: PLoS One. 2017 Dec 7;12(12):e0188622. doi: 10.1371/journal.pone.0188622 (PMC5720749; doi:10.1371/journal.pone.0188622)
Supplement: S1 Dataset — (ZIP) [file pone.0188622.s001.zip › data/model/mungs_model/model_mungs_01_32.dat]

44,60,46,55,57,58,52,43,54,47,52,53,40,36,51,43,34,51,57,53,51,56,55,50,62,51,39,37,69,60,50,42,67,40,44,51,38,55,56,53,61,58,48,52,48,63,53,58,49,29,50,48,57,66,44,57,44,59,56,41,60,53,42,58,48,45,35,48,56,50,48,38,50,44,61,33,55,51,42,57,44,51,52,47,51,59,57,60,49,43,44,54,49,40,46,55,50,48,41,56,49,55,51,58,44,52,57,55,43,52,62,48,52,47,45,50,55,51,51,51,52,34,52,47,48,53,58,61,55,55,47,51,64,38,45,37,47,50,62,38,53,50,52,59,51,57,43,41,53,40,52,57,44,49,43,49,52,40,50,54,53,47,50,42,58,46,41,56,51,65,48,61,49,55,55,39,41,53,58,57,57,51,58,53,50,48,50,48,51,57,48,44,47,54,46,40,40,54,43,49,62,62,59,56,63,45,63,45,46,48,49,52,64,55,57,55,40,57,53,50,50,49,62,46,52,46,61,52,53,55,55,59,42,49,46,44,54,47,53,58,56,37,51,37,49,55,37,59,51,55,71,53,47,49,49,48,46,48,50,56,49,57,44,59,55,50,49,43,51,56,41,49,43,56,47,55,43,39,45,51,46,54,38,47,49,58,55,60,44,44,43,55,35,47,45,47,52,52,53,47,47,53,61,43,46,48,45,52,50,56,42,52,43,48,45,37,47,64,59,40,52,61,47,50,48,60,38,50,55,53,52,40,55,56,40,48,53,55,58,56,53,46,51,53,51,66,53,55,46,58,61,56,44,46,44,52,69,56,55,56,46,51,66,50,54,60,50,44,43,52,43,45,50,52,43,55,47,48,62,41,55,51,54,48,50,48,45,47,51,53,48,59,44,47,49,57,56,45,38,52,48,43,50,44,66,50,38,40,45,54,35,53,43,45,61,53,53,53,48,51,54,47,52,52,57,47,44,49,49,50,54,52,42,50,56,56,40,48,50,44,53,47,48,54,58,56,59,46,60,47,51,49,66,52,47,61,60,61,58,52,56,50,61,54,46,54,49,42,42,41,51,58,46,40,45,60,62,54,46,45,50,54,47,54,53,61,59,50,49,61,45,49,45,49,45,54,66,65,48,65,45,58,48,49,53,50,66,56,44,52,43,37,43,64,42,53,47,49,50,53,55,44,50,47,43,46,55,48,62,54,56,48,49,44,51,62,60,49,47,53,38,46,53,57,50,52,51,45,50,51,48,48,50,63,47,46,49,42,56,60,54,60,53,52,44,57,53,48,49,52,41,51,60,56,49,66,49,45,56,66,59,52,47,46,46,45,41,49,49,52,41,56,51,63,27,45,53,49,41,51,47,55,51,49,56,46,44,60,45,48,56,52,42,56,57,54,54,40,52,51,44,45,56,50,44,44,55,59,51,55,50,41,52,41,55,58,37,46,45,41,57,64,46,56,58,52,37,52,53,56,42,51,42,51,59,46,50,50,48,38,58,54,51,51,44,45,58,37,41,44,43,52,45,48,59,54,47,55,40,48,49,46,47,48,67,62,43,45,51,44,31,59,41,52,46,44,40,55,51,67,53,46,61,48,49,48,55,49,49,52,51,43,41,56,43,49,53,52,51,48,53,61,51,51,49,57,48,48,39,38,44,44,49,56,56,54,48,49,55,36,46,47,46,52,44,51,49,50,47,62,55,61,50,45,41,41,56,43,51,36,59,37,70,42,59,64,64,56,54,53,47,47,49,45,58,51,38,57,53,45,55,43,53,52,58,48,40,55,34,47,48,53,52,65,46,55,50,56,41,55,48,44,49,44,46,51,49,63,57,57,46,41,57,49,50,46,55,49,53,51,50,43,51,51,34,55,55,53,53,64,49,46,54,58,52,46,59,47,44,49,47,39,53,51,49,60,43,47,37,41,56,50,53,46,62,55,60,51,59,55,50,53,55,58,50,55,42,41,63,64,51,56,42,48,47,44,50,58,46,50,54,51,51,57,63,34,39,66,59,41,57,55,52,58,45,59,52,57,50,56,47,59,54,52,42,40,52,48,53,50,52,50,44,37,55,58,48,63,38,45,36,42,47,51,54,42,59,60,57,47,52,55,55,48,55,35,60,39,45,42,55,45,48,63,56,51,50,54,56,51,51,48,52,57,42,53,42,65,51,59,43,48,45,44,56,46,48,60,50,43,53,51,64,56,54,44,44,54,42,49,55,49,46,41,41,64,37,48,57,40,54,57,55,46,47,39,65,50,60,47
