# Supplementary material for: Poisson pre-processing of nonstationary photonic signals: Signals with equality between mean and variance
Source: PLoS One. 2017 Dec 7;12(12):e0188622. doi: 10.1371/journal.pone.0188622 (PMC5720749; doi:10.1371/journal.pone.0188622)
Supplement: S1 Dataset — (ZIP) [file pone.0188622.s001.zip › data/model/mungs_model/model_mungs_01_33.dat]

57,53,41,44,46,42,47,70,47,53,49,50,47,49,48,54,53,49,49,48,66,57,53,57,42,53,66,53,46,64,61,44,47,52,59,58,55,54,47,56,44,60,39,50,60,50,53,52,57,63,60,47,40,40,56,54,44,65,55,44,46,61,56,52,53,48,58,48,45,53,45,52,61,59,53,58,51,46,41,60,57,60,67,37,50,61,48,48,48,49,48,40,45,55,52,53,45,47,43,49,48,56,55,63,52,48,41,43,44,54,51,44,46,48,43,47,59,66,58,42,50,54,37,42,51,33,59,48,52,50,44,55,43,51,62,52,47,50,47,65,57,48,51,47,53,46,43,55,51,49,63,53,51,45,51,46,38,55,64,57,49,48,57,51,56,76,56,46,56,51,62,52,47,48,50,67,55,48,58,49,47,60,41,49,48,56,50,44,36,48,54,48,50,35,52,49,55,46,63,74,42,42,47,53,46,47,43,51,50,67,63,50,42,48,64,61,46,48,48,37,45,53,62,45,56,42,44,39,62,46,50,50,52,57,47,59,50,51,46,52,41,56,39,45,70,49,57,36,46,50,50,49,43,60,58,48,46,47,52,50,59,71,56,49,54,42,46,51,56,53,47,46,41,38,31,42,58,53,46,49,64,52,43,57,44,55,47,41,62,50,57,49,41,68,57,42,59,48,42,45,57,43,48,54,47,41,40,53,55,49,48,54,50,48,60,57,56,57,57,52,62,49,50,49,48,45,58,64,49,53,43,34,57,43,52,42,43,61,50,50,68,37,46,50,55,61,51,38,50,50,44,54,63,50,49,49,45,51,56,46,53,44,41,53,48,62,72,51,55,68,39,47,50,44,38,47,45,38,44,36,51,44,52,56,45,52,42,50,53,48,45,58,40,40,59,54,52,57,51,52,55,43,59,31,48,54,38,61,54,52,48,53,60,47,48,46,54,45,53,41,52,43,49,56,56,48,59,48,58,51,54,41,66,59,59,48,42,45,59,50,62,64,52,51,50,43,58,41,48,54,41,56,61,40,33,37,53,54,52,41,48,50,31,58,49,60,59,47,32,46,48,37,69,53,43,63,43,38,47,63,40,46,43,62,69,50,44,42,36,52,53,54,46,49,56,64,58,56,41,60,47,51,45,54,47,34,53,45,59,46,51,56,52,54,42,43,50,44,59,56,39,51,57,43,61,55,31,59,64,40,57,45,52,60,54,58,48,58,51,58,44,57,58,48,49,58,70,62,59,54,59,49,42,58,56,48,54,57,50,46,48,58,44,69,64,36,45,50,55,49,52,56,71,45,48,55,62,55,49,46,42,45,53,35,66,56,36,51,50,47,49,57,63,62,55,55,55,58,58,46,49,48,54,45,55,55,51,42,55,53,56,49,51,54,56,52,42,58,56,56,48,46,53,57,57,58,53,57,49,57,52,59,43,53,49,44,41,50,63,52,48,68,46,45,49,49,50,50,59,47,59,55,68,58,57,47,53,51,52,59,51,48,45,47,52,50,47,62,43,57,44,56,45,49,41,47,46,56,53,41,45,62,47,58,48,66,58,53,61,59,45,52,54,54,47,54,53,52,53,55,48,44,51,49,45,42,45,52,39,54,46,61,45,36,50,55,45,60,45,46,54,42,48,65,37,48,49,51,49,49,47,50,53,61,44,46,38,50,47,51,55,41,56,50,40,53,53,42,45,51,46,57,44,50,48,43,54,58,53,59,46,52,51,56,39,54,52,50,57,47,52,50,44,43,64,54,51,44,50,60,60,58,48,46,51,59,43,42,49,39,35,63,53,54,50,49,53,40,42,55,48,51,45,51,57,39,54,45,47,51,51,60,53,48,34,53,57,59,51,51,59,54,55,42,47,49,39,49,66,51,55,53,47,57,53,53,51,56,57,61,55,57,45,46,47,49,50,54,46,52,55,59,42,48,66,53,58,41,54,45,62,44,43,64,56,51,45,61,54,49,43,45,50,59,49,49,56,46,43,47,56,38,63,61,56,46,44,60,56,56,48,44,47,62,42,41,55,48,46,51,43,68,44,47,58,45,52,51,43,49,48,51,56,49,45,43,41,57,57,41,59,34,47,51,56,47,60,45,45,46,46,59,57,57,57,64,64,43,44,53,44,59,70,49,59,51,58,49,53,41,38,52,47,45,65,56,43,58,59,46,51,40,63,53,52,55,40,67,48,49,47,58,59,40,56,34,50,59,36,43,59,48,59,54,59,55,48,62,51,51,59,52,48,46,53,42,53,48,70,44
