# Supplementary material for: Poisson pre-processing of nonstationary photonic signals: Signals with equality between mean and variance
Source: PLoS One. 2017 Dec 7;12(12):e0188622. doi: 10.1371/journal.pone.0188622 (PMC5720749; doi:10.1371/journal.pone.0188622)
Supplement: S1 Dataset — (ZIP) [file pone.0188622.s001.zip › data/model/mungs_model/model_mungs_01_34.dat]

46,51,60,50,54,62,49,43,54,57,37,43,44,52,48,48,58,60,50,53,65,66,41,48,52,53,59,63,46,60,49,56,47,54,50,52,45,42,52,74,49,51,43,40,56,43,47,45,56,49,59,52,55,59,44,42,54,45,50,52,53,62,50,53,53,56,50,53,43,51,48,47,47,53,56,51,61,50,49,54,57,46,37,58,55,50,50,58,55,55,56,48,38,54,53,50,52,43,43,55,42,55,55,54,49,54,64,48,46,54,51,40,55,51,48,55,52,64,56,43,48,64,59,47,50,64,56,42,54,57,54,61,62,44,54,52,60,48,43,50,53,49,41,56,56,48,57,55,48,52,52,56,45,65,47,56,50,43,40,50,46,40,55,44,49,61,53,47,42,40,46,51,56,45,45,51,52,44,57,44,53,51,59,39,54,50,52,53,50,55,45,30,61,52,38,57,39,60,52,39,52,58,49,61,52,36,52,53,55,52,36,38,55,43,57,46,65,61,47,49,52,59,60,39,40,59,50,42,41,51,61,46,53,43,46,48,51,52,53,52,45,50,64,61,49,56,56,50,47,45,58,56,51,44,51,41,38,47,50,58,54,65,49,52,62,48,70,52,60,55,44,62,44,65,48,47,74,43,51,33,59,51,61,60,54,44,47,43,46,63,44,55,55,44,56,55,46,53,56,67,55,41,56,52,49,53,43,51,50,54,57,50,45,50,59,34,53,54,45,47,46,54,46,48,48,54,45,36,36,46,56,68,60,61,49,47,55,59,52,71,56,48,45,52,55,46,58,65,48,38,53,56,54,45,44,62,47,54,44,50,51,53,57,39,45,52,51,41,50,43,45,46,46,49,52,53,60,52,46,57,50,68,48,55,44,63,40,47,58,55,47,62,47,46,44,50,53,48,65,52,56,61,56,58,56,57,59,50,67,48,61,48,59,50,61,44,51,45,53,50,50,36,57,58,55,54,66,42,49,51,58,53,47,48,55,52,69,48,43,55,44,51,47,38,47,56,48,45,66,57,46,57,35,67,60,52,43,59,41,56,49,40,50,48,65,52,41,69,34,43,73,52,46,56,54,40,47,55,52,49,57,44,67,49,51,56,52,54,57,42,56,49,52,53,52,57,48,44,57,46,39,52,47,51,58,51,61,55,58,46,66,48,48,44,51,64,31,56,61,57,47,49,55,49,58,43,47,48,60,62,58,48,51,57,56,54,61,57,43,53,61,47,44,37,68,58,54,45,49,53,54,45,43,52,40,49,44,50,51,34,64,57,44,45,50,51,50,57,69,56,58,50,52,50,46,51,55,48,38,44,57,55,40,50,65,51,48,48,49,46,52,45,61,55,42,52,47,54,42,52,50,49,54,37,44,40,52,61,53,56,45,48,55,49,54,52,56,48,51,57,54,45,46,43,62,59,47,47,56,57,45,40,43,46,51,49,48,50,38,57,58,61,53,40,58,41,51,51,54,46,56,58,51,58,52,42,51,46,51,56,53,47,51,49,56,61,55,53,41,57,59,49,62,35,46,63,51,46,47,48,37,62,55,61,49,55,45,63,62,54,57,47,48,44,56,45,41,52,49,45,50,57,55,55,56,47,44,72,39,66,54,60,48,58,44,47,60,63,54,50,53,43,43,56,40,54,54,62,47,48,52,58,52,49,60,46,57,43,45,45,58,52,59,49,53,51,53,44,40,49,45,56,47,53,52,48,41,48,50,45,48,49,51,49,46,63,43,57,46,52,41,51,59,46,43,49,45,44,55,42,44,51,60,50,58,43,39,33,50,47,54,36,38,47,50,41,51,57,55,51,54,54,54,58,45,53,45,58,52,46,49,58,39,57,58,61,57,46,41,60,53,38,60,40,61,44,57,60,41,54,47,63,55,52,50,46,47,45,55,44,61,56,56,50,56,44,57,46,39,43,55,44,56,62,62,49,41,48,36,51,57,39,40,62,50,52,65,47,60,63,44,46,44,48,48,35,47,69,53,61,51,39,58,38,38,45,44,47,45,48,56,46,57,53,50,37,63,48,45,51,51,39,45,53,43,53,47,44,49,47,55,46,40,42,43,50,44,39,69,37,45,51,44,56,48,45,61,70,44,54,57,45,51,51,55,44,53,60,54,57,57,49,63,50,51,55,48,50,44,65,49,51,48,48,56,42,55,47,57,52,58,53,54,48,47,52,60,57,57,48,55,64,57,50,59,46,44,49,43,54,57,64,55,45,46,49,48,48,61,39,56,46,50,63,42,44,60,51,60,48
