# Supplementary material for: Poisson pre-processing of nonstationary photonic signals: Signals with equality between mean and variance
Source: PLoS One. 2017 Dec 7;12(12):e0188622. doi: 10.1371/journal.pone.0188622 (PMC5720749; doi:10.1371/journal.pone.0188622)
Supplement: S1 Dataset — (ZIP) [file pone.0188622.s001.zip › data/model/mungs_model/model_mungs_01_35.dat]

49,45,51,54,44,61,61,40,59,61,45,45,51,42,54,42,44,45,48,50,52,56,62,52,43,53,58,51,49,55,60,46,52,59,37,50,52,45,61,54,57,54,60,53,50,43,43,42,51,58,45,42,49,47,52,42,51,53,56,42,44,47,44,36,54,58,41,47,48,44,43,47,60,49,61,59,47,48,46,53,56,49,51,46,59,40,49,53,48,56,51,57,53,53,58,44,41,47,58,47,38,40,52,47,31,44,42,48,51,58,51,35,58,53,56,47,58,45,46,45,47,54,59,41,59,52,54,51,52,48,57,49,48,48,45,42,53,55,46,47,50,52,42,49,60,58,59,51,56,42,38,45,49,52,44,38,72,40,31,58,57,50,65,58,44,53,57,47,44,49,58,47,38,58,66,45,56,48,55,45,57,55,62,61,58,34,61,54,47,53,49,62,47,58,36,46,50,53,55,49,55,51,51,45,55,55,62,40,52,46,50,51,45,54,52,55,61,48,43,51,55,47,47,54,64,44,53,48,55,43,46,39,52,55,48,55,53,52,40,50,51,48,53,65,59,57,48,50,49,45,38,46,56,74,48,41,50,54,49,51,59,54,50,55,52,54,48,57,54,54,48,49,47,61,53,59,57,58,51,44,41,50,49,43,49,57,57,68,31,46,51,60,46,59,55,51,39,51,53,46,49,46,48,45,44,54,40,41,47,53,53,45,50,42,55,52,54,51,65,41,61,47,47,43,45,36,40,60,38,55,64,52,56,64,47,46,44,51,39,54,58,54,52,45,49,48,41,60,44,42,53,53,67,52,52,56,71,44,48,55,45,41,59,55,64,60,53,57,47,47,48,64,46,49,61,62,48,53,56,47,47,57,49,44,45,38,59,50,40,47,50,57,44,47,46,65,47,40,48,46,53,55,48,54,37,44,43,48,68,56,55,44,55,55,41,55,48,67,53,57,61,55,60,42,56,56,50,54,46,59,49,51,51,52,40,57,40,34,42,54,58,44,47,48,55,53,55,53,63,53,45,46,50,41,45,50,55,55,45,63,50,47,45,50,52,48,42,50,51,43,58,51,48,51,55,38,49,41,46,62,62,45,44,44,68,48,56,49,43,55,54,51,58,46,58,67,40,50,45,49,49,52,51,42,50,54,55,55,62,45,42,38,42,45,48,52,47,56,59,46,52,54,54,41,66,63,61,54,50,52,59,49,58,62,47,59,53,66,63,68,49,51,39,47,51,51,47,47,41,48,49,45,57,62,42,42,48,58,54,48,66,66,58,52,47,49,52,53,49,49,45,58,52,61,36,53,47,50,47,52,45,56,51,50,65,48,57,48,51,62,53,65,52,56,32,59,45,47,54,47,38,56,50,58,49,54,65,52,49,53,50,52,45,55,50,42,50,46,49,55,47,44,53,49,53,50,58,50,52,45,55,61,51,58,61,46,52,52,64,43,46,53,37,39,57,55,56,42,56,53,50,52,45,45,68,53,39,53,40,51,38,63,55,47,49,50,62,57,55,54,54,48,48,47,54,51,60,55,59,59,65,41,46,49,57,57,62,55,44,46,46,56,48,58,58,46,47,67,46,50,49,58,55,47,52,42,44,41,41,48,61,54,53,41,51,67,45,54,50,57,47,45,62,45,43,64,50,52,64,65,51,47,44,49,54,40,49,49,54,43,44,40,51,52,42,59,52,47,49,47,56,52,43,46,45,53,47,44,33,55,50,47,57,52,51,48,58,41,53,45,46,66,52,45,50,49,52,55,43,54,48,59,56,48,64,45,58,64,49,51,45,59,42,59,50,51,46,68,47,75,63,45,46,55,50,54,42,45,53,44,59,50,45,50,53,41,47,46,50,44,53,49,53,52,34,50,60,57,59,48,53,48,68,43,39,58,49,49,42,47,69,46,44,49,43,58,61,50,64,52,54,46,44,49,64,60,58,58,65,48,48,41,57,53,52,47,54,52,65,57,43,47,60,43,50,51,44,54,37,52,46,67,41,47,43,46,45,60,58,48,50,43,58,49,45,61,49,56,52,44,56,62,49,57,68,48,47,60,38,46,52,51,59,60,39,61,52,48,59,51,44,48,61,58,55,58,55,47,53,56,49,53,57,60,54,47,47,52,45,40,48,63,40,44,51,54,45,38,53,53,55,42,65,49,61,53,54,52,61,59,58,39,45,59,65,56,42,43,61,52,59,49,46,41,53,49,61,55,57,56,51,51,53,55,58,45,46,60,58,59,43,49,52,35,42,55,53,44,49,51
