# Supplementary material for: Poisson pre-processing of nonstationary photonic signals: Signals with equality between mean and variance
Source: PLoS One. 2017 Dec 7;12(12):e0188622. doi: 10.1371/journal.pone.0188622 (PMC5720749; doi:10.1371/journal.pone.0188622)
Supplement: S1 Dataset — (ZIP) [file pone.0188622.s001.zip › data/model/mungs_model/model_mungs_01_36.dat]

48,51,67,59,41,46,47,57,45,53,62,60,53,48,43,45,39,60,57,47,33,52,48,57,45,44,49,58,34,45,45,54,38,33,36,49,52,55,53,50,53,46,59,58,65,48,53,42,49,44,51,61,68,60,42,68,44,37,52,50,50,57,56,56,42,44,40,55,46,55,48,45,45,60,53,41,44,43,54,54,65,55,46,60,51,52,45,49,40,50,46,45,44,51,58,55,57,43,49,45,37,57,60,55,45,57,44,42,46,41,51,45,43,55,47,42,66,57,46,48,43,51,67,44,55,50,54,50,53,37,39,49,46,66,46,46,49,49,40,65,61,51,58,47,50,36,34,39,40,56,62,44,44,54,51,44,44,44,53,43,56,54,57,50,49,61,55,55,50,44,53,53,69,45,52,51,54,50,51,47,44,53,54,48,46,45,42,39,39,57,53,48,49,35,45,44,49,57,41,45,58,52,50,57,60,37,54,51,45,56,53,45,42,55,50,39,47,50,52,52,45,60,54,68,52,49,59,57,38,53,43,44,49,51,48,54,53,49,54,42,48,46,53,41,47,49,54,53,48,54,46,54,65,54,51,55,50,44,65,40,59,56,48,66,42,42,45,44,50,42,43,54,43,59,56,49,55,46,39,44,52,54,41,45,57,52,47,43,51,57,63,42,50,59,56,53,53,36,49,48,47,52,45,59,53,55,48,48,54,55,34,47,52,44,44,53,41,57,59,50,56,53,47,38,63,73,55,58,41,54,56,50,63,48,48,48,43,42,60,43,60,52,55,38,63,47,47,55,44,59,39,44,44,44,46,50,66,49,48,50,44,54,44,54,61,50,59,44,55,48,55,45,53,50,63,48,62,61,48,52,51,56,47,49,57,47,43,54,51,49,58,56,56,45,33,37,46,36,62,63,58,63,53,43,48,44,58,48,53,43,53,50,57,47,58,57,52,57,42,56,48,51,61,48,50,35,51,44,36,49,59,49,53,57,46,71,38,62,62,52,41,47,50,53,51,57,49,53,61,67,48,54,36,51,48,56,49,54,50,50,49,40,63,43,48,46,53,63,47,63,63,38,50,56,43,49,47,59,72,44,44,59,55,55,62,47,48,50,48,56,49,47,63,41,47,59,42,50,62,49,51,48,41,47,48,53,44,42,42,39,59,50,47,44,49,51,49,45,44,48,53,51,40,61,53,58,45,44,50,42,51,50,48,49,42,49,60,54,49,46,56,60,55,41,60,51,45,59,45,52,61,49,64,51,52,48,40,49,43,48,50,44,54,41,55,55,49,55,48,49,56,50,50,45,78,40,52,39,54,56,39,46,57,47,44,53,62,50,45,57,42,53,45,50,60,61,44,53,50,54,55,63,46,50,64,52,58,54,49,52,47,45,53,40,55,52,35,51,66,53,58,53,58,40,40,49,47,45,45,56,36,53,64,51,49,53,57,55,50,58,46,41,59,65,38,48,51,61,36,46,47,40,48,50,60,49,51,57,56,43,61,60,34,51,54,42,48,38,54,60,60,41,64,44,39,50,46,32,54,62,34,45,46,49,59,55,51,54,55,71,49,46,55,59,67,38,48,67,56,57,58,37,53,40,48,53,39,56,48,58,55,52,65,52,49,52,57,48,55,49,53,60,50,42,48,45,51,63,53,50,59,48,43,51,58,57,46,46,42,51,46,60,39,47,38,68,44,46,53,55,56,55,58,40,55,53,65,46,48,43,42,51,57,53,47,43,67,66,57,47,43,61,43,55,51,50,50,48,47,45,52,59,48,58,54,49,62,58,51,54,49,53,43,59,37,58,51,53,51,51,54,45,49,57,48,49,37,44,34,42,49,50,60,57,44,46,46,50,55,49,46,60,44,53,57,46,42,48,63,46,49,43,49,51,47,79,55,50,51,61,59,60,51,51,59,49,56,50,48,49,56,39,58,46,48,49,43,54,67,50,52,49,42,40,56,40,47,68,61,48,57,60,57,52,34,43,49,46,44,40,44,48,44,57,62,51,52,47,46,65,63,56,47,51,42,59,46,48,56,55,44,38,58,55,41,52,45,55,54,31,56,38,47,46,40,49,40,36,51,64,57,43,47,46,55,48,35,59,55,48,37,39,42,54,57,45,45,44,51,52,71,54,53,47,40,34,45,49,46,48,56,44,47,55,38,47,50,58,39,58,49,45,58,46,55,50,52,42,57,53,62,46,45,54,43,40,51,61,55,48,36,59,53,53,50,63,41,61,54,62,57,43,54,41,42,60,47,55,53,51
