# Supplementary material for: Poisson pre-processing of nonstationary photonic signals: Signals with equality between mean and variance
Source: PLoS One. 2017 Dec 7;12(12):e0188622. doi: 10.1371/journal.pone.0188622 (PMC5720749; doi:10.1371/journal.pone.0188622)
Supplement: S1 Dataset — (ZIP) [file pone.0188622.s001.zip › data/model/mungs_model/model_mungs_01_37.dat]

43,65,52,66,62,48,45,63,47,50,52,52,54,70,47,52,48,52,45,55,55,49,50,57,54,46,47,42,54,45,45,56,50,60,39,68,50,65,50,44,53,42,57,58,48,55,53,56,59,46,38,62,42,44,61,45,51,59,49,52,57,52,39,42,60,70,58,40,58,48,46,54,57,52,58,58,58,42,49,52,50,53,46,49,57,45,56,51,44,56,58,46,50,55,49,51,59,45,45,54,55,49,62,43,56,50,53,51,43,43,68,55,38,67,41,35,38,41,49,50,64,59,56,46,55,56,46,44,53,43,48,40,44,46,48,39,51,66,57,47,49,46,48,58,59,58,42,54,55,47,42,46,63,44,46,50,49,54,50,55,45,67,49,62,42,55,51,44,45,38,37,46,60,49,40,47,67,44,42,55,42,47,37,57,45,43,48,50,61,48,57,53,54,53,44,53,49,56,50,34,48,58,53,53,50,59,65,50,62,57,31,41,51,54,52,54,55,49,48,52,55,48,52,51,44,59,54,40,50,43,53,52,44,54,43,52,48,50,54,43,56,49,50,49,50,48,51,52,50,38,47,57,60,53,48,55,49,44,60,41,56,42,52,55,56,47,46,42,55,47,59,50,38,49,44,55,39,51,55,66,47,58,53,60,38,55,46,55,54,49,57,43,46,55,54,46,49,54,35,49,44,51,51,44,42,48,46,61,47,53,55,42,48,37,51,55,52,52,57,44,57,52,65,48,52,46,47,56,63,59,56,54,52,55,43,50,49,39,54,48,51,49,52,53,55,45,55,39,55,49,51,48,47,50,52,60,64,55,38,46,40,48,33,50,49,44,50,47,57,43,41,48,37,52,49,42,70,54,55,58,54,44,53,57,60,61,57,49,47,51,48,52,58,46,58,62,44,43,53,56,64,52,54,51,50,67,45,53,44,52,45,52,56,55,37,47,50,39,53,54,65,53,49,54,63,51,65,34,58,38,45,59,54,44,53,36,55,48,42,60,51,54,45,52,52,52,35,41,48,47,48,43,46,51,45,49,48,49,54,52,67,54,54,53,56,45,47,47,52,53,54,49,58,46,54,55,58,60,40,60,50,56,59,63,59,51,52,58,44,55,43,49,54,44,58,51,49,55,54,42,50,40,65,56,56,49,52,47,38,57,44,52,47,44,56,43,58,34,61,50,56,51,44,46,57,49,55,38,55,40,45,48,43,64,54,38,57,39,47,48,49,49,46,45,56,48,54,60,63,64,46,50,39,59,42,58,51,45,53,47,51,45,58,53,42,51,61,53,47,51,48,36,40,53,37,66,50,38,43,48,43,43,55,58,34,52,36,59,60,69,59,51,61,60,49,55,43,54,51,62,46,68,43,51,40,58,46,41,57,53,57,49,56,52,49,61,45,58,42,50,39,46,33,41,47,55,48,50,60,41,37,64,52,43,48,48,49,67,44,63,50,59,53,55,67,63,53,51,46,57,60,49,49,54,53,48,58,32,59,45,55,49,60,53,47,61,49,50,49,45,57,58,48,41,41,44,55,56,45,55,45,49,60,47,55,64,38,61,45,57,43,40,51,51,49,46,53,46,58,53,52,50,38,45,49,51,64,55,58,51,51,49,50,44,51,51,64,55,49,52,39,50,41,45,39,64,58,51,45,48,52,59,33,57,54,43,53,53,52,52,55,48,54,54,44,52,48,55,47,49,55,53,67,48,56,36,52,51,49,47,59,45,45,41,57,54,50,48,51,48,47,54,51,47,52,51,48,54,57,52,51,48,56,69,50,42,44,52,50,57,60,51,55,59,62,52,43,45,54,53,57,50,54,45,51,45,52,55,42,51,41,61,37,53,44,61,48,52,37,41,58,58,45,49,43,44,47,54,49,49,48,63,60,51,60,52,58,52,58,42,44,56,57,34,44,46,45,38,67,33,53,48,47,38,43,48,57,53,56,54,55,38,43,53,50,48,57,55,49,56,48,56,53,52,48,48,41,52,48,44,43,50,57,53,58,55,56,46,43,43,42,48,49,46,46,37,47,46,59,41,48,45,52,50,61,52,43,49,46,61,57,40,44,47,45,32,51,54,50,57,45,43,41,50,54,59,59,58,44,56,54,47,53,50,42,42,45,53,53,34,62,42,50,62,50,53,52,53,63,47,51,49,48,57,59,46,48,54,54,49,60,55,36,48,48,60,68,40,55,47,41,39,58,43,45,55,45,49,50,61,50,47,47,62,59,58,51,50,47,55,55,48,54,46,42,41,57,42,50,65
