# Supplementary material for: Poisson pre-processing of nonstationary photonic signals: Signals with equality between mean and variance
Source: PLoS One. 2017 Dec 7;12(12):e0188622. doi: 10.1371/journal.pone.0188622 (PMC5720749; doi:10.1371/journal.pone.0188622)
Supplement: S1 Dataset — (ZIP) [file pone.0188622.s001.zip › data/model/mungs_model/model_mungs_01_38.dat]

36,45,40,50,37,54,48,36,43,50,52,45,50,43,52,56,46,51,60,56,45,48,49,55,49,66,59,48,72,53,44,53,53,45,53,34,57,40,43,45,55,50,47,50,47,49,49,39,45,60,55,44,54,44,49,66,56,47,48,48,46,47,33,62,62,62,53,46,46,41,66,39,52,41,58,55,48,36,47,39,46,56,48,49,54,40,39,50,56,53,60,50,45,59,38,51,45,68,38,46,46,46,53,48,58,39,54,51,63,56,45,59,44,45,43,47,50,39,47,60,55,52,60,59,66,44,62,73,49,69,47,41,50,47,56,36,46,66,38,52,55,54,54,57,63,45,51,52,49,43,56,53,58,45,50,41,46,69,53,49,59,61,41,43,47,56,59,64,45,44,45,51,42,47,48,48,48,46,59,55,47,47,54,60,65,45,47,53,47,55,52,53,50,55,47,56,42,54,51,52,47,62,62,60,47,45,53,62,44,46,52,47,46,48,50,43,48,44,51,49,50,60,59,49,53,57,46,42,53,54,42,58,44,52,49,47,50,48,53,56,41,45,58,60,49,46,43,49,50,46,42,57,39,42,45,46,47,55,53,53,50,45,47,52,43,46,48,39,57,58,49,46,56,52,52,56,43,45,50,50,48,37,42,62,59,45,55,49,49,52,42,64,52,59,62,54,48,40,53,53,55,55,65,54,43,59,49,46,46,46,41,39,49,57,51,35,49,49,60,41,68,37,43,38,48,53,53,53,50,52,51,47,40,51,57,49,56,55,46,46,60,61,51,53,64,52,59,53,40,59,57,54,50,53,57,61,57,55,61,47,47,49,46,56,47,49,49,53,55,50,52,51,50,47,52,53,57,48,51,48,67,48,41,50,47,30,50,52,64,40,54,46,49,48,45,54,58,46,49,48,57,60,38,46,59,52,52,39,48,47,45,50,57,36,64,52,58,48,48,42,40,53,55,45,35,51,52,60,43,57,40,49,48,54,41,55,49,37,48,44,67,51,45,49,56,60,45,41,63,47,48,47,57,53,48,40,55,59,56,56,48,47,51,50,62,60,51,51,38,52,49,47,55,51,57,47,56,45,52,49,51,44,45,59,63,36,57,37,56,45,51,53,44,50,57,49,55,52,44,63,38,46,41,54,42,49,46,55,56,61,51,54,37,55,43,54,50,58,41,54,61,57,55,54,48,49,57,58,48,53,47,65,53,44,66,48,57,49,55,63,45,43,48,55,48,42,50,50,51,41,47,48,50,56,47,36,53,48,52,54,51,45,42,52,40,54,47,48,58,54,63,43,50,53,61,42,43,46,42,42,37,64,60,47,42,53,53,63,47,38,65,47,61,52,59,65,50,48,52,49,50,49,56,54,53,42,56,53,50,31,41,56,48,43,51,44,49,53,44,45,44,43,56,42,48,41,49,47,63,61,44,43,44,51,46,56,47,40,57,51,44,59,54,53,59,44,45,52,40,49,52,48,59,46,44,40,36,52,69,52,42,57,52,42,44,43,47,45,43,61,53,34,54,57,55,61,53,54,48,53,45,46,54,46,46,37,44,49,48,50,45,39,49,33,47,42,55,54,52,54,48,48,56,53,40,46,53,47,54,43,55,50,53,64,43,52,48,46,55,46,37,50,56,53,63,53,45,44,49,55,59,46,55,48,49,50,60,43,51,47,46,53,53,39,57,36,49,64,47,52,52,40,51,51,53,46,47,48,46,44,45,60,50,57,52,44,46,60,47,61,55,54,52,43,46,60,49,48,60,37,56,51,47,38,37,62,43,57,44,45,50,51,41,64,59,44,54,39,56,43,49,42,53,71,60,48,54,64,47,43,52,54,55,44,59,55,58,46,54,43,56,48,50,40,45,54,58,52,48,52,46,45,50,50,56,46,35,73,55,39,50,54,52,48,58,49,52,47,52,56,49,55,66,60,46,61,54,68,62,44,44,37,65,51,55,51,39,53,54,56,41,50,51,47,61,40,46,52,54,39,42,46,45,45,54,36,45,43,45,52,49,45,40,42,41,49,47,49,52,45,48,54,43,41,54,56,42,44,57,60,40,50,54,37,60,50,50,55,54,54,56,52,49,58,53,41,61,46,50,55,49,43,49,45,51,53,38,59,62,50,49,50,53,53,52,56,43,53,55,57,33,60,54,48,55,44,49,50,51,57,55,50,46,52,50,38,49,45,52,48,49,52,63,33,50,54,49,39,42,63,50,43,47,46,38,40,55,63,49,41,43,49,53,56,48,40,47,53,59,51
