# Supplementary material for: Poisson pre-processing of nonstationary photonic signals: Signals with equality between mean and variance
Source: PLoS One. 2017 Dec 7;12(12):e0188622. doi: 10.1371/journal.pone.0188622 (PMC5720749; doi:10.1371/journal.pone.0188622)
Supplement: S1 Dataset — (ZIP) [file pone.0188622.s001.zip › data/model/mungs_model/model_mungs_01_39.dat]

55,41,50,47,61,48,55,61,60,47,36,51,53,56,58,40,48,46,44,60,54,45,71,42,48,55,45,34,51,43,48,53,62,44,41,50,40,46,54,62,44,48,49,47,56,57,45,45,39,46,54,41,64,48,57,40,60,41,42,48,53,47,55,52,56,55,43,56,54,45,51,44,40,50,64,49,50,55,47,33,54,59,48,53,38,57,38,54,53,54,55,56,42,42,57,50,44,51,56,45,53,55,49,37,52,48,46,64,44,50,51,50,48,46,54,50,41,46,56,56,52,44,39,45,53,47,55,64,64,59,59,44,61,43,50,55,49,55,52,55,40,51,41,46,47,53,48,54,49,38,54,52,52,48,54,48,50,48,42,47,62,64,44,47,48,41,47,51,50,65,51,43,59,43,55,38,61,45,64,45,42,48,53,57,41,49,43,45,44,49,51,47,42,48,32,50,57,56,45,48,58,50,57,56,53,47,51,57,45,48,57,57,40,53,41,55,48,45,52,57,60,58,54,42,62,61,49,44,52,43,51,45,57,54,46,52,48,53,46,41,41,37,56,52,50,40,52,56,51,47,55,58,41,57,44,38,48,61,48,50,44,43,58,53,49,50,48,54,52,48,52,47,65,56,49,49,57,54,44,57,50,47,41,54,45,35,53,56,51,42,46,53,49,42,51,48,44,52,55,40,48,60,39,43,53,49,46,63,40,39,57,62,43,46,54,47,50,42,46,54,57,52,48,40,36,58,44,46,41,56,51,40,59,52,53,62,45,48,43,44,48,46,42,49,43,63,46,66,47,48,57,54,39,58,40,57,48,51,41,65,53,49,47,52,58,64,45,59,52,54,52,69,60,42,39,57,50,39,48,65,46,47,44,55,58,49,48,39,37,57,48,41,55,51,53,52,55,60,55,53,61,58,54,55,49,49,44,58,51,40,47,47,53,49,52,44,61,48,44,51,51,44,49,40,62,61,54,48,56,57,59,51,56,54,46,36,52,46,46,52,49,63,53,54,46,44,57,60,52,53,48,54,44,47,48,64,36,51,47,40,46,58,41,50,51,42,66,47,60,45,52,58,64,44,39,43,36,55,51,52,54,57,40,52,51,38,54,52,51,48,42,46,53,61,39,48,45,46,44,48,48,52,37,46,46,48,37,54,42,51,39,53,48,60,53,42,51,42,52,56,47,49,45,34,51,52,54,49,46,59,38,47,41,55,44,43,61,45,40,59,55,68,53,39,52,46,54,49,54,64,42,55,49,57,50,49,45,46,55,38,45,39,52,45,38,54,44,56,51,42,41,38,52,39,44,56,46,51,45,60,63,60,53,43,55,51,48,51,55,57,46,50,55,49,53,55,37,37,50,47,48,68,47,37,57,58,49,49,60,54,48,54,54,47,47,46,45,51,44,72,50,45,41,51,33,46,60,55,46,49,35,58,52,46,48,50,43,48,53,55,61,48,34,45,54,48,50,51,44,52,43,55,42,44,60,56,47,48,53,49,48,42,46,56,60,64,44,63,49,48,44,55,62,38,53,46,53,40,57,61,58,46,41,50,51,49,43,53,36,45,46,48,64,47,48,53,60,49,51,50,61,53,51,58,48,53,52,51,43,45,60,45,46,53,53,62,54,56,59,51,41,53,54,48,42,47,63,47,42,45,58,35,70,54,48,50,53,63,57,55,63,58,51,48,51,74,43,58,48,38,51,44,51,43,51,55,62,52,50,51,52,56,53,54,50,52,54,42,55,42,57,55,49,48,43,54,54,56,45,47,48,53,54,50,59,45,49,58,40,52,45,50,46,57,48,49,43,56,56,44,63,47,58,36,51,50,51,47,56,46,54,55,48,56,56,45,50,41,52,55,55,51,56,38,43,61,50,49,58,46,55,51,46,52,52,52,61,56,65,55,56,56,52,52,42,40,46,49,32,44,45,34,52,59,46,59,52,58,58,35,45,68,48,49,54,51,59,43,52,44,38,40,50,40,62,53,50,48,52,47,46,47,45,48,48,44,41,48,41,45,48,63,49,45,55,61,44,46,55,49,49,48,42,50,50,49,48,45,56,35,43,53,47,61,55,53,68,51,55,58,45,53,35,44,48,43,72,41,53,48,41,40,43,44,52,58,54,39,36,45,50,45,56,61,54,47,49,45,60,59,32,58,50,57,35,43,45,42,45,35,46,48,44,62,58,44,49,53,45,57,55,44,52,49,39,46,52,57,51,45,62,51,58,44,51,50,58,44,58,39,50,42,53,49,60,50,55,42,37,52
