# Supplementary material for: Poisson pre-processing of nonstationary photonic signals: Signals with equality between mean and variance
Source: PLoS One. 2017 Dec 7;12(12):e0188622. doi: 10.1371/journal.pone.0188622 (PMC5720749; doi:10.1371/journal.pone.0188622)
Supplement: S1 Dataset — (ZIP) [file pone.0188622.s001.zip › data/model/mungs_model/model_mungs_01_4.dat]

55,51,59,48,49,58,58,58,56,41,37,48,33,58,42,54,47,44,47,54,53,59,43,60,48,55,49,56,43,44,49,61,63,46,43,57,57,54,62,55,47,59,64,42,65,45,52,45,56,66,62,53,58,63,66,52,55,58,56,48,55,50,58,56,56,44,50,58,42,51,55,49,42,50,51,58,53,42,45,51,50,51,44,54,41,55,62,57,53,44,55,40,57,56,45,45,47,43,35,46,40,41,47,46,46,60,38,47,43,50,46,46,57,51,58,46,54,55,52,54,41,46,45,55,52,59,49,49,45,55,50,53,36,34,52,47,55,41,44,46,53,56,58,40,49,43,41,50,44,43,46,44,55,60,55,51,55,52,58,46,47,57,53,56,47,57,46,46,50,47,49,44,60,34,67,56,64,53,55,65,60,46,48,47,56,42,70,51,58,55,57,61,55,44,62,47,55,47,46,53,48,53,65,42,57,47,52,68,44,51,53,58,54,50,54,49,61,61,46,54,44,49,45,49,52,46,56,41,45,43,40,43,56,46,47,48,55,45,50,47,45,52,50,48,48,41,62,51,41,42,57,45,53,51,52,36,45,58,42,53,61,56,52,49,57,48,41,48,49,45,52,45,35,49,45,52,39,39,55,64,66,53,42,46,51,42,39,45,61,58,55,42,51,45,36,60,58,44,53,57,45,51,58,57,48,64,51,36,56,63,47,49,46,45,45,45,59,40,56,59,46,48,56,50,47,50,37,51,48,40,53,44,52,43,49,51,50,47,62,54,59,50,45,60,51,52,45,46,63,45,51,46,50,53,48,54,46,50,58,37,59,49,34,46,45,51,52,55,50,63,47,36,47,52,52,45,52,51,52,44,42,54,47,58,55,51,58,48,51,65,49,44,51,44,45,59,52,59,48,44,44,45,54,41,59,57,49,52,53,49,48,43,53,49,57,48,42,56,52,47,49,57,43,51,53,52,54,44,43,52,37,52,52,44,53,43,48,53,59,53,44,68,53,43,59,55,46,63,50,56,57,43,50,73,53,59,45,38,60,66,50,59,42,52,46,42,47,42,47,38,50,47,43,49,53,50,55,52,52,55,41,38,54,55,61,58,58,45,50,50,56,59,53,49,42,48,56,47,59,56,55,53,43,45,46,56,48,48,44,51,54,45,45,49,46,50,53,61,57,50,40,58,52,39,45,56,55,54,46,48,58,46,43,48,57,43,60,47,48,65,79,53,43,48,51,50,46,40,46,36,47,47,54,44,41,59,47,49,44,46,41,52,62,48,46,49,47,42,52,49,59,64,54,49,47,50,46,53,46,45,40,51,65,50,53,41,49,59,53,53,55,46,57,58,51,47,30,54,60,41,42,47,54,42,57,50,60,56,58,54,42,48,56,55,50,51,51,50,41,58,55,66,47,52,48,47,51,63,55,60,57,54,46,38,51,43,55,58,53,61,58,46,52,43,61,66,46,45,41,50,56,41,43,50,46,48,58,61,56,44,50,52,49,60,46,51,45,51,40,48,54,53,48,52,47,56,40,47,54,37,35,50,62,46,51,54,58,41,45,47,49,50,48,47,50,57,56,43,59,42,50,57,63,54,59,57,49,54,47,47,58,46,57,53,52,49,40,50,52,46,55,58,54,48,48,42,51,51,50,55,50,68,49,47,46,48,52,41,51,63,50,60,49,49,44,59,61,44,49,45,44,53,34,43,60,57,47,54,40,50,48,58,48,58,65,53,51,47,51,36,55,44,55,51,42,48,59,60,52,47,58,50,55,55,39,67,43,51,45,47,53,55,47,45,49,52,47,49,40,44,38,45,44,55,54,47,43,38,46,51,47,48,48,48,52,39,56,64,48,51,39,49,51,46,54,58,60,51,58,61,53,55,51,42,50,43,48,48,50,41,46,40,47,45,47,54,63,37,51,54,53,53,61,41,40,52,52,48,52,47,52,51,42,41,58,52,40,40,67,49,59,49,57,49,53,45,56,48,55,43,56,57,52,47,58,55,51,47,61,46,56,52,49,50,38,43,51,46,62,44,45,47,59,52,58,60,55,43,51,55,54,49,50,50,55,52,43,53,57,40,61,48,39,43,58,45,42,48,51,67,34,42,50,46,45,46,60,47,53,52,49,49,48,50,54,58,56,44,47,54,46,52,43,59,38,46,42,54,60,53,41,40,41,59,51,48,43,42,41,42,54,52,35,48,41,47,58,56,42,44,57,66,59,47,58,53,51,57,62,63,52,56,39,44,56,54,45,53,56,59
