# Supplementary material for: Poisson pre-processing of nonstationary photonic signals: Signals with equality between mean and variance
Source: PLoS One. 2017 Dec 7;12(12):e0188622. doi: 10.1371/journal.pone.0188622 (PMC5720749; doi:10.1371/journal.pone.0188622)
Supplement: S1 Dataset — (ZIP) [file pone.0188622.s001.zip › data/model/mungs_model/model_mungs_01_40.dat]

38,63,42,49,46,57,43,49,57,50,46,56,54,41,49,35,47,51,46,47,44,71,43,49,52,57,56,35,50,45,37,47,43,53,52,43,55,50,55,53,51,50,68,34,42,64,53,53,55,43,57,37,50,45,40,56,43,49,37,46,51,38,56,62,56,52,56,55,41,50,50,54,43,69,65,41,45,46,54,57,61,45,45,49,56,50,41,54,50,47,50,47,44,51,51,55,41,61,60,60,47,42,50,56,45,53,52,44,39,60,46,49,53,45,52,34,68,59,70,61,60,49,62,55,50,43,54,46,53,60,61,57,42,55,52,60,53,55,58,52,40,53,52,43,52,45,55,48,54,47,60,47,52,42,56,57,58,63,54,51,47,63,64,44,50,50,56,51,57,68,51,45,43,52,59,48,45,57,43,49,50,37,60,54,45,50,47,51,60,54,62,49,49,47,54,58,42,51,42,44,54,46,52,52,42,40,43,57,38,46,53,43,50,64,62,39,48,45,55,58,60,44,61,49,33,52,48,58,55,45,44,45,64,54,59,52,42,51,56,44,42,46,46,47,58,49,41,41,67,57,52,54,65,49,50,55,55,45,37,58,47,39,47,52,29,45,45,43,53,63,47,53,43,43,59,55,45,55,60,52,37,43,57,50,49,48,56,37,47,52,43,61,46,56,35,54,59,56,48,61,62,51,50,47,52,49,41,38,48,45,43,44,56,38,57,46,63,59,52,60,47,50,71,61,47,49,50,51,49,52,51,49,65,53,42,51,39,44,52,58,50,61,55,64,36,48,51,54,46,51,47,48,57,45,51,51,39,55,51,48,45,44,43,46,55,47,51,47,48,58,55,51,45,51,56,59,47,53,48,53,55,51,42,53,50,51,59,53,53,42,48,45,45,47,55,59,55,55,47,55,46,65,57,44,56,55,34,50,36,44,56,38,48,43,39,45,53,43,52,62,58,51,57,54,45,54,56,51,48,47,49,56,51,50,64,55,51,50,49,41,50,55,44,47,45,59,49,51,49,52,54,57,35,51,44,46,45,51,53,57,43,49,48,44,52,53,49,56,52,51,47,53,58,52,66,56,57,45,46,63,53,53,67,52,46,47,36,46,49,46,64,58,53,55,43,64,47,54,46,52,46,45,46,48,47,60,48,54,57,41,52,58,61,39,47,56,44,47,45,44,47,45,45,53,53,51,56,58,58,44,46,54,46,50,45,47,39,49,53,68,43,56,51,45,46,56,60,52,41,50,48,52,41,49,53,58,40,47,43,61,58,57,51,57,47,60,48,46,52,53,44,48,58,54,50,47,48,54,49,49,43,54,60,43,55,55,53,46,54,48,49,56,50,49,53,38,49,39,43,51,54,53,64,49,44,52,57,48,49,48,44,54,57,43,60,45,44,54,55,47,54,44,51,46,46,47,56,51,55,64,58,65,43,57,61,39,50,52,55,47,53,43,54,40,53,52,65,60,55,59,46,50,41,43,58,56,51,57,51,49,46,52,51,46,42,64,65,50,54,62,56,43,47,62,56,57,55,56,56,47,52,61,48,62,36,59,43,49,52,54,42,48,59,58,48,44,48,52,71,57,51,45,68,54,39,42,44,35,54,42,61,50,42,43,44,44,56,59,45,41,49,54,56,49,37,63,50,57,53,64,53,51,57,47,45,39,54,50,52,52,63,55,53,31,49,47,47,52,54,40,31,53,57,53,46,53,59,41,54,53,55,49,56,44,64,56,39,55,46,46,61,52,45,38,59,48,47,51,50,47,51,49,49,63,55,48,51,48,56,56,47,41,52,57,47,61,62,44,41,48,60,49,49,51,49,59,49,51,42,42,48,52,45,54,60,41,50,55,55,43,46,44,42,40,50,52,59,47,46,44,59,70,66,67,50,41,50,55,47,53,42,57,49,52,49,51,56,57,55,47,61,57,55,49,51,42,63,67,50,52,51,45,54,54,48,41,41,52,56,53,50,61,54,49,61,53,61,41,56,45,57,52,55,53,53,48,52,47,50,54,55,47,52,60,61,38,60,50,61,47,48,48,47,49,58,46,58,47,48,56,55,57,56,43,48,38,49,45,46,51,57,54,59,54,43,53,48,54,43,37,49,55,34,58,49,32,58,46,39,44,54,39,48,47,50,42,45,62,60,66,55,51,44,64,49,49,58,57,45,50,56,62,57,39,55,44,58,51,53,45,33,48,44,51,50,62,55,46,44,49,45,49,47,51,52,58,39,55,67,63,47,40,63,51,51,48,48,50,48,53
