# Supplementary material for: Poisson pre-processing of nonstationary photonic signals: Signals with equality between mean and variance
Source: PLoS One. 2017 Dec 7;12(12):e0188622. doi: 10.1371/journal.pone.0188622 (PMC5720749; doi:10.1371/journal.pone.0188622)
Supplement: S1 Dataset — (ZIP) [file pone.0188622.s001.zip › data/model/mungs_model/model_mungs_01_41.dat]

53,58,47,64,45,41,51,49,53,55,48,63,50,52,53,56,62,52,46,50,56,67,41,32,50,67,52,55,41,31,47,60,64,46,43,52,65,53,39,43,48,50,51,43,58,54,50,57,47,52,43,42,44,47,56,40,46,51,52,57,51,41,40,42,56,41,36,43,48,45,54,49,55,34,47,63,57,52,43,37,53,50,55,49,63,55,41,47,46,54,64,46,51,45,60,61,60,42,54,58,57,52,48,55,56,45,45,49,58,59,43,47,53,51,47,35,54,37,61,38,54,50,61,49,43,68,66,59,64,47,58,61,46,46,48,48,62,49,48,60,60,55,36,44,51,44,51,41,49,36,36,52,42,52,38,56,36,64,42,44,58,43,63,47,55,55,41,58,67,54,51,48,53,53,69,50,68,37,47,46,56,47,43,55,51,63,55,48,45,59,61,48,55,44,51,57,70,54,56,72,44,48,41,46,55,43,62,37,39,60,59,55,37,56,52,42,56,51,52,47,48,56,43,50,53,36,52,48,57,51,42,46,53,50,41,45,50,50,56,45,41,59,52,44,51,67,43,46,69,55,47,48,56,55,53,41,45,49,55,47,38,57,55,45,64,51,42,55,60,53,59,63,53,64,51,48,43,55,54,53,50,49,52,65,45,47,43,49,52,40,49,51,55,51,39,43,49,54,52,43,57,40,39,36,46,50,51,46,63,39,65,47,44,55,61,44,42,51,49,64,45,48,43,43,48,49,55,49,51,52,42,46,51,40,55,37,49,45,50,43,50,45,47,50,53,42,66,53,65,59,47,55,55,50,48,49,58,51,43,53,43,53,52,65,58,51,54,44,55,51,48,48,52,61,50,35,62,56,54,51,53,68,51,53,47,50,54,52,61,42,54,52,45,55,59,52,58,46,48,52,47,66,52,38,57,63,48,45,49,48,50,52,53,65,54,43,46,51,51,47,52,42,49,60,55,50,47,59,46,46,52,63,39,38,46,50,57,47,53,44,47,40,54,54,50,39,46,46,61,52,62,46,52,55,47,45,49,53,37,48,54,49,35,50,60,48,36,61,52,40,59,65,43,51,45,55,49,51,41,49,44,42,55,47,48,50,43,59,44,47,51,53,46,49,44,48,47,58,51,54,53,54,54,44,44,44,61,62,65,53,44,59,47,59,36,61,56,44,59,46,52,47,56,45,46,49,38,40,47,52,52,54,50,54,48,51,60,53,58,61,49,62,57,51,53,51,44,62,57,58,52,49,48,42,55,56,51,52,47,41,50,52,47,51,45,47,49,41,46,58,50,57,57,46,44,56,40,43,51,56,55,68,52,52,54,48,57,56,53,51,61,43,43,48,58,36,48,48,43,56,53,43,45,53,47,44,58,52,46,45,48,45,61,52,49,50,53,51,58,43,45,50,52,36,49,41,51,45,51,46,47,66,49,44,39,45,52,44,46,46,52,58,54,41,57,45,60,48,47,46,46,49,47,38,45,41,57,52,44,42,48,37,51,48,51,51,50,70,63,51,59,37,51,45,54,40,46,57,53,48,43,48,66,47,45,50,42,62,55,56,51,46,38,50,54,38,61,51,44,45,51,44,63,60,53,50,48,61,54,59,65,38,45,41,39,47,46,51,50,39,48,71,43,55,45,42,41,42,40,60,47,48,55,54,47,54,55,59,43,48,53,51,51,43,45,58,47,56,55,48,55,67,54,55,51,51,45,53,55,52,49,50,51,51,63,46,43,66,42,55,45,49,47,50,56,49,50,41,56,51,47,35,46,49,36,51,55,67,51,55,39,58,55,54,39,47,63,58,60,57,46,46,45,48,49,49,58,50,57,56,48,65,39,56,49,59,56,50,42,48,60,51,47,59,46,62,48,53,52,55,54,59,31,52,51,45,58,47,54,59,52,46,57,53,48,46,39,55,45,61,53,60,59,53,54,52,56,49,53,44,47,51,62,48,51,42,41,45,50,60,50,58,66,56,42,59,48,41,42,36,54,54,44,52,65,38,45,53,47,47,49,45,53,54,52,38,56,56,64,50,41,56,44,52,65,59,36,43,60,48,50,39,48,41,55,42,46,56,53,46,38,48,50,46,63,62,51,55,47,58,48,40,59,44,52,51,63,58,50,58,40,41,43,55,44,51,49,49,39,58,59,40,45,50,65,50,47,70,52,59,46,50,64,51,44,58,52,43,40,50,55,48,50,32,56,39,70,53,47,45,47,52,58,47,41,40,52,51,52,48,52,41,40,47,53,55,53,43,51,51
