# Supplementary material for: Poisson pre-processing of nonstationary photonic signals: Signals with equality between mean and variance
Source: PLoS One. 2017 Dec 7;12(12):e0188622. doi: 10.1371/journal.pone.0188622 (PMC5720749; doi:10.1371/journal.pone.0188622)
Supplement: S1 Dataset — (ZIP) [file pone.0188622.s001.zip › data/model/mungs_model/model_mungs_01_42.dat]

42,50,45,50,45,49,46,63,46,55,59,47,58,44,65,43,53,56,60,45,50,54,46,53,46,42,52,41,46,42,63,58,38,47,44,48,51,54,51,52,53,55,52,53,47,41,46,52,52,49,44,39,38,63,43,55,60,55,52,50,54,50,56,57,44,44,53,42,59,58,59,60,42,54,48,35,51,50,49,43,38,52,53,57,49,53,55,52,52,46,47,51,55,52,37,44,47,42,54,59,53,46,42,34,49,43,69,45,54,45,51,39,48,48,52,57,55,47,57,43,51,62,45,53,35,62,47,56,43,47,62,45,45,46,62,48,56,61,47,35,53,64,44,50,46,46,51,53,46,44,48,54,52,51,57,48,45,57,52,52,56,45,48,59,58,54,59,42,54,46,30,50,52,52,48,49,43,55,60,59,58,54,47,54,57,45,46,55,33,54,51,54,58,49,54,52,56,55,46,59,46,57,52,46,45,54,42,51,68,50,46,57,57,47,53,48,52,53,48,41,49,41,50,53,56,42,50,37,41,50,45,51,59,53,55,39,45,56,41,49,56,52,53,52,60,52,39,48,49,64,63,66,58,61,55,56,44,48,49,59,50,49,51,66,46,58,60,45,61,49,43,45,54,54,51,52,48,60,44,47,50,47,64,44,39,53,47,57,50,54,45,49,52,39,38,56,65,45,55,58,43,53,43,59,52,49,48,39,55,57,39,53,58,53,47,51,54,50,46,46,30,57,37,66,45,40,49,48,46,55,53,49,53,40,45,46,52,50,48,47,46,44,60,45,56,55,55,49,46,41,55,57,51,56,56,41,49,53,50,52,52,43,49,44,51,51,57,62,44,52,57,51,51,53,49,37,43,46,56,59,40,57,41,48,40,45,53,50,50,50,46,52,57,51,58,38,43,55,61,45,48,61,61,39,56,34,47,58,47,54,49,38,52,54,54,54,55,46,50,40,45,47,61,45,41,54,51,49,56,65,52,69,54,51,51,47,62,47,59,37,59,52,48,53,53,43,49,43,65,54,50,51,60,52,52,55,48,45,53,48,56,55,48,48,56,38,51,54,47,45,49,45,61,51,32,58,58,53,40,62,53,51,46,46,51,46,56,51,34,40,59,68,55,47,58,51,51,59,49,51,56,46,48,42,42,46,51,45,45,54,48,40,51,49,47,42,55,52,51,63,59,47,57,53,48,56,57,61,48,44,49,47,66,62,57,44,35,58,40,37,50,50,43,48,43,56,59,41,54,49,44,43,58,49,55,46,47,58,53,48,46,45,57,62,68,62,51,54,58,49,57,60,59,50,57,38,55,61,53,49,55,48,50,48,38,49,54,47,47,56,54,41,48,52,70,36,51,44,55,36,42,53,39,58,58,50,69,54,45,70,47,61,45,47,68,50,41,60,65,50,41,56,48,50,63,44,50,50,47,44,37,50,48,57,38,55,54,41,60,45,49,52,51,51,51,55,65,51,45,56,58,52,49,49,49,53,44,48,49,44,52,53,45,49,47,52,38,60,56,56,49,55,52,49,45,39,52,51,27,43,50,43,43,67,57,51,43,49,57,48,53,59,63,51,58,52,51,46,41,52,46,44,40,41,46,59,58,50,46,59,52,53,62,47,48,47,49,45,49,48,56,41,45,37,51,56,53,50,47,46,57,35,60,39,63,60,40,64,42,60,42,44,60,59,44,42,54,48,50,55,58,58,46,56,47,46,56,52,49,54,43,44,42,45,44,45,49,46,39,39,29,45,55,49,48,48,44,43,46,45,46,49,41,66,42,47,52,52,60,61,58,51,50,52,51,41,45,57,67,58,56,51,50,42,53,49,52,36,56,55,57,32,46,45,63,40,52,58,58,66,46,52,48,53,61,46,58,51,55,56,45,42,47,59,52,47,41,47,48,41,49,50,62,38,40,46,50,57,43,45,57,57,43,60,46,68,60,66,56,50,45,51,43,58,54,56,40,38,56,45,38,49,55,50,47,59,67,48,50,37,48,43,51,61,45,47,43,53,62,53,40,61,52,46,57,53,57,53,51,56,68,38,49,57,61,54,45,48,42,46,57,41,53,49,60,42,51,53,54,43,54,44,48,43,54,51,42,58,44,49,53,36,50,52,51,40,48,43,45,67,55,48,58,46,62,47,55,54,52,50,71,42,49,38,42,52,45,58,43,56,53,57,44,36,57,39,58,65,56,38,54,51,62,43,55,65,68,54,37,48,48,44,56,54,49,41,53,51,55,52,50,36,46,53,68,49,45,65,57,38
