# Supplementary material for: Poisson pre-processing of nonstationary photonic signals: Signals with equality between mean and variance
Source: PLoS One. 2017 Dec 7;12(12):e0188622. doi: 10.1371/journal.pone.0188622 (PMC5720749; doi:10.1371/journal.pone.0188622)
Supplement: S1 Dataset — (ZIP) [file pone.0188622.s001.zip › data/model/mungs_model/model_mungs_01_43.dat]

50,45,51,52,50,54,47,61,55,57,60,51,62,47,54,60,40,49,43,57,46,62,62,47,42,56,46,43,48,62,57,60,56,55,50,46,56,63,52,51,50,51,59,61,49,55,41,52,57,46,47,52,58,47,57,61,55,58,48,54,49,60,48,51,62,54,59,46,48,47,62,55,45,55,45,53,49,55,42,53,38,52,36,45,52,43,56,52,47,42,45,54,50,58,49,41,60,35,43,53,76,43,44,51,54,63,47,46,50,50,48,61,50,57,54,53,53,45,48,54,57,39,52,37,44,47,52,63,52,47,40,52,56,49,49,39,56,50,46,46,48,59,59,58,50,55,33,59,50,52,43,46,50,38,56,53,48,34,36,60,52,54,44,40,48,61,48,46,51,58,56,41,55,50,65,50,51,61,44,50,61,57,65,69,60,41,52,47,46,34,44,41,59,52,56,37,53,39,37,54,60,53,45,57,57,63,59,53,49,40,47,45,49,40,50,54,45,41,43,36,53,50,43,58,48,49,49,65,68,48,43,37,36,48,53,57,47,61,41,49,38,50,47,47,40,42,38,51,52,53,50,44,59,60,51,53,52,41,60,47,46,39,56,57,69,38,62,51,57,57,46,42,52,51,53,57,46,52,53,47,46,48,51,56,38,46,43,62,61,48,63,58,37,52,63,51,58,55,50,42,58,50,53,52,54,52,46,53,57,50,53,48,55,43,49,51,52,46,51,33,50,54,54,60,58,47,54,48,43,46,52,53,42,60,53,61,49,57,43,60,56,51,49,71,64,63,59,58,37,43,52,41,56,44,66,53,58,57,43,45,50,56,49,53,54,46,53,55,49,59,43,49,51,56,55,59,51,41,59,47,59,46,50,60,59,41,58,52,54,42,43,51,45,44,45,52,38,46,51,53,50,48,54,54,59,49,55,46,45,52,45,53,50,45,44,45,52,49,52,49,57,54,65,44,51,50,60,48,47,47,36,51,35,49,53,44,39,51,56,51,56,51,54,48,42,40,49,51,50,47,51,47,50,50,52,53,49,47,53,41,54,45,44,44,43,47,60,49,42,42,55,39,50,57,49,51,49,52,42,49,49,44,56,47,42,37,62,62,59,43,43,51,50,54,61,47,48,52,60,57,38,50,46,45,42,39,55,47,51,62,66,50,51,62,42,43,53,68,37,54,46,56,62,47,62,38,53,54,44,53,31,45,48,47,43,58,42,56,46,55,47,53,30,42,63,63,61,60,59,40,58,43,58,57,46,50,47,49,56,37,45,49,44,51,43,41,35,50,49,40,40,37,37,61,37,62,39,60,66,58,40,44,62,42,52,50,68,60,54,50,45,47,49,55,52,47,48,46,43,62,49,46,39,50,58,55,48,42,53,45,49,41,54,41,62,50,48,62,48,52,46,37,46,57,54,62,42,48,51,47,58,43,42,47,59,59,49,53,47,51,41,49,49,45,53,38,58,45,50,44,45,56,63,55,63,45,50,53,42,48,48,57,53,61,58,73,43,64,55,61,56,49,49,54,45,40,55,36,45,48,51,46,52,54,35,49,43,54,53,37,49,51,55,44,43,60,55,47,46,56,45,49,50,42,42,51,53,57,48,46,47,49,45,41,57,40,48,61,43,43,48,56,50,48,54,61,56,57,54,50,51,40,56,56,43,40,67,42,49,56,51,54,56,45,56,68,56,55,49,43,52,48,50,44,62,56,62,45,44,44,55,51,60,43,51,49,49,47,55,57,39,45,46,45,61,48,42,44,46,50,51,51,61,51,57,59,57,51,46,75,36,61,48,55,45,45,56,53,45,55,60,48,64,44,49,47,51,46,49,52,52,47,41,69,63,52,58,46,51,48,50,47,50,49,60,53,54,61,48,42,60,40,44,45,52,47,61,38,58,39,58,50,39,39,52,61,56,39,44,56,46,47,45,60,37,52,49,60,38,58,46,62,41,43,51,62,41,46,64,47,54,43,49,66,45,48,55,48,37,39,50,53,49,59,47,45,44,44,60,55,53,56,40,46,43,50,58,45,49,55,41,49,55,50,59,54,50,50,48,50,53,53,53,42,54,51,39,53,57,52,53,48,44,51,58,52,42,47,52,41,46,53,41,55,67,55,50,48,49,47,53,42,62,60,41,57,46,57,46,55,47,52,44,52,51,60,54,52,47,39,38,70,44,48,53,60,65,60,51,44,49,58,57,44,52,61,55,50,58,49,53,37,59,44,45,44,51,44,44,61,55,56,52,58,53,55,49,67,45,57
