# Supplementary material for: Poisson pre-processing of nonstationary photonic signals: Signals with equality between mean and variance
Source: PLoS One. 2017 Dec 7;12(12):e0188622. doi: 10.1371/journal.pone.0188622 (PMC5720749; doi:10.1371/journal.pone.0188622)
Supplement: S1 Dataset — (ZIP) [file pone.0188622.s001.zip › data/model/mungs_model/model_mungs_01_44.dat]

55,45,57,55,55,56,57,45,36,49,50,49,52,57,38,45,58,52,53,58,61,56,53,52,47,54,50,53,66,45,48,40,51,37,50,48,60,59,49,57,55,49,51,59,55,68,54,52,57,66,50,38,52,52,58,57,55,47,47,62,65,49,50,41,43,47,43,51,50,70,40,51,51,56,54,40,32,41,56,52,45,57,56,50,68,53,59,56,54,48,43,54,55,44,48,35,60,50,54,41,61,60,50,52,62,53,44,47,52,47,37,57,55,55,45,52,61,54,54,48,51,49,43,56,48,41,53,47,60,49,36,52,46,51,58,60,51,49,46,64,60,44,38,47,59,55,57,54,38,42,38,47,68,55,43,58,46,56,56,44,51,66,54,64,39,60,43,49,57,44,60,66,45,39,50,54,63,60,50,52,59,64,51,51,47,39,51,43,51,54,47,55,55,50,56,62,50,41,45,55,43,52,53,51,57,57,52,50,54,54,58,54,53,48,46,50,50,52,39,53,59,46,46,49,45,49,46,51,46,38,53,42,45,57,49,48,53,47,60,52,63,52,46,61,55,54,51,43,59,48,38,57,45,45,54,49,56,53,38,53,61,51,37,42,54,53,53,44,54,51,50,58,51,55,38,52,44,54,55,65,49,54,46,39,38,27,51,39,37,45,44,50,54,38,45,61,64,45,44,39,41,52,54,56,52,54,51,58,50,58,53,44,38,44,44,51,41,45,56,56,58,52,55,40,48,60,50,55,47,55,44,47,46,40,41,54,50,40,43,55,48,55,63,45,53,51,43,45,55,55,54,38,47,53,54,54,43,56,44,57,48,56,53,54,47,43,65,51,48,56,44,41,45,57,42,54,55,55,40,51,50,49,60,54,42,55,51,65,45,57,49,52,62,51,49,72,57,50,56,44,50,40,30,59,50,53,35,61,51,46,59,47,50,43,50,58,67,41,65,42,50,49,60,47,55,55,60,61,50,55,56,55,59,57,47,55,56,42,51,47,44,47,41,49,50,47,45,58,56,46,54,56,48,47,35,46,37,54,52,49,33,62,40,51,59,55,47,47,39,52,46,46,41,57,48,52,45,50,48,59,47,53,40,58,62,51,50,46,54,51,43,44,53,51,57,58,44,50,46,45,48,44,52,57,43,51,44,62,49,40,47,35,49,43,50,66,43,52,47,49,55,47,51,34,53,51,40,38,58,50,46,51,46,45,53,47,48,63,48,49,60,54,56,50,51,42,48,66,42,49,46,35,62,53,54,50,37,43,53,49,51,46,64,41,56,64,53,60,49,41,45,70,69,51,52,49,60,47,45,53,49,45,43,57,59,51,52,44,40,57,39,53,50,54,59,44,56,47,66,58,48,55,55,58,56,55,56,45,48,60,48,46,51,54,60,60,57,43,57,46,47,53,41,52,49,46,45,46,62,48,48,52,47,58,46,47,51,44,49,47,46,32,65,42,41,55,42,43,36,39,51,46,60,44,45,55,45,45,49,44,62,56,53,36,50,34,40,44,46,54,49,49,62,52,44,50,67,60,53,59,51,59,56,63,40,51,56,52,56,62,61,50,59,65,49,46,58,37,54,56,46,53,47,44,55,44,50,47,44,55,43,44,54,46,59,57,37,43,59,50,51,40,49,67,49,51,50,54,56,61,46,49,49,45,42,42,40,66,58,47,44,61,49,62,71,45,46,45,43,44,73,46,60,50,51,51,47,44,54,53,56,54,56,44,65,56,43,50,53,41,58,47,53,44,46,53,40,49,53,55,46,45,48,45,56,60,43,45,37,53,46,54,47,49,43,53,48,51,54,53,47,36,50,50,66,44,53,51,63,46,53,58,44,38,55,45,56,53,66,59,41,37,46,53,57,49,57,64,62,46,60,39,45,40,48,54,44,70,44,51,56,50,60,65,61,58,41,53,59,54,43,46,44,66,50,64,63,49,58,62,49,50,56,47,54,51,41,49,56,46,47,58,52,51,41,63,50,51,44,46,42,50,40,46,59,43,57,56,47,45,41,57,49,46,51,38,55,49,55,44,59,51,48,46,56,47,53,48,55,39,41,54,57,52,53,56,42,54,48,57,49,60,42,45,51,49,50,54,53,59,51,48,52,47,40,45,42,44,60,49,47,40,51,62,52,54,60,47,57,43,48,47,41,52,64,52,54,58,54,57,50,57,50,50,43,53,52,41,53,51,59,55,46,38,57,45,66,41,47,48,44,70,52,47,41,56,56,44,55,39,50,44,54,60,37,56,56,54,45,55
