# Supplementary material for: Poisson pre-processing of nonstationary photonic signals: Signals with equality between mean and variance
Source: PLoS One. 2017 Dec 7;12(12):e0188622. doi: 10.1371/journal.pone.0188622 (PMC5720749; doi:10.1371/journal.pone.0188622)
Supplement: S1 Dataset — (ZIP) [file pone.0188622.s001.zip › data/model/mungs_model/model_mungs_01_45.dat]

46,51,66,56,47,53,48,38,49,51,54,53,45,56,61,47,50,43,48,67,44,53,52,43,45,43,38,48,54,57,47,48,43,53,51,48,42,53,44,50,54,38,61,57,52,55,44,50,55,51,44,50,56,54,47,54,39,58,52,59,53,49,62,54,47,54,64,59,72,54,55,40,42,45,47,38,39,48,60,51,59,51,45,57,61,42,58,40,48,53,49,52,41,54,39,45,54,53,47,44,42,39,53,46,54,67,42,38,53,49,53,54,50,51,53,46,64,45,57,43,55,47,34,62,49,45,59,63,58,61,46,39,40,47,45,45,57,53,52,41,46,57,45,47,51,54,55,57,57,58,43,48,52,57,42,47,42,61,42,43,50,42,57,47,67,38,41,50,47,55,51,41,43,55,40,59,50,52,67,51,38,51,57,52,38,42,61,47,53,57,49,57,52,47,49,50,40,56,57,65,55,49,45,57,60,49,43,38,52,57,57,63,51,49,48,49,34,61,46,51,48,49,53,40,48,58,52,66,48,65,48,54,53,50,49,63,68,53,52,66,54,41,48,46,39,49,46,46,42,50,50,55,52,53,63,56,66,56,44,59,51,47,67,34,68,48,42,53,57,48,52,41,58,55,65,39,55,50,50,49,41,34,68,43,55,43,56,61,53,45,66,50,55,52,59,49,49,57,44,57,41,48,45,50,46,46,49,48,55,57,51,33,47,55,55,54,54,57,43,47,53,45,46,45,46,46,58,52,59,60,45,68,54,51,50,58,41,45,46,37,44,53,59,47,42,54,42,49,62,43,66,54,52,59,43,58,56,49,51,37,37,44,68,59,54,57,53,47,45,53,59,40,44,54,43,38,52,42,42,54,57,49,56,57,43,51,42,49,38,51,47,49,56,40,55,59,54,43,55,50,39,47,56,51,51,59,48,60,58,48,54,55,60,50,48,58,49,53,39,51,58,57,55,44,53,51,52,63,45,57,60,37,51,54,46,46,40,40,57,39,60,48,55,58,52,54,53,52,46,54,48,42,56,63,54,49,41,51,65,50,48,71,53,50,62,47,56,56,50,53,43,52,55,35,53,61,48,52,47,47,53,56,54,54,63,47,59,43,53,45,48,52,50,55,44,52,46,51,52,62,47,56,58,37,41,47,50,63,67,44,38,42,55,44,55,49,47,64,57,49,61,43,35,57,52,58,48,51,47,59,48,51,60,43,36,58,60,49,45,51,47,63,55,49,57,51,51,37,55,59,40,52,39,52,56,48,58,51,42,62,53,52,49,49,44,37,62,50,52,55,46,57,50,55,62,51,38,45,52,42,59,55,54,50,53,57,57,48,44,64,47,44,56,49,52,45,43,51,48,41,60,48,46,42,43,65,48,49,45,46,58,58,39,43,47,63,52,38,53,60,54,46,41,47,53,46,50,56,38,65,47,52,47,58,44,46,62,45,50,56,47,35,57,43,60,58,48,51,54,53,53,56,55,61,47,39,57,57,46,56,49,48,43,49,45,47,49,45,49,48,58,49,44,48,63,40,48,42,55,48,59,39,50,55,59,60,54,43,39,46,60,48,38,43,51,53,42,39,40,56,55,52,65,60,44,53,60,53,59,67,65,53,50,51,56,55,44,59,41,49,56,54,44,52,42,61,58,43,49,56,47,52,50,60,57,49,45,48,53,51,58,55,37,36,56,57,62,49,54,42,57,57,56,51,53,58,49,49,59,57,46,54,41,54,39,41,53,37,58,42,45,50,57,62,45,57,54,51,44,60,48,66,38,56,66,48,52,58,50,42,43,54,53,55,54,46,52,59,56,52,52,46,47,44,34,47,39,56,44,50,47,52,56,48,56,52,47,61,50,58,48,54,48,59,50,45,58,55,52,51,50,48,56,50,41,47,53,57,39,50,54,37,42,43,52,50,48,47,63,55,44,50,46,51,37,38,52,52,49,39,44,61,50,54,51,44,47,50,44,40,51,38,48,59,54,38,49,48,58,44,49,52,54,44,57,51,40,38,38,48,47,59,50,55,45,47,36,60,60,53,53,49,54,52,45,42,38,56,58,49,54,55,51,43,42,49,39,51,39,59,65,36,49,63,65,51,55,47,43,60,53,55,52,43,43,46,55,55,56,62,44,43,50,60,47,58,52,61,46,42,62,45,46,56,49,60,57,46,53,47,54,54,47,44,51,45,49,48,58,49,44,51,63,46,49,43,46,50,43,50,54,47,44,49,51,45,45,58,41,49,47,42,54,37,53,48,61,50,47,57
