# Supplementary material for: Poisson pre-processing of nonstationary photonic signals: Signals with equality between mean and variance
Source: PLoS One. 2017 Dec 7;12(12):e0188622. doi: 10.1371/journal.pone.0188622 (PMC5720749; doi:10.1371/journal.pone.0188622)
Supplement: S1 Dataset — (ZIP) [file pone.0188622.s001.zip › data/model/mungs_model/model_mungs_01_46.dat]

45,68,51,41,44,40,45,44,56,56,52,51,52,61,50,41,54,54,54,53,50,48,57,51,47,43,52,50,48,43,55,52,51,51,42,51,48,72,39,60,50,62,43,69,44,48,56,52,49,45,49,58,42,44,40,61,44,64,51,60,55,46,48,52,46,50,47,50,59,52,50,43,46,62,50,55,56,44,45,47,51,60,45,42,57,57,58,55,51,55,49,56,53,58,34,51,59,63,50,49,54,56,58,39,56,48,49,57,56,56,55,49,48,51,56,56,46,49,58,48,49,45,38,46,56,48,57,58,58,51,56,43,46,50,50,46,56,61,59,59,65,60,57,51,57,47,46,48,52,69,54,55,47,41,59,55,60,47,62,48,47,44,42,51,62,44,60,47,71,47,47,61,51,47,37,63,49,52,51,50,52,48,45,51,39,43,55,59,59,60,67,54,59,40,60,45,44,40,52,56,40,53,49,52,50,34,40,38,56,49,44,39,54,47,55,62,44,53,50,56,43,49,47,47,45,55,55,52,42,44,51,60,51,51,53,49,45,50,60,51,49,33,51,56,54,48,57,56,52,51,46,61,50,58,52,57,50,61,42,54,41,51,63,43,57,56,37,34,62,57,44,55,45,67,53,49,47,52,52,46,47,49,35,46,45,42,42,57,52,44,55,48,49,51,54,44,47,58,66,45,68,57,48,47,49,50,47,51,47,44,46,43,67,62,53,58,46,50,52,60,51,43,37,62,46,62,56,46,56,37,49,43,48,55,51,49,51,44,58,46,56,54,48,60,48,51,48,55,41,42,45,49,58,55,60,55,45,44,47,49,51,57,56,37,48,40,40,54,60,59,33,52,52,58,56,59,45,57,62,58,52,57,49,40,49,43,42,47,66,47,61,51,52,42,47,49,58,47,45,53,33,49,52,42,49,53,57,48,43,45,41,49,44,47,54,52,42,53,43,46,53,56,47,42,53,51,52,46,35,68,55,42,53,50,59,38,46,40,50,45,54,48,60,44,50,54,48,51,59,44,59,50,55,67,45,52,49,54,45,53,56,52,56,65,45,63,51,45,51,43,45,50,60,63,49,57,47,44,41,47,47,52,51,52,49,46,63,58,44,53,51,48,58,56,51,47,52,55,52,50,45,43,50,44,50,56,45,34,55,43,38,42,51,45,52,56,47,49,57,50,38,63,55,55,50,42,56,57,67,44,57,46,47,45,37,55,61,37,42,53,45,53,40,51,58,53,53,50,37,48,46,50,50,45,59,51,42,56,58,59,39,47,45,47,49,56,63,53,55,64,57,64,54,54,43,48,41,64,41,44,56,50,49,51,55,50,53,49,44,48,46,65,41,47,52,37,57,52,60,60,50,55,48,41,61,51,53,58,49,47,57,43,56,41,48,58,43,41,51,55,58,55,60,44,43,52,53,42,52,52,60,44,49,51,50,53,49,46,49,41,53,48,55,49,48,55,61,46,39,47,56,51,55,53,57,41,51,60,55,55,51,45,53,55,49,46,48,59,49,48,44,48,48,41,55,53,41,44,54,39,46,56,59,47,49,45,50,54,39,49,59,45,54,41,46,53,63,39,49,42,64,41,54,51,46,68,40,51,36,46,57,63,54,55,51,49,49,49,47,55,54,53,52,48,47,53,48,49,53,42,53,56,45,56,58,41,48,58,49,53,46,59,52,52,43,56,46,51,55,52,46,50,63,41,61,49,53,62,52,51,43,59,46,56,47,54,48,47,56,48,51,36,74,57,47,54,57,49,56,47,42,53,56,40,54,44,45,45,64,49,48,51,52,51,43,47,51,59,56,54,33,61,61,52,47,47,45,47,61,56,51,57,54,41,52,53,58,56,53,52,60,58,59,46,52,47,47,47,44,44,56,49,44,53,40,64,45,39,52,50,55,47,42,50,46,63,57,49,55,54,58,45,53,47,69,63,53,46,48,49,56,61,51,45,40,45,47,59,52,55,45,53,53,68,64,50,55,54,56,47,45,52,46,52,46,57,50,50,58,50,49,43,40,54,40,57,54,59,48,60,60,53,56,46,57,49,58,50,49,57,47,56,47,53,48,51,59,51,60,51,54,46,50,44,53,55,71,57,52,50,49,40,59,40,45,50,40,44,45,49,54,54,50,45,44,58,54,57,50,44,42,37,54,47,53,60,60,43,57,39,42,47,54,50,47,52,44,48,42,50,45,52,56,45,59,47,58,67,51,40,57,42,46,42,52,66,47,49,51,51,53,44,53,47,50,55,55,52,48,66
