# Supplementary material for: Poisson pre-processing of nonstationary photonic signals: Signals with equality between mean and variance
Source: PLoS One. 2017 Dec 7;12(12):e0188622. doi: 10.1371/journal.pone.0188622 (PMC5720749; doi:10.1371/journal.pone.0188622)
Supplement: S1 Dataset — (ZIP) [file pone.0188622.s001.zip › data/model/mungs_model/model_mungs_01_47.dat]

57,59,44,59,60,52,49,57,50,54,44,43,55,51,53,53,53,39,48,53,51,42,62,57,48,58,43,56,52,49,69,54,52,43,53,46,57,41,47,45,58,61,51,46,50,45,52,49,50,52,52,56,51,57,43,50,45,35,45,59,51,46,58,51,56,56,62,54,46,49,56,42,56,50,56,43,49,58,49,58,54,40,41,58,55,43,54,46,36,63,62,54,47,42,43,48,30,53,55,55,57,57,47,51,56,52,61,50,53,54,57,45,50,58,50,49,62,45,50,52,44,35,52,54,47,58,53,69,44,61,52,56,53,65,52,57,60,50,59,43,50,53,48,58,38,40,60,54,50,49,62,53,51,45,54,50,59,41,59,49,54,59,51,49,43,54,63,66,56,50,64,56,36,47,48,54,65,59,59,45,56,40,47,57,59,53,46,48,44,61,47,42,60,63,44,57,49,65,44,54,42,43,43,55,58,45,51,44,53,50,55,54,51,59,59,61,43,59,51,67,56,34,48,39,47,49,47,56,53,50,53,54,53,55,47,55,54,40,49,45,64,46,52,66,55,43,44,51,53,37,56,50,43,49,51,50,44,44,47,51,39,52,52,43,62,49,51,63,47,54,35,42,50,61,50,53,60,42,43,47,48,49,57,39,42,54,51,51,40,48,45,52,43,37,66,54,52,54,57,53,46,42,53,51,49,57,46,51,48,60,46,54,44,41,47,45,57,50,48,64,47,56,49,42,48,42,56,49,57,51,52,46,38,49,52,49,37,51,53,50,50,56,50,57,36,54,64,48,46,38,47,64,54,54,51,44,49,47,56,45,46,44,49,43,56,42,49,56,52,46,50,45,67,45,52,44,54,46,67,38,49,43,47,53,49,45,47,48,73,53,39,48,54,54,62,43,59,54,44,58,45,46,56,36,54,50,54,55,41,57,48,40,52,57,40,38,50,68,54,49,43,54,48,51,44,58,53,45,49,37,44,56,49,61,66,51,50,60,50,48,53,42,44,39,50,55,50,48,49,46,54,43,48,52,47,43,61,52,45,55,50,54,52,48,57,59,55,55,52,63,56,35,43,56,52,56,61,44,44,47,61,51,53,42,49,45,52,56,49,54,50,59,63,51,61,50,54,61,56,44,52,41,60,49,46,47,36,58,53,52,47,47,52,50,59,41,46,56,55,47,46,51,55,50,40,48,56,52,56,46,53,58,55,56,36,39,61,34,62,52,48,52,57,44,51,50,49,49,52,52,44,53,52,55,47,56,61,64,62,52,45,51,46,50,50,44,59,52,52,52,52,49,46,42,48,51,57,51,58,68,44,48,54,66,51,58,52,57,61,51,49,52,52,42,54,53,43,44,47,39,48,57,51,51,53,56,51,43,45,40,53,55,49,49,52,65,56,54,56,52,46,60,41,47,58,42,60,56,58,44,36,54,44,52,44,56,66,49,54,47,57,55,49,62,45,47,56,49,56,46,58,52,63,53,51,51,44,42,46,49,55,52,54,44,45,56,44,55,43,54,50,53,42,69,61,53,47,44,42,40,55,49,66,39,41,50,46,46,42,39,58,62,66,57,51,50,58,56,60,40,48,56,58,60,41,60,41,41,45,53,49,52,51,38,47,50,47,40,61,58,45,48,49,45,37,44,42,42,54,44,37,47,43,46,63,44,53,47,47,48,58,51,57,52,48,51,55,47,33,56,44,48,41,43,46,50,46,38,50,51,45,58,46,53,48,50,34,45,54,36,40,52,45,44,37,47,49,54,44,59,52,43,50,40,51,53,46,43,39,64,51,50,48,60,41,52,52,57,46,46,47,54,52,52,32,54,39,43,39,52,59,49,53,53,61,48,43,48,44,47,47,42,41,63,46,47,38,53,37,58,59,64,42,52,42,45,63,53,49,53,47,45,52,47,48,58,52,48,34,52,52,53,51,46,57,53,66,53,64,45,51,48,48,46,59,52,46,41,49,35,57,48,42,54,62,52,43,46,59,57,44,50,40,57,36,46,45,39,57,41,51,58,64,45,57,62,40,48,60,56,57,51,57,47,61,52,34,55,39,50,45,52,58,59,44,44,50,47,57,50,50,55,50,42,45,46,50,51,53,46,59,43,62,40,38,63,55,46,54,65,40,44,51,47,56,44,40,49,44,55,54,51,48,50,50,46,46,48,45,51,51,58,46,55,55,49,59,60,50,51,46,51,68,55,58,59,59,58,48,42,50,51,46,55,54,41,63,42,55,48,40,54,38,60,52,38,55,44,58,47
