# Supplementary material for: Poisson pre-processing of nonstationary photonic signals: Signals with equality between mean and variance
Source: PLoS One. 2017 Dec 7;12(12):e0188622. doi: 10.1371/journal.pone.0188622 (PMC5720749; doi:10.1371/journal.pone.0188622)
Supplement: S1 Dataset — (ZIP) [file pone.0188622.s001.zip › data/model/mungs_model/model_mungs_01_48.dat]

45,45,46,43,68,52,40,49,57,50,53,46,54,60,47,56,54,69,52,47,59,42,45,44,55,45,49,53,55,41,51,52,49,41,42,49,62,49,45,43,54,52,60,48,49,40,52,48,48,60,54,72,47,43,54,47,65,42,62,62,52,50,48,49,48,46,54,41,49,56,48,52,46,41,44,46,46,67,50,51,54,48,42,34,47,51,61,42,46,41,40,51,52,44,61,64,40,39,59,52,52,48,55,54,50,48,42,53,50,48,62,54,57,50,41,50,56,46,52,61,53,39,50,55,43,55,49,54,50,53,60,53,61,55,40,53,55,50,56,40,56,53,47,59,53,54,48,53,47,45,47,52,53,58,66,42,47,50,49,61,62,51,49,52,41,44,50,60,66,43,43,46,50,46,35,34,47,51,60,45,41,42,52,64,58,47,55,54,61,56,47,56,53,59,48,55,56,54,41,49,32,49,52,52,60,55,45,63,46,57,56,46,54,51,59,36,65,51,57,30,66,37,53,53,54,57,48,48,52,59,51,55,50,49,56,50,57,52,64,62,43,52,48,43,52,46,63,57,45,39,59,47,41,44,64,48,65,56,46,42,55,51,64,46,56,45,56,61,51,55,58,61,49,48,45,61,36,48,43,57,54,37,49,35,54,55,63,49,39,47,48,52,52,65,53,53,59,40,52,68,66,53,54,45,43,46,57,53,40,42,44,52,60,47,50,54,33,57,66,52,42,56,44,49,48,60,49,54,49,46,49,38,56,63,49,59,57,54,59,58,47,54,43,51,46,46,55,36,54,50,54,41,44,52,53,61,56,50,48,58,49,52,59,51,41,50,45,50,38,55,41,53,52,49,49,59,56,47,49,63,57,50,49,44,57,47,43,65,59,60,45,51,49,66,62,59,40,45,56,48,46,46,57,46,46,51,54,53,50,56,47,45,46,52,53,51,53,47,51,53,57,61,42,52,48,51,56,54,47,44,45,42,60,47,54,52,45,59,52,47,54,57,47,51,56,34,56,49,46,51,44,48,46,34,52,53,45,48,48,50,43,53,50,54,44,43,49,51,42,36,49,55,63,43,49,55,63,60,41,54,47,51,43,64,57,41,46,58,39,47,51,61,53,50,43,59,43,41,45,48,55,51,38,43,58,40,42,54,48,48,49,45,47,58,56,66,39,48,50,43,41,50,60,63,52,39,53,47,49,48,40,36,46,47,63,40,56,44,39,56,47,49,67,53,40,56,51,42,58,47,50,54,54,47,49,47,63,53,52,55,65,69,45,43,47,57,43,46,41,53,50,35,48,45,49,60,44,53,62,34,50,49,45,48,61,53,51,51,52,52,52,50,51,51,47,30,49,43,40,63,53,53,49,59,52,57,59,68,69,44,54,37,55,50,49,52,58,61,52,52,53,46,53,49,54,41,44,50,41,47,49,49,51,43,53,53,40,51,46,52,36,53,50,51,51,57,63,54,60,59,56,45,50,45,50,63,58,60,39,55,47,50,54,56,45,66,53,62,62,48,48,62,48,49,54,55,58,61,38,52,61,53,47,58,49,49,57,54,55,66,55,42,68,45,55,55,36,45,44,56,46,43,47,37,55,55,45,54,54,53,60,59,52,49,46,41,53,51,44,46,66,54,48,49,49,41,56,51,59,56,48,64,60,62,64,48,63,62,51,50,53,50,46,49,36,55,52,54,49,62,42,69,46,68,51,65,59,51,57,42,39,56,45,39,53,39,64,45,53,44,65,56,54,48,51,57,50,50,47,46,44,60,32,38,55,49,55,54,49,53,51,58,61,44,44,61,54,53,54,56,51,46,54,52,44,47,57,38,44,49,43,47,44,74,33,48,46,41,45,41,52,44,50,71,47,52,50,53,49,46,54,56,65,49,55,51,40,52,55,56,50,52,40,47,49,61,54,62,56,52,42,49,68,60,65,42,55,52,40,58,59,52,51,60,53,46,46,55,53,54,53,46,46,70,51,55,52,48,46,66,46,54,44,54,62,63,45,50,42,43,41,56,43,54,50,56,40,48,54,48,45,42,48,50,53,58,62,44,49,59,48,52,53,53,41,54,59,49,47,57,57,42,51,42,50,59,49,53,48,45,61,56,37,43,54,45,56,47,54,58,50,43,43,65,65,40,53,46,54,48,56,44,54,56,47,56,44,33,49,53,48,41,47,47,59,51,51,54,56,54,60,47,34,46,61,57,54,46,47,41,68,35,44,39,57,42,58,49,54,60,49,47,57,58,60,53,58,49,48,43
