# Supplementary material for: Poisson pre-processing of nonstationary photonic signals: Signals with equality between mean and variance
Source: PLoS One. 2017 Dec 7;12(12):e0188622. doi: 10.1371/journal.pone.0188622 (PMC5720749; doi:10.1371/journal.pone.0188622)
Supplement: S1 Dataset — (ZIP) [file pone.0188622.s001.zip › data/model/mungs_model/model_mungs_01_49.dat]

56,59,44,38,42,59,51,49,49,58,47,55,56,52,43,53,56,48,49,47,55,44,40,41,50,48,51,41,32,61,59,50,47,71,55,48,50,55,49,44,50,55,38,41,61,45,45,49,62,55,53,53,48,58,54,57,54,52,54,45,51,50,48,42,36,53,49,49,70,53,43,47,51,64,43,48,38,49,40,54,44,48,50,70,52,48,53,46,48,67,41,54,54,46,39,41,43,43,52,51,47,55,58,51,56,52,56,43,60,41,42,55,40,43,43,41,45,58,54,56,50,46,46,52,45,44,53,39,60,56,41,52,51,36,53,43,48,35,50,42,52,54,48,57,55,52,46,57,36,55,55,39,54,55,51,47,50,50,46,48,50,63,48,44,43,56,53,57,52,66,54,51,49,53,51,49,41,63,50,61,41,42,56,46,48,37,43,46,39,41,44,47,49,49,58,36,49,58,51,50,55,47,51,54,47,47,45,46,58,51,52,46,52,48,67,40,35,42,48,48,49,44,47,47,44,41,60,55,47,60,55,62,53,52,55,54,44,59,56,56,36,59,52,54,41,57,56,55,38,56,43,61,45,38,40,48,45,45,48,48,68,54,56,45,46,49,50,37,57,54,58,55,52,51,59,56,54,64,64,54,55,51,41,40,47,49,44,50,47,37,50,53,43,49,62,49,52,57,46,44,48,51,35,50,44,50,57,43,61,40,53,61,49,55,46,47,57,43,47,54,43,56,56,47,48,55,52,56,54,46,48,32,52,53,49,41,62,49,41,45,47,39,47,48,59,44,54,57,58,37,59,47,52,67,44,48,50,54,44,35,45,59,49,49,43,42,62,48,45,67,51,68,42,51,48,45,50,57,50,51,39,46,46,50,62,39,45,55,49,49,54,36,57,42,52,49,51,54,57,43,48,43,42,34,37,43,60,45,35,39,42,50,58,50,50,52,60,50,51,52,66,45,53,45,61,47,58,45,56,54,39,58,51,46,36,51,41,38,52,53,56,47,54,63,54,59,47,49,51,48,48,53,60,40,70,56,47,44,57,46,57,44,48,42,38,48,53,63,49,51,54,48,50,59,56,52,51,42,49,47,51,43,51,43,51,37,57,67,51,40,47,56,45,50,54,47,48,51,54,54,72,53,49,42,48,55,39,43,44,41,63,48,57,58,63,51,50,51,45,64,55,57,38,54,53,40,57,48,59,37,42,50,58,54,49,47,44,55,48,43,56,60,39,47,58,61,60,56,59,36,54,50,53,47,53,54,52,69,45,52,53,42,46,58,55,59,46,49,41,51,43,51,61,53,35,52,51,46,48,45,45,56,51,63,58,49,63,40,53,55,59,49,45,59,50,39,54,73,42,49,45,47,51,45,49,47,51,40,40,46,44,51,69,52,33,51,59,38,62,62,52,48,59,53,54,42,57,41,43,47,48,39,43,45,49,56,54,52,46,48,45,52,60,50,53,43,45,49,50,55,51,44,60,58,58,42,53,59,50,48,43,54,62,50,50,49,46,35,51,70,39,52,56,52,54,49,55,53,45,47,49,45,32,47,54,45,58,55,52,56,50,61,55,47,48,52,54,54,41,62,47,49,59,51,53,48,43,52,50,47,47,56,40,51,54,53,53,46,45,56,53,50,48,64,54,45,50,46,63,53,45,49,47,52,45,53,45,53,56,37,56,41,47,41,36,48,44,42,46,55,47,47,49,46,62,68,55,46,49,48,52,43,59,46,57,58,55,54,55,52,52,49,47,51,37,57,41,68,57,52,44,57,49,46,63,47,51,53,62,53,44,56,42,52,46,42,54,49,56,45,50,48,36,44,51,48,59,49,39,55,50,65,40,40,55,48,52,55,51,43,56,43,45,63,51,51,53,47,51,49,43,45,63,50,51,44,47,50,36,62,54,41,57,45,42,55,66,58,54,52,50,52,53,51,43,47,46,41,67,52,45,62,52,43,36,58,48,43,52,70,60,49,57,48,57,58,48,48,55,53,60,51,37,41,34,67,52,52,39,48,47,57,50,50,56,48,46,63,44,55,56,53,36,45,42,44,59,52,60,54,62,55,58,47,43,63,62,58,53,39,42,45,57,62,50,58,49,51,50,48,46,53,58,53,52,52,53,44,57,53,50,46,48,49,56,52,43,46,42,45,54,48,41,61,47,49,58,50,52,47,48,47,42,49,42,63,51,44,67,50,45,56,52,55,55,53,47,57,56,56,50,56,45,47,49,52,53,57,52,45,51,54,39,42,57,51,55,45,51,50
