# Supplementary material for: Poisson pre-processing of nonstationary photonic signals: Signals with equality between mean and variance
Source: PLoS One. 2017 Dec 7;12(12):e0188622. doi: 10.1371/journal.pone.0188622 (PMC5720749; doi:10.1371/journal.pone.0188622)
Supplement: S1 Dataset — (ZIP) [file pone.0188622.s001.zip › data/model/mungs_model/model_mungs_01_5.dat]

49,53,40,64,59,59,50,43,57,52,48,46,48,45,47,55,43,43,48,43,43,56,53,52,42,56,47,29,43,57,51,50,55,52,52,53,54,61,48,50,45,60,48,48,58,59,57,48,54,47,42,52,64,51,38,53,40,47,51,56,52,48,35,44,62,50,56,44,60,47,43,67,62,47,52,48,42,48,58,38,55,53,45,44,48,54,53,64,51,54,47,43,43,53,58,57,60,61,50,50,39,34,46,54,40,48,43,50,62,43,53,52,55,40,40,35,54,52,41,53,38,53,43,41,37,54,56,41,51,52,46,43,57,37,43,45,31,41,65,64,51,51,45,50,43,58,44,49,50,55,55,56,55,50,51,50,65,63,50,42,53,56,50,62,48,46,49,63,73,42,44,66,51,51,51,48,41,52,49,48,36,55,42,39,59,61,38,44,53,44,33,56,50,38,43,57,47,56,57,52,53,52,45,45,55,47,49,44,47,47,64,52,36,45,41,53,47,57,41,42,54,49,50,53,68,54,62,52,61,36,52,41,61,46,62,45,64,48,41,50,48,51,58,44,45,53,44,53,55,58,42,54,46,58,48,66,58,45,52,65,42,45,53,55,50,39,42,38,55,43,54,54,40,49,51,62,49,56,46,52,53,47,54,44,52,40,44,44,65,40,56,56,45,46,36,42,62,60,47,61,50,49,51,50,61,67,55,54,51,49,57,60,57,56,48,52,59,56,55,54,51,37,54,38,44,53,48,49,48,60,56,43,54,47,49,51,35,60,49,47,38,42,55,49,62,47,46,46,49,53,51,56,44,46,49,57,44,44,48,50,52,59,47,40,52,42,43,54,55,51,54,36,42,45,32,53,42,51,53,43,42,42,46,42,43,56,55,55,50,58,65,42,39,49,52,45,52,57,50,47,60,56,49,51,50,47,49,56,44,59,59,57,33,56,60,58,45,40,51,46,58,36,41,50,57,56,59,50,49,62,40,45,49,51,62,41,49,60,50,50,46,41,50,55,51,50,40,57,53,46,45,48,52,62,52,47,52,49,46,40,63,66,28,47,42,69,47,43,57,38,35,60,44,45,48,73,53,41,55,46,49,49,49,39,58,40,59,60,54,46,43,48,59,57,44,59,49,43,47,42,54,44,52,48,52,50,61,53,54,51,49,47,51,49,47,52,59,56,67,59,44,48,45,47,45,56,49,54,42,38,47,62,59,37,45,52,44,61,48,40,55,49,42,48,54,48,60,55,54,51,35,44,60,45,53,49,62,39,56,51,39,56,74,51,45,41,60,57,52,47,52,52,60,59,45,49,51,58,46,48,50,39,66,50,51,51,45,57,52,35,57,49,57,36,48,59,53,54,49,57,56,49,49,58,53,49,49,54,40,58,52,48,45,56,55,51,49,41,56,53,52,51,51,47,55,49,50,45,49,53,41,49,42,57,38,47,48,52,47,46,47,64,62,43,49,52,59,48,42,44,64,59,67,59,56,59,48,45,63,48,64,63,51,42,56,52,42,50,59,50,53,59,62,59,38,50,63,62,55,49,53,47,46,42,48,44,43,35,42,43,54,39,42,65,46,65,47,49,52,55,61,55,41,49,51,36,49,51,44,53,55,44,45,51,58,46,55,44,48,43,50,52,50,50,48,56,58,55,45,44,40,61,52,50,53,37,56,46,63,48,61,46,55,47,51,52,59,54,58,47,54,61,59,47,52,45,49,64,41,60,54,44,54,38,53,44,43,50,48,47,50,52,42,59,62,55,63,58,28,56,49,58,40,47,42,47,41,43,51,55,59,40,54,52,49,53,50,52,61,44,42,50,48,36,44,36,60,59,53,48,57,57,48,46,51,54,49,58,39,49,46,37,44,46,49,52,49,45,46,47,50,55,45,41,53,53,52,47,44,58,60,54,48,52,58,41,44,61,47,55,44,47,46,42,44,52,54,46,62,40,43,56,41,45,44,72,46,50,44,48,46,50,47,54,46,51,61,56,54,37,55,54,52,57,50,55,48,61,49,45,47,52,51,54,54,53,54,61,52,39,55,56,41,45,56,55,60,52,62,40,46,52,49,49,51,54,55,44,37,46,43,52,51,58,45,54,43,51,46,50,46,42,55,41,40,57,51,43,57,55,57,63,50,44,52,54,40,50,56,57,41,39,69,35,53,56,50,40,56,50,47,35,51,54,54,47,53,41,39,58,45,52,49,49,53,67,43,50,49,57,51,53,55,50,38,53,57,50,50,50,53,48,49,49,46,44,45,61,47,45
