# Supplementary material for: Poisson pre-processing of nonstationary photonic signals: Signals with equality between mean and variance
Source: PLoS One. 2017 Dec 7;12(12):e0188622. doi: 10.1371/journal.pone.0188622 (PMC5720749; doi:10.1371/journal.pone.0188622)
Supplement: S1 Dataset — (ZIP) [file pone.0188622.s001.zip › data/model/mungs_model/model_mungs_01_50.dat]

49,44,60,47,53,52,40,53,51,52,47,68,46,51,60,50,54,41,52,50,55,53,38,61,36,49,49,54,65,57,41,48,47,57,51,65,36,50,40,53,42,54,57,44,45,49,49,58,59,57,50,45,50,52,45,49,53,51,39,58,60,42,51,54,47,44,53,50,37,45,57,50,59,54,53,51,47,44,57,44,52,44,44,48,54,57,52,41,50,45,41,55,47,50,51,57,35,37,37,43,43,45,47,48,42,41,52,37,53,51,45,37,30,51,49,50,50,56,48,46,33,44,56,45,51,43,61,53,49,50,55,49,53,51,56,52,47,47,56,54,59,59,49,63,48,43,35,61,45,51,52,53,49,62,43,62,48,49,41,44,60,47,59,60,35,51,44,60,40,54,50,52,43,39,59,52,55,55,51,48,45,54,63,49,53,42,41,46,63,44,56,54,34,48,53,49,46,56,45,45,55,47,48,62,59,49,44,43,50,43,49,56,51,47,46,49,46,45,59,44,52,50,45,56,52,39,56,51,66,67,47,56,48,47,59,55,48,42,50,49,45,49,41,54,45,53,52,54,52,56,61,49,54,44,59,58,54,49,56,48,51,56,60,42,51,57,53,64,46,49,44,54,45,52,50,59,48,50,55,51,57,47,62,46,71,45,45,43,43,62,47,47,52,49,56,56,45,41,58,55,58,43,55,52,60,58,61,53,56,41,56,50,48,61,50,50,53,32,54,51,45,52,41,49,47,39,46,52,54,52,57,58,54,38,60,60,41,56,55,56,49,54,54,47,41,39,51,55,54,49,42,41,60,56,46,40,45,42,48,58,55,47,62,46,54,56,63,51,44,42,49,52,43,50,44,36,48,50,58,50,60,47,42,52,41,38,47,67,54,57,56,48,44,58,50,57,35,54,47,40,35,49,47,50,49,45,46,42,49,41,50,66,58,43,59,53,55,42,48,52,55,44,45,56,46,61,31,55,52,62,54,50,63,49,53,50,47,50,61,40,43,45,45,55,53,50,43,57,56,64,55,46,46,46,55,49,48,45,55,40,41,48,46,50,51,47,54,59,41,52,64,53,49,50,45,44,58,55,44,52,28,51,48,47,55,42,53,51,41,58,54,55,39,43,45,44,54,54,56,51,48,39,59,54,40,49,48,53,52,47,54,49,59,59,64,51,42,56,43,43,50,48,47,39,56,55,51,48,48,53,47,52,47,55,38,43,55,49,61,56,52,53,52,45,58,58,50,49,50,57,48,44,40,50,51,45,52,49,50,48,57,48,44,53,59,56,39,48,48,63,60,55,46,48,57,37,48,41,48,49,45,56,56,50,54,60,45,53,48,48,56,45,57,59,44,56,53,53,52,60,54,61,50,40,63,49,35,47,53,51,54,49,52,57,50,56,65,53,49,44,49,59,47,63,46,48,48,58,48,49,54,61,47,67,58,47,45,37,43,55,47,54,54,59,52,62,68,42,44,55,49,47,47,56,37,43,48,70,53,51,51,49,60,40,61,49,53,48,44,50,42,39,59,55,46,48,57,51,50,39,46,53,56,39,45,52,55,50,37,62,48,45,45,58,54,42,48,50,52,42,53,51,45,48,41,58,49,41,50,56,51,53,47,57,68,39,55,51,49,58,46,61,54,56,63,41,50,55,61,54,61,46,50,49,49,53,25,51,56,46,46,61,54,43,58,36,57,52,40,62,45,57,51,45,61,48,56,45,44,52,53,48,46,59,52,54,61,52,59,52,42,45,52,53,42,51,56,56,51,54,45,46,50,54,47,64,51,55,56,47,42,52,55,62,63,49,52,44,49,55,43,51,41,57,49,62,40,42,59,60,50,60,54,49,42,45,50,50,54,41,47,65,60,46,57,38,50,45,49,55,54,40,39,49,51,53,38,61,58,52,59,56,52,60,60,43,36,47,47,40,58,45,42,58,49,53,47,56,65,50,48,51,70,56,50,61,61,58,53,50,48,53,48,53,51,44,63,50,54,47,54,69,57,44,48,44,54,41,45,59,50,54,37,38,62,46,45,53,56,52,61,44,51,53,43,45,42,56,54,51,35,55,41,40,46,54,47,49,40,57,49,46,43,61,41,43,44,48,49,41,54,45,54,37,53,48,45,49,34,57,51,70,53,50,40,35,54,46,47,51,49,49,49,56,60,42,52,51,32,49,54,49,52,45,54,47,33,45,60,43,46,41,55,54,52,49,44,62,39,39,60,44,59,59,53,61,62,43,52,55,46,44,55,32,57,52,52,43,44,54
