# Supplementary material for: Poisson pre-processing of nonstationary photonic signals: Signals with equality between mean and variance
Source: PLoS One. 2017 Dec 7;12(12):e0188622. doi: 10.1371/journal.pone.0188622 (PMC5720749; doi:10.1371/journal.pone.0188622)
Supplement: S1 Dataset — (ZIP) [file pone.0188622.s001.zip › data/model/mungs_model/model_mungs_01_51.dat]

41,44,55,53,52,49,65,61,55,54,53,50,46,58,62,51,53,46,47,65,46,46,53,44,44,50,53,44,58,53,39,57,49,54,57,53,55,63,55,60,47,63,45,51,53,59,52,43,44,52,59,60,61,53,45,35,57,45,55,36,48,53,48,42,51,43,47,61,59,59,52,57,38,49,45,62,48,49,43,49,57,58,46,40,58,52,51,53,54,46,43,45,56,52,62,38,40,58,43,59,58,50,58,49,43,56,54,46,53,51,44,49,59,50,56,49,52,47,59,49,66,54,62,45,56,53,40,64,50,51,48,58,51,58,58,48,48,52,48,49,43,40,40,59,51,56,51,63,48,38,50,45,47,49,50,59,57,63,54,66,50,54,48,51,54,55,37,63,48,58,39,54,57,51,57,52,63,47,57,55,41,56,54,46,46,39,51,41,59,52,54,32,40,43,48,60,46,58,52,52,54,53,33,51,57,65,48,38,44,48,49,66,49,49,36,42,57,51,52,63,47,58,54,52,47,54,41,43,57,62,46,57,47,45,59,53,48,49,77,46,53,39,43,46,55,64,56,45,62,40,37,42,44,61,53,46,42,53,52,29,46,53,55,44,47,42,54,44,45,61,58,53,64,49,47,49,39,57,40,51,48,43,44,56,43,60,52,45,45,52,60,56,35,49,43,56,40,55,63,48,58,49,44,33,59,46,54,47,51,54,53,44,64,43,56,47,50,65,56,55,56,45,41,56,57,51,59,46,33,37,61,49,53,54,51,46,52,57,45,55,52,60,48,44,49,49,58,47,60,51,41,46,56,57,50,48,48,46,52,41,40,40,43,44,45,40,66,50,55,55,52,59,53,48,45,51,48,46,55,48,57,43,48,49,48,58,55,50,52,57,61,57,46,56,50,61,50,57,54,52,46,46,40,62,52,64,47,39,57,67,70,51,42,46,49,60,54,48,56,47,48,50,55,37,59,45,47,48,43,48,49,44,58,42,53,43,59,54,49,54,51,49,48,46,49,49,47,51,39,50,47,50,45,40,52,50,47,50,50,42,54,45,54,49,56,47,42,45,48,50,52,42,50,62,49,52,59,53,61,42,60,47,50,50,47,58,44,41,44,50,42,48,53,38,54,54,42,39,53,42,53,42,50,62,58,50,52,37,49,41,44,55,41,62,56,59,53,45,49,51,65,58,58,47,51,55,57,39,56,47,57,45,58,58,45,45,39,42,43,68,49,49,56,49,59,67,59,56,51,43,58,41,54,35,57,55,52,38,65,63,46,51,48,49,59,58,49,36,48,43,68,43,62,53,42,42,59,36,61,53,55,54,58,44,74,41,49,69,57,48,44,42,38,55,59,45,50,52,44,51,37,42,50,55,47,58,55,45,50,51,42,40,53,51,40,40,54,54,54,51,41,68,50,45,56,51,68,50,49,53,53,59,55,57,53,54,51,56,39,46,47,52,52,44,57,44,56,55,63,51,22,55,52,49,48,43,56,59,54,51,42,61,58,43,50,49,54,46,35,61,44,49,55,58,41,55,48,57,48,63,62,48,48,56,42,50,57,50,45,45,53,49,41,59,45,37,37,55,51,43,29,58,59,52,48,47,51,53,61,49,46,49,49,58,56,75,55,51,49,50,44,61,48,52,51,45,52,44,48,55,60,47,56,35,50,48,51,53,42,65,41,51,45,41,45,48,43,47,58,50,52,34,55,56,53,55,65,50,51,36,54,58,47,49,53,49,38,45,46,57,43,51,53,50,39,62,48,62,47,52,57,49,39,59,57,52,55,59,61,61,63,57,54,49,45,57,59,46,55,54,55,61,45,37,57,44,52,56,52,50,56,47,61,53,60,61,63,37,50,54,47,56,54,64,48,51,63,50,54,54,42,45,50,53,57,55,60,47,55,56,50,49,47,54,51,55,46,46,43,48,47,55,63,65,52,50,69,57,43,48,56,49,47,58,51,47,60,52,62,55,47,61,50,63,57,59,48,59,50,42,53,43,70,48,53,51,47,49,47,57,45,42,44,49,33,48,43,47,46,42,64,51,50,53,61,49,58,58,54,47,54,42,48,63,44,63,42,42,57,49,58,61,53,31,52,56,52,63,52,47,37,49,53,50,50,60,43,57,55,50,40,51,53,60,52,57,49,44,49,59,56,56,47,44,53,63,49,46,58,51,60,45,42,57,57,56,57,57,50,51,40,58,43,50,49,56,53,57,44,44,57,56,53,46,39,50,41,51,56,48,45,42,52,42,55,46,45,45,41,39
