# Supplementary material for: Poisson pre-processing of nonstationary photonic signals: Signals with equality between mean and variance
Source: PLoS One. 2017 Dec 7;12(12):e0188622. doi: 10.1371/journal.pone.0188622 (PMC5720749; doi:10.1371/journal.pone.0188622)
Supplement: S1 Dataset — (ZIP) [file pone.0188622.s001.zip › data/model/mungs_model/model_mungs_01_52.dat]

40,49,54,47,55,52,54,43,45,42,50,62,54,42,38,57,39,47,61,46,62,49,59,43,57,50,45,60,47,54,56,60,57,59,62,40,51,46,57,49,51,68,52,42,42,73,37,55,62,52,58,41,48,42,48,55,53,52,53,53,61,48,66,42,50,60,40,61,45,51,59,46,55,45,54,60,49,47,56,61,44,47,59,57,45,53,45,47,66,55,57,53,41,53,37,59,55,44,52,44,49,59,52,49,37,44,52,46,55,45,43,52,65,51,47,50,52,45,50,54,63,59,40,43,55,44,46,54,42,49,52,53,51,53,56,42,63,56,52,51,60,61,56,53,52,39,46,37,53,46,58,36,57,52,56,45,36,57,47,54,63,48,52,53,48,55,41,55,55,50,54,37,46,54,43,62,53,40,51,57,53,50,46,55,52,47,44,47,38,51,52,51,36,51,45,42,57,39,47,36,51,46,63,43,52,56,48,41,62,50,45,57,47,55,40,41,57,60,57,47,56,59,51,42,52,57,36,56,50,36,54,56,43,46,60,48,48,54,47,52,46,52,55,55,63,52,39,41,58,52,61,57,53,39,44,52,58,46,53,55,57,59,51,43,52,47,39,58,48,48,48,48,57,41,63,41,47,61,53,55,51,51,51,53,59,55,58,55,53,46,49,54,43,45,47,56,52,50,64,54,54,46,59,68,48,51,48,42,46,53,49,74,57,43,49,48,59,56,44,46,58,46,46,39,43,54,54,52,54,48,40,52,56,46,54,39,40,53,56,44,52,45,39,40,45,46,48,53,61,48,44,41,45,57,57,55,59,59,41,51,54,58,55,52,60,51,42,50,47,53,42,62,57,54,57,47,42,56,52,50,54,49,47,44,56,51,52,47,41,37,48,44,47,38,37,60,56,49,54,63,53,57,51,41,48,64,49,68,59,50,53,50,57,42,47,54,43,50,53,44,40,61,49,49,49,32,44,48,52,58,47,59,64,48,43,45,55,56,52,44,42,42,40,65,48,66,55,56,46,40,59,55,44,61,62,42,47,40,48,53,57,58,34,50,53,49,38,43,47,42,41,46,48,44,43,48,45,58,62,45,49,42,56,51,51,58,47,39,65,45,45,56,51,39,47,53,60,52,52,44,57,43,55,48,47,48,44,60,48,50,47,44,41,51,46,48,45,50,44,52,48,57,47,43,44,51,52,53,42,55,60,49,39,44,60,50,45,44,47,51,41,64,37,54,47,36,41,55,60,35,49,36,43,36,53,54,54,56,44,34,52,62,54,51,55,52,54,52,43,40,50,43,60,54,51,44,49,53,65,49,49,47,52,64,57,50,53,61,57,48,63,38,58,54,36,49,56,52,62,50,62,55,62,54,52,45,65,52,56,53,58,46,59,48,46,44,61,51,46,51,45,46,45,51,48,47,54,47,43,62,52,53,53,61,53,57,61,38,51,45,49,48,58,42,52,60,42,47,50,62,60,41,54,55,46,43,47,50,67,45,52,50,43,58,45,51,49,45,49,62,55,56,55,63,53,56,49,59,46,47,46,58,41,57,55,62,42,51,55,53,43,51,45,42,55,51,47,46,48,43,47,57,54,48,39,68,59,41,65,43,35,46,38,41,61,55,47,51,45,46,54,57,53,70,58,47,42,46,54,46,51,73,42,46,34,66,48,57,48,42,53,64,56,55,64,54,47,40,42,55,62,62,58,49,43,52,40,56,48,56,50,51,57,58,49,56,56,42,46,51,45,56,56,57,56,54,44,55,45,55,67,47,43,53,48,57,45,61,36,51,55,45,38,53,57,53,53,45,55,51,49,54,57,41,50,55,50,46,48,52,43,38,59,42,67,60,54,46,58,46,62,48,58,38,46,51,36,67,46,55,36,49,44,58,56,67,54,51,34,48,40,44,60,46,65,49,40,39,56,49,47,70,57,61,39,49,42,38,46,50,51,63,45,42,45,59,44,50,40,60,50,41,50,47,54,58,60,54,52,43,49,49,46,29,43,41,47,53,53,46,48,57,49,41,47,63,42,45,42,52,58,52,62,45,57,43,59,60,46,49,64,30,45,52,58,59,59,59,46,56,50,43,49,49,57,57,50,62,48,61,57,63,46,39,56,46,47,47,63,39,55,44,50,44,53,54,51,39,53,42,55,64,46,48,39,46,48,47,53,65,42,51,45,50,77,49,46,56,52,42,49,47,53,50,52,61,56,53,51,58,44,50,57,59,54,56,58,58,47,47,53,50,49,52,38,56,46,53,46,49
