# Supplementary material for: Poisson pre-processing of nonstationary photonic signals: Signals with equality between mean and variance
Source: PLoS One. 2017 Dec 7;12(12):e0188622. doi: 10.1371/journal.pone.0188622 (PMC5720749; doi:10.1371/journal.pone.0188622)
Supplement: S1 Dataset — (ZIP) [file pone.0188622.s001.zip › data/model/mungs_model/model_mungs_01_53.dat]

43,44,51,51,51,52,55,55,53,41,50,60,55,44,43,62,51,57,45,51,52,60,45,54,47,55,35,58,46,63,50,43,48,52,50,54,44,51,44,48,55,38,44,45,35,48,65,50,44,63,59,51,53,39,45,57,49,53,47,45,46,56,52,48,52,49,71,49,50,39,61,44,55,58,51,45,59,42,54,55,47,45,45,44,51,57,59,52,50,50,50,50,41,55,59,43,53,54,43,50,56,45,53,51,48,47,58,43,43,42,51,49,50,51,42,54,37,47,54,48,40,50,45,51,48,50,50,63,53,51,39,58,49,69,51,36,48,60,53,61,44,55,53,53,53,55,56,57,53,42,40,57,57,51,63,49,56,30,40,40,50,51,64,45,55,61,48,50,54,42,48,50,52,51,43,52,60,60,55,37,45,54,55,52,57,54,54,41,67,47,51,49,39,44,56,49,59,56,46,43,40,49,52,59,54,53,37,45,60,43,54,44,43,46,54,55,52,52,53,61,50,51,44,58,68,46,50,47,46,45,53,51,47,59,58,49,54,49,45,51,53,43,50,46,44,55,53,46,47,61,50,64,42,48,47,49,46,52,48,60,43,47,51,51,45,49,56,66,50,48,48,54,51,39,51,53,48,41,45,45,51,43,45,59,36,43,40,38,52,57,53,64,49,50,52,61,50,46,40,53,48,61,62,60,45,69,37,44,43,44,50,39,49,52,50,47,53,49,51,38,69,66,43,48,51,53,52,59,46,46,52,52,60,40,47,50,60,58,51,56,57,53,49,49,52,56,43,41,70,52,46,52,48,50,43,47,56,56,48,46,65,54,45,42,52,55,43,44,38,46,61,66,47,52,51,46,40,45,45,56,51,50,57,48,52,63,56,44,51,43,58,40,32,43,49,65,42,56,44,45,43,62,58,57,56,51,54,41,56,45,58,47,49,52,47,47,46,45,50,56,53,50,39,52,49,44,61,47,58,53,51,51,50,47,45,52,45,43,55,42,58,43,51,58,44,42,60,45,52,52,53,45,52,57,68,58,52,61,52,65,50,51,40,50,54,56,53,61,39,50,40,54,51,40,49,55,65,49,50,64,51,44,43,47,47,44,47,49,44,48,70,35,41,45,47,52,47,47,50,43,55,43,41,50,52,53,54,55,55,44,46,46,58,47,58,50,58,44,46,58,63,51,50,47,40,58,55,51,59,44,48,64,58,55,58,60,46,41,50,56,54,49,42,47,59,45,69,52,48,58,53,61,44,51,49,45,47,60,53,45,50,44,64,52,38,39,40,56,65,56,61,47,45,50,42,41,60,39,51,50,69,35,52,45,53,54,48,57,51,46,42,42,55,66,53,33,53,59,48,50,48,53,73,52,41,36,43,51,50,68,52,52,48,57,49,60,55,48,59,47,50,50,54,66,55,49,54,61,45,44,54,47,47,53,51,56,47,53,51,39,48,42,39,49,41,65,52,51,54,55,43,47,55,50,60,65,43,63,46,53,52,45,54,44,63,53,54,60,53,49,52,50,55,40,71,64,56,51,51,58,60,63,43,52,52,46,55,48,40,51,45,43,62,40,49,48,44,52,61,43,60,58,49,49,49,54,42,61,51,33,42,36,50,55,49,52,57,45,50,54,48,58,46,38,48,56,66,56,49,45,34,59,54,52,55,45,51,51,62,60,42,51,49,61,68,46,61,41,56,51,48,56,38,49,42,60,50,57,50,43,48,58,51,55,40,53,52,53,39,45,46,37,55,47,48,58,46,62,45,63,56,43,50,45,58,58,40,56,51,44,52,58,55,39,43,57,53,46,51,48,41,42,40,43,49,59,47,43,55,46,47,48,51,43,58,59,49,59,45,50,52,63,47,60,60,49,47,49,44,44,50,47,52,49,46,39,50,46,45,62,52,43,60,49,57,53,39,49,49,46,52,50,43,59,56,54,77,58,42,47,51,46,43,41,52,56,41,54,58,47,50,51,60,48,57,35,45,56,39,51,56,55,65,57,50,44,46,39,42,53,54,50,45,46,47,54,46,50,61,57,59,58,44,49,58,52,57,55,51,62,48,55,51,48,59,52,49,36,52,60,49,46,39,48,38,55,56,63,55,39,69,44,55,67,57,54,51,43,59,50,55,57,56,36,61,47,46,36,41,49,62,35,50,41,45,55,51,50,46,65,53,44,45,57,55,54,52,54,44,47,59,36,50,46,46,55,52,54,51,49,39,46,39,42,44,36,46,43,55,41,48,43,41,37,61,37,58,50,46,61
