# Supplementary material for: Poisson pre-processing of nonstationary photonic signals: Signals with equality between mean and variance
Source: PLoS One. 2017 Dec 7;12(12):e0188622. doi: 10.1371/journal.pone.0188622 (PMC5720749; doi:10.1371/journal.pone.0188622)
Supplement: S1 Dataset — (ZIP) [file pone.0188622.s001.zip › data/model/mungs_model/model_mungs_01_54.dat]

46,46,49,44,43,57,42,47,55,60,39,32,66,54,56,50,45,56,54,59,54,65,41,51,64,39,66,65,36,68,53,49,35,52,54,61,44,54,48,63,34,58,51,53,55,52,61,48,48,51,38,54,38,55,46,56,41,51,54,48,55,48,40,46,48,43,51,51,51,44,50,41,63,44,54,55,49,46,64,59,51,47,57,62,48,62,46,55,60,47,60,48,62,40,57,46,50,59,37,42,58,49,57,46,46,48,36,52,45,48,51,54,50,51,41,45,50,57,53,56,50,61,51,38,53,48,52,55,50,56,50,45,49,47,40,54,59,50,48,52,63,51,39,33,54,47,47,57,40,51,51,49,47,53,54,46,51,35,53,55,50,56,36,49,59,46,47,42,56,54,55,52,55,43,53,54,47,49,49,52,45,45,45,53,52,54,61,44,38,62,58,30,58,49,52,53,65,51,58,48,40,58,60,39,55,45,43,50,40,61,58,53,49,42,51,59,40,57,49,51,54,61,64,46,48,64,59,60,46,47,54,56,69,49,53,52,48,49,59,70,49,61,48,49,54,41,41,51,49,37,56,42,37,54,61,45,47,52,60,61,46,51,42,35,54,47,53,54,50,50,56,46,45,46,56,48,56,51,49,43,53,41,51,46,42,58,49,43,57,62,53,57,48,43,47,48,54,51,55,45,55,38,51,51,58,54,59,51,51,51,46,53,50,34,55,62,45,50,47,44,42,61,51,58,53,55,43,37,43,62,47,57,55,40,48,46,54,43,55,42,50,50,57,45,50,71,59,51,47,43,52,50,49,59,49,55,58,63,47,42,50,57,42,56,51,48,47,44,43,45,46,48,53,41,53,46,42,51,52,66,54,51,33,60,44,47,45,47,54,55,50,64,45,59,48,64,48,53,42,58,39,51,63,51,58,49,50,44,45,41,54,51,51,50,58,47,53,53,48,46,52,38,50,47,44,50,54,65,40,52,66,57,47,43,55,53,50,48,45,54,51,37,45,51,45,56,49,41,41,45,56,47,50,59,65,49,48,48,47,50,43,62,47,61,50,41,70,47,42,51,50,61,37,50,56,58,41,56,49,40,62,34,48,47,62,44,59,60,55,57,51,63,49,57,42,72,55,51,56,55,53,60,55,50,29,44,47,62,45,50,66,55,51,46,49,63,55,53,58,40,57,52,46,44,45,46,44,57,55,43,38,59,47,57,49,49,55,55,53,46,44,66,40,54,54,52,51,48,53,47,51,46,41,41,38,48,45,54,49,59,46,44,49,44,55,51,57,55,60,50,50,61,41,48,46,40,43,54,52,54,55,53,45,48,47,50,47,45,50,48,41,33,50,40,46,35,57,63,63,42,50,45,58,47,36,58,56,46,50,32,56,52,48,46,52,50,53,48,52,56,45,58,56,54,51,46,39,50,42,50,63,42,56,52,58,59,59,56,43,44,41,48,43,48,55,56,46,41,51,50,58,46,34,43,45,39,53,40,46,39,43,52,53,52,41,40,50,53,50,60,42,53,52,64,45,47,46,44,46,47,58,50,47,55,49,51,55,42,50,61,51,39,37,47,49,52,43,56,47,47,54,54,45,60,45,51,44,53,52,65,58,46,56,55,39,55,49,58,50,53,44,45,55,40,37,54,52,42,57,51,49,43,44,59,48,52,42,40,43,58,55,58,40,43,57,45,44,49,51,45,58,33,61,62,60,58,40,38,46,54,55,55,59,50,40,47,62,57,50,47,39,52,56,47,57,40,47,49,55,48,44,44,38,54,52,53,45,58,56,52,42,55,52,61,48,52,55,51,58,62,57,60,50,31,40,32,49,47,59,58,57,49,45,45,48,44,61,48,55,38,51,43,64,48,41,49,59,56,42,43,54,62,39,50,53,42,48,53,59,48,47,55,48,58,49,47,46,57,53,47,53,58,58,43,57,53,47,51,53,45,57,49,48,43,60,44,53,53,55,57,49,55,66,50,52,46,49,51,65,49,50,62,53,56,45,52,46,48,47,55,50,48,53,64,64,41,51,46,59,56,51,56,54,69,40,58,55,49,52,58,32,56,44,69,57,46,60,57,60,53,49,64,42,44,67,41,43,46,46,40,50,56,73,52,42,41,52,48,45,47,56,49,58,72,52,48,63,54,54,43,46,55,58,59,56,40,45,47,44,43,54,38,40,44,54,45,44,44,55,40,51,55,44,62,53,39,53,34,53,51,66,44,57,41,54,46,50,36,55,55,66,48,42,51,45,56,39,48,39,49
