# Supplementary material for: Poisson pre-processing of nonstationary photonic signals: Signals with equality between mean and variance
Source: PLoS One. 2017 Dec 7;12(12):e0188622. doi: 10.1371/journal.pone.0188622 (PMC5720749; doi:10.1371/journal.pone.0188622)
Supplement: S1 Dataset — (ZIP) [file pone.0188622.s001.zip › data/model/mungs_model/model_mungs_01_55.dat]

49,57,45,50,50,52,49,46,54,46,46,50,46,44,49,61,47,44,48,59,45,45,62,42,49,43,47,47,44,57,53,56,52,40,48,47,46,35,62,48,41,48,52,52,73,49,56,62,55,45,46,59,60,47,50,52,52,52,59,57,46,50,48,56,39,59,53,56,51,45,48,48,62,55,45,40,48,46,46,60,47,56,62,51,60,70,62,57,54,47,64,46,46,40,46,42,38,45,55,50,53,40,51,49,59,49,52,43,50,43,52,45,58,51,33,53,57,45,47,58,64,53,46,58,52,63,54,59,51,46,49,53,50,45,47,42,51,58,47,60,54,38,27,48,48,53,46,63,36,39,46,48,46,51,52,63,51,59,61,52,57,56,56,51,47,60,67,55,49,50,49,53,58,33,52,45,55,48,63,57,47,40,59,38,46,47,69,45,51,54,40,39,57,55,50,56,53,40,45,55,51,40,45,51,44,47,54,49,56,43,43,49,52,62,50,49,46,50,55,49,43,48,64,55,40,41,48,50,47,60,45,55,60,46,55,40,66,45,50,54,49,61,46,49,61,61,63,45,47,60,55,55,49,43,54,46,39,43,47,56,34,47,56,57,49,47,50,55,54,48,45,51,56,54,52,41,56,46,44,46,52,43,50,45,41,50,47,48,42,54,39,51,48,53,40,43,43,68,56,52,44,51,47,58,58,51,49,44,41,49,52,41,52,45,38,54,35,39,45,49,51,52,60,41,58,61,53,38,40,36,58,56,41,47,51,43,45,47,41,42,49,69,64,40,49,49,46,48,43,52,62,48,52,53,59,61,54,43,45,53,41,55,47,45,34,57,45,41,49,68,56,48,54,51,57,52,43,43,56,57,53,48,55,56,43,42,53,44,51,38,54,47,43,45,32,47,60,58,53,55,44,41,55,43,47,68,56,44,35,49,54,50,53,50,44,49,49,54,48,66,53,46,47,61,40,46,59,65,50,53,45,53,50,60,62,43,53,55,48,58,49,57,57,41,59,46,60,57,49,42,51,46,56,45,50,49,58,63,62,56,58,59,47,51,42,48,43,60,46,50,65,49,44,48,52,50,51,46,55,42,50,52,59,44,61,49,54,62,52,51,50,49,49,28,48,49,43,46,49,52,44,51,39,56,50,41,67,60,50,39,46,48,50,36,51,54,55,45,45,41,53,53,55,43,65,53,55,51,51,56,43,47,69,51,35,58,56,55,46,47,53,48,57,56,46,54,54,58,72,45,44,56,50,61,59,46,48,60,40,47,48,58,54,40,67,56,38,61,58,57,56,44,59,50,48,59,58,61,62,67,46,61,47,47,58,50,40,57,49,44,44,52,51,45,55,39,53,43,52,58,45,60,49,59,48,37,49,63,50,47,46,58,49,62,49,65,35,67,59,46,56,60,50,50,47,45,46,50,58,35,49,45,55,43,52,35,58,52,57,71,43,56,50,37,43,45,31,51,50,58,57,74,45,66,34,39,48,57,48,49,61,55,44,52,50,51,57,51,41,41,49,59,48,50,55,47,45,52,46,42,55,49,50,40,53,60,46,42,45,53,59,44,51,50,62,48,64,57,43,46,35,57,45,58,45,54,55,47,47,58,50,51,45,44,53,53,59,45,65,49,54,52,58,44,42,41,42,53,42,49,61,39,39,57,45,40,44,46,45,68,58,54,48,53,60,54,45,51,53,43,39,52,55,44,58,65,56,56,61,55,56,47,46,52,55,59,44,51,68,52,46,64,42,58,49,47,51,44,43,44,45,56,51,51,53,51,42,39,60,56,57,37,60,50,46,51,52,59,60,49,63,47,44,58,49,41,49,49,43,57,57,61,53,53,54,62,54,61,52,49,59,49,63,45,50,60,48,47,47,47,58,41,44,58,57,54,60,58,54,57,64,39,49,66,56,55,51,53,58,50,39,52,53,49,50,56,54,54,43,51,54,60,49,59,41,42,59,47,63,52,52,56,52,67,52,44,59,58,55,49,36,50,53,50,50,54,42,42,59,66,43,49,53,69,49,40,54,54,46,49,49,39,51,53,43,49,55,54,37,63,63,50,31,45,35,46,51,57,56,61,58,49,50,46,51,61,57,49,56,48,39,57,62,50,47,53,61,44,59,49,56,54,59,51,46,48,51,52,60,45,46,53,51,51,46,53,34,55,52,57,46,52,46,50,47,52,53,44,53,42,53,48,55,55,53,55,49,50,61,44,50,56,50,47,39,56,59,48,55,50,53,51,53,56,54,46,63,50,49,48
