# Supplementary material for: Poisson pre-processing of nonstationary photonic signals: Signals with equality between mean and variance
Source: PLoS One. 2017 Dec 7;12(12):e0188622. doi: 10.1371/journal.pone.0188622 (PMC5720749; doi:10.1371/journal.pone.0188622)
Supplement: S1 Dataset — (ZIP) [file pone.0188622.s001.zip › data/model/mungs_model/model_mungs_01_56.dat]

45,41,59,37,55,58,51,45,44,49,63,48,63,40,57,53,53,56,50,47,46,49,51,48,55,50,48,53,47,69,54,50,52,55,46,50,62,48,45,49,42,49,43,46,47,44,59,55,43,45,57,48,46,50,51,48,43,49,53,50,50,47,44,32,58,51,60,47,50,48,45,50,46,45,48,43,57,51,46,47,49,38,53,54,51,55,54,52,59,47,52,58,47,51,48,39,47,56,51,54,56,49,44,46,48,42,51,55,52,47,57,42,44,52,47,60,71,42,59,48,44,47,62,57,49,49,54,44,42,47,49,35,57,45,47,38,50,51,46,51,57,50,47,41,46,49,51,46,54,40,48,49,64,50,48,52,48,46,39,45,54,45,47,57,54,46,61,59,54,42,39,72,52,59,48,50,46,49,50,44,55,50,47,43,50,55,52,54,52,54,49,50,51,52,43,49,51,44,39,48,56,49,50,52,49,46,44,42,47,57,51,50,68,50,57,51,49,49,55,56,43,49,46,39,42,57,54,50,58,48,40,59,60,54,50,46,43,54,39,35,40,69,39,49,55,51,57,47,64,40,58,42,57,48,44,51,43,45,50,50,46,51,53,46,52,49,56,43,46,60,53,37,59,43,60,46,47,45,48,48,49,47,39,51,42,55,65,50,56,56,63,62,46,55,54,48,50,52,41,47,55,60,48,54,45,51,52,51,58,51,47,34,52,68,49,45,43,61,63,49,45,58,58,38,43,52,52,56,60,53,50,44,51,50,58,51,49,53,49,45,54,47,59,57,55,54,35,48,51,56,50,51,49,43,35,59,43,60,54,55,54,44,56,45,35,42,62,51,64,49,50,48,48,68,44,52,50,56,42,57,54,57,46,60,43,46,51,45,67,42,61,47,58,61,54,40,39,31,44,51,53,49,55,69,49,53,50,49,42,51,53,56,56,56,47,38,44,62,52,52,48,53,43,52,51,61,47,43,55,69,48,53,57,51,47,51,70,45,65,60,39,47,48,50,51,50,48,37,54,50,46,65,48,44,54,56,48,52,63,65,48,46,50,39,66,40,53,50,50,58,55,59,57,50,52,55,65,57,58,45,42,46,54,57,52,48,42,48,53,64,65,47,49,50,57,41,44,56,40,46,39,54,50,52,53,49,54,57,45,46,58,47,53,45,52,40,54,63,71,53,42,40,36,43,39,51,63,67,61,54,59,51,51,50,55,54,49,57,59,44,39,50,60,42,56,52,44,52,41,44,60,54,54,39,50,48,65,44,55,51,52,41,64,53,48,50,43,48,56,57,51,48,47,56,53,44,42,45,40,60,46,38,58,59,53,57,53,38,44,39,52,57,62,48,57,45,39,55,51,47,52,66,40,53,61,50,50,43,56,39,55,46,49,48,57,59,49,54,48,54,56,57,43,52,47,52,52,49,44,43,59,48,37,67,50,53,54,47,56,47,40,48,54,56,49,51,48,40,54,32,51,41,61,54,53,37,54,49,41,45,49,39,51,50,54,52,53,53,59,60,40,48,51,40,53,47,50,36,51,53,54,44,50,46,53,45,52,40,56,54,50,52,46,66,55,58,52,55,53,52,58,56,44,48,46,54,58,57,43,52,56,45,45,47,49,48,45,48,56,54,34,60,43,56,47,54,52,48,50,45,51,56,43,47,41,42,50,45,48,40,57,52,43,48,60,44,50,49,56,46,45,56,52,48,47,49,60,46,55,49,46,46,62,57,52,51,48,61,44,47,54,47,48,47,55,37,51,44,46,50,51,54,46,54,55,53,48,57,65,59,59,47,54,46,47,44,48,68,56,40,59,60,48,48,48,49,63,60,47,49,53,60,58,44,54,50,64,46,53,52,51,42,48,49,56,53,63,54,46,31,43,46,54,59,52,52,56,56,47,52,47,51,52,51,59,46,55,44,50,51,44,48,51,53,56,52,46,41,55,52,54,48,51,57,56,47,42,59,40,41,47,57,57,61,56,46,54,52,68,51,53,57,50,57,54,44,45,46,52,47,49,49,56,42,54,50,49,48,40,50,47,44,51,48,58,57,58,45,59,62,48,65,50,62,47,47,39,50,44,51,51,64,52,44,41,58,47,50,57,45,54,50,62,57,54,39,47,53,44,46,51,44,49,52,47,56,42,60,47,45,47,50,50,40,39,35,43,55,45,58,43,54,48,51,38,56,50,48,48,55,62,47,44,53,48,35,47,39,46,57,53,57,53,61,36,48,48,52,63,51,56,46,43,46,49,48,53,53,53,56
