# Supplementary material for: Poisson pre-processing of nonstationary photonic signals: Signals with equality between mean and variance
Source: PLoS One. 2017 Dec 7;12(12):e0188622. doi: 10.1371/journal.pone.0188622 (PMC5720749; doi:10.1371/journal.pone.0188622)
Supplement: S1 Dataset — (ZIP) [file pone.0188622.s001.zip › data/model/mungs_model/model_mungs_01_57.dat]

38,49,49,50,58,51,50,50,57,54,35,48,51,46,51,50,48,55,45,66,57,59,48,57,46,45,41,50,49,51,52,59,58,44,52,46,46,52,44,53,47,46,40,54,45,45,50,44,60,60,44,51,59,55,56,54,54,54,46,55,49,56,49,54,42,56,49,49,49,52,47,52,58,35,39,57,53,52,56,51,52,47,46,57,61,52,42,39,55,55,56,53,52,64,45,47,55,52,53,42,52,45,54,50,50,50,59,44,59,56,64,43,53,42,55,62,41,53,43,37,37,45,44,55,57,55,48,61,54,55,45,61,46,59,41,44,43,56,49,42,45,53,43,54,54,41,56,52,36,49,48,45,47,51,63,51,32,47,47,67,44,55,59,46,45,59,48,45,58,43,56,49,53,56,38,57,58,49,31,55,46,46,51,46,41,49,58,42,31,47,52,49,45,49,41,51,57,43,55,54,55,43,57,45,35,48,58,50,42,42,43,51,56,54,61,51,45,59,57,46,68,37,61,37,60,43,49,65,51,50,41,56,51,44,50,48,39,56,51,43,39,52,51,54,38,57,46,46,57,40,69,51,59,39,60,53,48,46,46,59,74,51,50,46,67,57,52,61,52,35,57,64,49,46,49,47,53,67,56,57,44,52,50,53,65,51,57,68,49,47,47,49,57,45,56,49,48,53,42,51,50,57,55,46,60,44,58,60,38,50,47,37,50,44,54,44,59,41,42,33,47,47,59,45,42,55,46,44,42,46,59,40,55,37,45,47,52,40,59,56,53,51,45,46,53,58,48,63,49,51,45,45,44,48,41,43,43,43,62,51,53,57,47,61,51,40,63,48,55,69,39,47,58,58,59,49,58,71,56,40,55,42,41,50,60,42,42,54,51,47,54,62,56,52,52,46,56,49,55,41,51,50,43,51,49,50,63,41,35,46,62,47,43,67,41,60,59,41,54,62,41,65,45,50,60,55,45,43,52,45,64,43,53,38,60,46,58,53,61,54,60,51,57,52,66,43,59,45,55,42,47,60,44,57,44,62,45,53,56,47,50,55,50,46,59,58,37,47,46,55,42,62,57,52,45,62,48,58,48,46,52,45,59,63,52,42,58,50,55,52,60,56,55,52,47,57,57,50,54,46,52,49,49,56,37,55,39,49,63,50,50,54,55,64,48,54,71,49,38,54,48,57,48,46,50,50,58,53,49,51,47,56,55,42,37,46,52,60,72,53,41,52,40,52,49,62,54,49,53,57,47,69,50,40,61,51,43,61,42,57,52,52,54,49,49,61,55,50,45,57,58,50,51,54,43,54,50,61,38,41,51,43,68,43,55,60,32,56,48,60,49,58,50,45,49,50,59,53,60,48,55,61,52,58,45,42,44,37,52,39,47,47,47,49,47,46,54,43,61,60,50,53,55,55,49,47,53,51,56,38,46,65,57,34,60,47,47,66,47,48,57,63,58,59,42,53,70,56,53,47,48,45,44,43,54,53,54,41,55,45,54,59,43,54,51,44,46,52,59,49,61,53,46,55,41,39,51,39,43,51,53,46,48,49,58,53,52,62,46,49,57,52,58,47,48,44,56,54,48,50,48,61,46,49,50,55,49,56,49,44,67,51,50,62,47,49,49,46,56,42,42,52,50,45,56,47,53,49,57,47,50,45,40,51,47,53,38,46,49,51,52,44,46,50,54,57,58,52,65,47,53,49,51,47,59,62,56,40,51,60,54,66,54,63,52,52,43,42,51,57,57,50,50,50,37,51,49,52,51,46,44,59,52,63,55,46,52,61,45,42,49,50,50,42,55,42,52,49,50,65,47,57,36,56,53,55,45,47,61,52,41,68,54,54,53,61,47,49,57,40,56,54,52,40,47,55,45,46,51,50,52,51,55,41,60,56,46,47,49,64,54,52,44,48,46,47,54,51,42,62,57,44,59,59,50,55,54,55,44,58,55,66,46,47,45,48,45,58,59,54,54,35,38,59,50,50,55,57,58,45,55,46,46,45,53,46,64,54,38,50,49,45,38,53,46,48,54,58,63,46,42,49,57,52,41,48,46,51,48,49,52,53,55,60,51,47,52,48,54,51,56,54,49,53,44,55,42,47,57,55,57,41,52,46,47,41,53,59,43,51,53,54,45,57,38,46,47,52,59,56,45,64,57,50,54,55,63,53,63,46,48,50,47,65,50,51,52,50,59,46,49,64,49,53,60,48,46,52,55,52,49,61,45,53,53,39,61,59,53,50,44,53,49,41,53,51,50,41,46,61
