# Supplementary material for: Poisson pre-processing of nonstationary photonic signals: Signals with equality between mean and variance
Source: PLoS One. 2017 Dec 7;12(12):e0188622. doi: 10.1371/journal.pone.0188622 (PMC5720749; doi:10.1371/journal.pone.0188622)
Supplement: S1 Dataset — (ZIP) [file pone.0188622.s001.zip › data/model/mungs_model/model_mungs_01_58.dat]

42,61,53,53,39,49,48,38,54,64,56,47,45,40,45,49,50,50,59,58,59,47,46,49,50,56,62,47,58,45,38,42,46,44,50,62,53,69,44,65,63,46,56,44,49,45,46,49,47,51,52,57,48,47,54,38,50,59,50,46,53,54,50,47,46,40,47,55,54,45,41,62,45,47,29,44,43,65,51,43,45,50,48,60,51,46,45,63,43,43,47,52,48,53,43,44,58,53,47,51,55,52,54,49,42,49,51,52,46,55,44,52,41,45,57,35,49,50,62,64,47,41,45,55,48,45,56,59,55,58,47,51,53,48,39,52,53,56,47,51,65,39,54,54,50,62,53,47,47,50,41,53,54,58,47,42,43,45,39,45,54,57,49,33,41,40,56,45,38,41,45,37,66,45,55,52,64,43,51,47,53,58,48,46,55,54,53,52,52,50,57,54,58,44,39,46,52,45,48,47,48,50,55,53,60,51,64,41,45,53,53,56,57,54,54,61,49,63,50,59,57,47,49,46,49,56,48,43,56,45,67,41,57,47,56,52,48,37,43,67,57,44,50,56,49,58,52,56,44,73,56,57,48,49,55,61,45,50,51,46,42,56,48,46,55,53,53,53,59,45,52,59,40,61,57,56,40,57,51,41,58,50,42,58,49,63,54,52,54,60,58,47,56,62,42,51,52,46,57,48,42,56,53,44,53,51,51,58,47,54,51,50,40,55,59,51,53,56,66,53,42,58,54,60,47,45,50,45,70,50,37,55,68,58,38,63,52,43,50,52,53,51,29,54,44,56,46,49,55,42,45,59,68,63,45,53,43,57,50,44,44,50,41,46,52,49,39,50,55,48,48,67,52,50,55,45,54,47,46,40,35,46,46,57,60,53,49,34,44,48,53,49,64,45,47,45,38,49,52,46,52,42,41,53,49,53,51,51,42,63,51,47,54,48,57,49,55,45,57,35,57,57,39,47,45,43,59,55,50,47,52,46,53,49,50,45,63,53,48,49,43,60,44,68,53,57,63,58,46,50,54,63,52,40,59,52,46,62,49,51,49,61,50,42,47,44,45,57,55,44,51,31,51,49,45,50,59,50,52,51,57,41,56,52,48,38,48,56,43,55,48,41,43,61,53,50,56,54,65,49,48,48,47,47,53,57,53,49,39,51,37,45,53,44,54,48,52,48,56,56,53,61,53,53,54,52,50,57,49,54,52,50,58,41,56,59,40,38,45,55,57,62,48,69,48,50,55,55,61,47,51,48,64,56,35,54,44,51,59,63,54,56,58,60,47,43,56,55,48,69,53,47,41,49,43,51,36,42,56,44,55,53,57,49,56,49,55,45,45,53,44,50,41,44,43,43,63,66,47,35,52,47,51,61,47,51,63,55,49,59,68,38,49,50,54,55,44,54,50,53,59,61,37,55,55,43,75,47,56,48,51,55,38,56,53,56,51,57,57,55,45,50,45,43,51,61,48,49,61,58,49,46,56,67,50,71,51,66,44,57,50,51,56,42,49,47,55,41,46,46,63,60,51,45,38,56,59,55,55,55,36,48,50,57,54,40,61,51,50,46,57,46,53,48,46,44,61,66,40,54,62,45,38,53,36,59,51,48,58,46,56,54,47,49,53,49,59,38,51,50,50,55,42,55,61,39,51,59,48,44,48,52,58,63,51,42,52,36,44,68,58,43,48,63,42,46,52,57,39,40,49,55,49,48,42,55,45,50,46,54,50,53,47,48,57,61,44,58,60,49,51,45,48,70,59,50,54,47,52,50,41,62,55,44,55,41,49,49,45,49,50,44,56,54,52,43,64,60,73,55,42,48,55,61,61,57,58,53,47,63,48,45,49,49,42,54,45,46,49,70,43,56,45,44,38,53,45,36,54,57,42,44,64,49,50,55,50,51,52,48,48,48,50,37,53,42,49,59,62,44,44,39,44,38,52,44,55,42,45,42,52,55,44,47,38,47,44,61,53,59,47,43,52,49,61,52,51,51,50,42,50,50,42,49,47,54,50,42,48,50,50,53,53,57,54,45,54,56,53,48,59,43,41,35,50,53,59,33,56,42,53,53,63,37,48,50,42,52,47,46,48,43,39,47,63,55,51,56,61,45,58,44,50,47,38,50,40,52,48,50,54,51,54,43,41,47,48,59,46,61,47,72,45,57,47,61,52,55,55,60,46,49,50,49,52,60,60,45,32,51,47,55,60,48,52,52,55,45,41,50,43,39,55,48,48,48,53,46,54,60,58,54,66,57,51,48,46,55,55,53
