# Supplementary material for: Poisson pre-processing of nonstationary photonic signals: Signals with equality between mean and variance
Source: PLoS One. 2017 Dec 7;12(12):e0188622. doi: 10.1371/journal.pone.0188622 (PMC5720749; doi:10.1371/journal.pone.0188622)
Supplement: S1 Dataset — (ZIP) [file pone.0188622.s001.zip › data/model/mungs_model/model_mungs_01_59.dat]

51,52,50,44,61,58,53,53,53,46,48,68,47,59,66,56,42,58,87,55,52,37,59,38,60,52,52,41,49,51,37,64,52,42,51,51,60,45,43,46,53,51,51,46,46,58,56,53,54,47,41,44,57,64,42,67,65,35,39,62,40,43,46,52,48,51,49,63,50,62,46,53,46,41,43,58,49,48,57,46,49,62,49,55,56,50,40,56,58,50,44,49,52,39,38,54,49,59,53,44,50,61,52,48,39,57,62,55,39,51,57,52,49,46,40,49,51,41,50,46,44,51,44,49,52,52,62,53,52,58,46,47,53,45,41,57,48,47,53,60,42,51,49,38,50,53,66,39,48,50,55,52,57,50,48,41,59,52,57,50,51,54,61,50,68,36,63,64,47,51,61,51,54,43,42,49,68,72,55,62,52,47,52,64,72,60,40,56,60,60,61,60,41,41,60,51,53,59,46,55,40,49,55,58,46,56,64,44,47,64,53,40,60,33,44,43,59,60,57,54,60,56,52,45,51,54,40,50,55,51,53,52,41,44,50,54,51,44,55,50,47,54,56,52,54,43,37,47,47,49,61,60,50,40,48,59,44,42,45,50,47,44,52,37,49,57,39,57,54,49,37,56,57,44,44,56,48,36,64,47,50,50,39,70,50,46,47,45,56,44,47,50,63,57,38,47,54,44,44,44,52,44,47,54,38,56,38,51,52,37,55,58,50,67,52,42,45,54,54,47,53,49,56,46,63,55,54,46,39,46,75,50,42,42,42,53,36,46,38,50,48,68,54,44,52,52,61,39,50,56,54,62,58,52,55,45,56,50,54,57,54,43,51,59,61,54,53,54,52,33,45,55,51,56,51,49,43,48,54,45,46,58,53,50,38,43,31,45,54,55,66,42,47,45,57,47,43,55,65,54,57,47,44,57,49,42,59,49,42,64,53,52,46,48,47,51,48,69,54,49,50,43,59,50,55,45,56,38,44,43,45,58,50,55,51,64,59,42,51,55,47,48,54,46,52,45,52,50,46,56,45,53,53,53,51,44,45,55,48,44,62,40,50,51,50,49,56,49,51,60,39,37,56,59,50,41,58,46,56,49,49,58,46,58,52,49,46,59,66,51,58,44,41,51,42,43,55,53,57,51,42,41,41,50,50,39,56,45,55,51,50,50,42,47,67,48,55,40,53,46,50,46,57,54,41,55,57,52,56,54,57,44,48,47,55,62,59,42,57,55,45,48,48,56,53,50,59,55,53,53,46,43,55,49,47,54,55,60,42,52,56,54,51,50,58,35,47,37,50,50,53,60,50,57,39,43,45,47,48,49,44,51,55,71,48,51,55,52,49,57,46,54,46,44,41,40,54,55,62,69,48,51,49,59,48,60,49,71,66,50,48,62,52,43,68,48,45,50,50,48,49,45,51,54,46,51,57,39,51,49,49,51,64,46,60,50,61,52,41,50,47,49,41,52,44,45,55,51,59,53,38,35,51,45,43,54,42,54,38,42,50,51,59,44,55,43,71,54,50,50,52,55,56,58,41,47,44,44,45,59,40,40,56,51,56,44,55,50,42,56,55,56,45,31,52,47,53,46,49,62,47,62,45,42,57,41,48,43,52,50,46,56,56,55,46,44,36,53,47,49,61,57,43,52,41,57,45,51,56,46,53,54,55,45,41,48,44,49,50,44,39,44,40,42,59,65,60,63,54,55,53,51,58,47,36,54,55,61,39,50,52,55,57,60,56,35,52,45,34,53,56,54,42,56,49,54,46,50,51,50,70,54,47,51,60,53,53,47,57,35,63,52,47,52,58,43,66,38,39,50,52,49,46,61,38,46,54,52,46,40,48,43,66,57,59,58,62,38,55,35,45,45,51,56,49,49,41,48,50,55,53,44,44,47,44,59,50,59,63,52,49,45,43,44,45,49,53,54,58,49,48,57,51,68,52,40,60,48,51,47,46,48,44,44,61,55,57,61,56,39,46,55,52,45,49,58,52,48,46,53,62,52,56,46,46,46,44,51,42,57,61,53,54,49,47,49,51,48,43,57,54,60,58,56,48,48,51,44,59,49,46,55,57,61,63,49,52,54,45,49,61,57,57,46,54,36,53,39,45,55,46,54,43,52,48,52,45,51,67,59,52,43,50,56,52,46,53,59,57,53,53,58,49,36,41,50,45,47,57,49,51,56,58,47,55,45,58,33,53,43,52,44,47,59,50,50,54,50,43,52,58,57,49,62,48,53,53,48,65,82,42,38,44,39,47,49,48,49,62,46
