# Supplementary material for: Poisson pre-processing of nonstationary photonic signals: Signals with equality between mean and variance
Source: PLoS One. 2017 Dec 7;12(12):e0188622. doi: 10.1371/journal.pone.0188622 (PMC5720749; doi:10.1371/journal.pone.0188622)
Supplement: S1 Dataset — (ZIP) [file pone.0188622.s001.zip › data/model/mungs_model/model_mungs_01_6.dat]

56,60,39,43,43,48,34,40,43,50,39,47,48,55,52,46,42,41,51,53,63,47,51,60,48,43,43,43,46,56,45,47,56,30,50,50,45,48,52,47,55,43,66,47,49,56,37,46,42,55,38,57,47,50,63,37,56,51,42,67,50,46,51,52,40,51,59,64,54,56,56,46,50,42,57,52,50,64,43,58,56,50,34,57,39,55,45,45,56,47,44,61,40,46,56,65,44,63,39,31,45,52,51,46,40,60,50,52,46,40,59,53,52,47,55,61,53,48,56,52,63,43,49,53,46,41,46,51,62,45,55,55,49,53,55,49,44,46,37,43,44,42,61,48,58,39,57,51,49,69,49,53,53,48,49,44,48,45,58,55,51,40,51,40,57,49,54,47,55,54,40,42,42,46,56,48,51,57,51,45,56,56,58,59,49,52,53,56,48,47,62,52,52,47,41,44,41,58,50,42,49,46,52,41,65,54,52,52,53,61,52,56,46,45,54,40,51,46,49,57,44,50,39,55,73,48,51,42,48,54,42,50,39,47,50,47,51,42,52,54,47,41,64,45,60,52,49,48,53,52,44,48,53,46,48,48,42,63,62,45,63,52,50,45,36,58,31,40,63,53,57,67,51,59,55,53,56,52,51,53,41,62,40,39,56,49,55,54,66,54,50,41,54,48,65,40,47,59,34,53,48,57,64,39,45,54,54,59,57,54,51,35,46,45,51,45,58,50,51,56,51,61,42,57,51,40,38,48,53,63,48,64,48,50,51,52,58,55,43,39,60,39,51,51,46,62,48,49,41,40,40,55,46,53,47,50,41,31,46,55,53,65,52,53,56,63,58,51,42,42,52,53,41,45,50,36,57,32,42,46,64,48,57,54,47,43,48,53,46,59,42,52,47,47,53,50,50,60,48,57,56,46,65,44,50,55,37,48,44,55,53,52,56,48,43,41,56,59,51,39,39,39,47,57,41,57,52,54,46,61,53,51,53,46,45,52,53,40,49,36,56,53,55,50,49,39,57,49,50,54,63,47,56,39,51,46,48,56,38,62,50,48,50,51,49,43,45,57,38,50,49,57,52,42,46,51,47,47,64,47,49,54,56,57,34,42,44,41,45,53,41,58,51,55,49,49,48,50,58,43,57,51,47,43,59,51,48,50,35,55,42,53,45,49,51,59,42,54,51,41,62,56,62,65,65,49,52,57,54,48,42,60,49,41,49,37,53,46,50,47,48,52,53,46,52,42,54,47,32,65,35,51,47,57,51,60,49,45,44,52,55,51,46,65,35,51,46,61,52,46,54,47,49,55,52,46,45,57,49,51,38,48,47,47,55,51,65,47,40,58,61,54,69,61,57,49,49,52,53,55,44,65,44,47,50,44,43,46,48,42,55,55,57,47,58,53,49,51,51,60,45,58,58,56,40,47,61,67,52,50,47,51,47,41,52,56,55,44,42,58,75,44,55,58,61,55,53,52,51,57,59,56,45,52,44,46,55,44,51,51,52,40,44,51,65,58,58,54,57,67,50,56,50,51,47,48,50,46,50,67,54,55,54,45,55,45,55,42,50,45,63,55,50,34,43,50,42,56,58,57,68,49,59,44,41,56,45,61,58,45,49,49,50,53,47,54,52,56,47,61,68,57,48,59,63,52,56,50,59,62,50,56,57,37,62,54,55,47,49,48,58,67,46,48,49,43,58,50,46,52,56,44,54,40,45,53,51,37,52,55,51,42,44,37,41,56,58,48,45,49,45,49,53,50,55,45,46,51,51,62,50,47,47,62,50,39,47,63,58,58,54,65,52,57,53,43,54,36,59,53,53,55,54,39,47,49,60,51,46,43,52,44,61,49,50,51,54,41,58,52,54,40,51,45,47,57,39,53,54,50,59,49,64,47,57,48,41,55,52,50,66,50,49,54,47,55,48,56,47,63,56,52,45,70,50,51,42,55,47,44,61,53,49,44,48,56,48,60,50,48,38,54,43,54,47,67,55,52,54,39,56,56,56,61,54,47,48,51,45,40,50,46,41,48,49,45,47,51,34,51,52,35,40,51,46,51,50,54,47,59,41,43,52,58,57,46,52,47,42,60,51,47,63,52,50,51,45,53,56,51,42,50,60,49,47,62,56,45,54,60,54,47,48,56,66,54,52,46,57,45,55,48,38,47,47,58,54,58,47,45,43,64,55,55,54,57,50,57,52,59,55,61,61,48,45,41,62,46,59,62,61,67,53,36,43,49,50,56,61,47,48,52,49,52,40,53,39,56,49,57
