# Supplementary material for: Poisson pre-processing of nonstationary photonic signals: Signals with equality between mean and variance
Source: PLoS One. 2017 Dec 7;12(12):e0188622. doi: 10.1371/journal.pone.0188622 (PMC5720749; doi:10.1371/journal.pone.0188622)
Supplement: S1 Dataset — (ZIP) [file pone.0188622.s001.zip › data/model/mungs_model/model_mungs_01_60.dat]

55,49,57,53,56,54,56,59,54,42,52,45,38,61,48,56,70,52,44,62,45,51,67,33,48,46,54,54,53,62,43,49,60,47,55,53,37,51,52,63,48,66,49,48,66,62,48,42,49,51,48,60,46,57,48,56,59,52,55,48,47,53,49,45,43,43,53,56,50,57,50,49,55,54,45,57,43,56,50,51,57,50,51,57,51,41,54,59,46,48,48,55,62,53,54,58,45,35,56,42,46,48,47,47,56,50,52,51,40,59,52,61,50,57,55,44,34,43,43,54,56,50,43,44,58,45,46,46,50,46,55,53,51,42,49,60,46,53,69,50,44,52,47,54,49,60,38,64,39,37,52,54,45,47,40,50,42,51,51,52,54,44,53,44,47,68,44,56,46,55,55,54,46,63,56,48,49,47,59,50,58,40,51,51,50,55,51,58,50,65,51,53,50,61,41,46,50,56,52,47,49,51,46,58,46,46,53,38,45,57,52,41,47,50,59,41,57,51,44,46,59,51,54,61,54,49,57,56,45,49,50,59,51,49,54,47,51,44,41,46,33,50,50,44,43,51,49,55,55,55,52,38,64,56,51,57,54,55,48,49,52,33,44,74,48,68,39,58,53,35,48,58,50,57,47,46,47,53,50,50,61,45,39,49,52,47,44,48,55,52,58,47,40,68,51,55,54,58,54,55,53,45,49,53,48,52,45,40,55,37,56,38,46,46,44,50,64,43,61,42,41,30,62,65,37,56,67,47,49,31,57,53,52,51,45,47,63,50,49,43,50,50,42,63,48,51,58,59,56,58,54,57,56,48,49,46,54,60,51,50,60,67,54,49,50,62,49,57,59,48,48,44,49,51,49,31,44,40,50,50,42,57,50,47,50,48,49,56,64,47,43,63,29,51,41,59,53,39,58,51,48,56,61,60,49,58,52,46,53,52,50,57,51,61,53,56,40,53,61,47,58,61,48,58,58,71,60,46,61,46,53,56,50,52,58,59,39,57,48,49,47,44,45,51,47,50,53,37,39,50,49,48,43,47,50,68,52,46,48,58,35,57,52,60,53,60,47,46,65,46,55,48,40,47,49,42,49,44,38,46,47,48,47,36,51,48,51,63,53,47,45,51,55,54,48,62,44,53,46,47,56,45,44,57,52,39,51,51,56,48,43,54,63,63,51,51,50,54,62,52,47,43,56,57,49,45,52,46,55,66,44,53,56,46,54,56,50,63,52,51,54,60,54,54,48,49,60,46,42,44,50,44,50,49,52,55,47,50,48,53,51,40,45,64,66,52,49,44,50,49,56,49,59,50,45,54,51,47,48,50,47,50,48,47,53,35,46,49,44,41,52,50,48,56,44,56,51,61,67,42,53,47,60,50,45,55,61,58,56,52,40,51,63,67,42,57,52,58,51,49,52,55,51,54,55,48,57,42,43,45,62,57,47,59,55,56,48,50,60,53,60,41,41,56,62,57,59,46,47,60,49,45,50,57,54,48,54,52,45,57,53,45,58,49,53,68,51,46,49,54,45,55,46,47,50,47,60,52,59,45,52,51,45,47,61,54,51,37,49,56,50,65,60,47,47,48,51,44,43,53,52,46,58,39,33,49,50,73,49,54,58,53,47,43,49,47,53,49,52,38,62,55,58,41,50,53,44,58,46,48,44,57,54,48,40,46,56,65,50,44,46,58,56,47,47,39,61,50,63,46,59,54,53,55,46,50,55,51,55,45,45,55,39,57,53,59,47,50,45,51,58,49,47,50,50,51,49,49,67,51,56,34,52,57,57,39,53,44,52,50,43,42,45,47,54,42,49,52,42,63,39,61,42,47,59,58,51,47,52,58,49,47,59,43,54,40,60,43,43,61,47,55,52,39,57,56,48,46,59,49,46,50,48,56,48,48,44,46,56,44,51,50,70,50,42,55,58,53,45,49,43,59,52,51,56,39,36,51,68,50,47,51,42,47,54,41,46,40,52,53,43,58,50,51,54,54,52,44,55,57,49,64,53,49,53,46,55,39,57,46,48,42,49,44,63,49,56,46,62,45,47,50,51,54,49,39,37,54,44,64,59,49,47,62,50,45,43,60,53,41,55,50,45,52,56,56,46,59,51,49,54,56,50,45,41,48,43,59,51,49,50,52,51,48,57,62,55,51,39,46,40,40,64,59,52,48,50,47,51,45,46,46,60,46,48,48,52,55,40,59,49,53,52,60,51,35,41,47,50,51,53,47,50,50,59,40,50,55,55,45,51,47,45,54,54,48,43,40,50,55
