# Supplementary material for: Poisson pre-processing of nonstationary photonic signals: Signals with equality between mean and variance
Source: PLoS One. 2017 Dec 7;12(12):e0188622. doi: 10.1371/journal.pone.0188622 (PMC5720749; doi:10.1371/journal.pone.0188622)
Supplement: S1 Dataset — (ZIP) [file pone.0188622.s001.zip › data/model/mungs_model/model_mungs_01_61.dat]

44,50,50,48,44,53,64,60,33,38,49,56,49,44,58,49,50,45,56,48,55,40,47,42,48,54,54,50,46,47,51,31,44,51,47,47,55,59,56,46,59,51,57,45,56,51,44,34,51,49,51,46,39,49,55,59,64,59,60,46,57,54,53,52,48,55,55,40,48,50,49,49,55,47,64,47,49,58,56,65,45,54,49,56,48,53,57,51,50,53,54,57,54,49,47,56,39,44,43,51,53,50,56,50,62,52,44,43,53,52,46,52,42,48,49,57,54,52,47,55,53,47,55,53,54,46,37,34,54,57,47,66,43,52,55,44,45,51,48,47,52,57,53,65,48,52,54,66,46,61,63,52,47,48,40,60,44,45,47,50,51,49,43,44,47,57,47,46,63,51,53,51,46,70,45,46,43,58,45,42,32,52,50,54,55,53,68,57,46,38,41,51,49,49,48,47,49,39,59,59,56,59,42,55,45,47,67,59,50,45,49,54,49,57,67,67,40,57,51,36,61,36,38,39,46,41,54,51,48,58,46,50,52,48,56,44,54,51,48,51,54,49,54,48,48,73,50,61,32,53,56,56,36,38,52,44,49,47,49,52,53,55,42,44,70,46,63,51,56,47,58,49,41,47,41,54,56,31,52,55,59,61,51,57,63,50,46,42,53,51,38,54,66,53,55,56,48,55,47,47,52,50,48,48,57,47,53,43,54,51,49,38,54,41,59,51,40,50,55,58,42,58,43,42,57,49,48,59,59,40,51,50,57,55,52,52,51,60,44,39,47,44,49,60,52,51,50,40,45,58,47,49,42,49,44,48,46,47,58,61,50,50,63,53,38,55,56,37,58,57,53,36,59,53,43,55,54,53,51,72,63,60,51,50,57,60,64,54,55,48,52,45,47,52,52,68,63,60,39,63,42,37,59,61,61,55,51,49,57,42,61,48,34,46,54,45,55,43,45,57,55,62,43,50,51,46,62,53,55,53,44,42,48,58,50,39,41,45,56,55,58,56,46,38,45,52,67,53,56,48,56,46,41,50,54,55,49,42,52,47,43,48,53,56,43,59,51,47,54,52,56,47,54,56,43,63,51,55,53,69,53,43,41,55,55,43,39,64,63,46,53,51,59,57,47,65,58,40,59,49,48,54,53,64,50,49,47,48,53,50,44,54,47,39,45,42,33,59,40,47,49,57,70,49,66,60,62,43,49,50,64,44,58,39,52,56,41,47,65,53,46,54,41,50,47,57,60,55,52,51,41,56,52,51,51,51,43,61,55,42,49,52,50,55,57,58,42,43,61,53,55,49,42,49,58,58,52,56,45,55,43,47,54,39,52,55,43,35,48,42,51,60,44,44,46,55,56,56,49,43,46,38,51,50,57,53,47,50,41,59,66,41,54,48,50,47,56,52,63,58,51,59,52,49,46,51,63,46,60,52,44,39,40,35,50,45,49,42,39,56,59,44,55,54,55,51,56,42,55,46,45,43,43,58,41,48,59,70,53,47,48,43,59,59,51,55,53,54,63,45,52,47,64,49,54,43,51,42,45,40,55,50,43,37,50,44,51,44,59,68,43,42,46,43,58,61,32,46,52,55,53,56,48,54,50,51,54,53,48,51,55,49,57,61,53,46,62,50,38,45,58,54,41,45,38,37,55,58,42,43,56,47,54,54,45,45,58,58,49,43,39,54,55,50,38,61,55,38,57,50,57,50,65,57,46,44,43,53,55,50,49,50,50,45,60,45,48,52,46,51,53,39,57,58,54,50,72,42,58,53,42,61,59,36,46,46,52,54,44,60,56,54,43,46,47,53,49,62,58,53,51,45,52,41,62,39,42,52,47,44,47,55,39,45,43,57,71,68,39,38,45,47,47,49,52,50,47,54,60,41,45,44,57,63,57,51,51,50,51,37,44,55,50,48,43,52,43,49,52,56,49,33,53,31,63,46,49,56,50,56,55,51,37,62,51,59,45,48,46,43,54,48,44,47,41,61,40,49,50,58,38,42,40,57,47,64,59,42,55,50,68,48,55,48,65,63,57,40,49,60,57,51,58,53,56,51,56,45,67,39,51,59,43,50,48,43,49,50,58,71,44,59,49,57,55,47,45,57,42,41,62,50,48,46,57,42,48,43,54,62,43,42,51,58,51,49,50,45,53,63,46,41,51,56,50,54,53,56,55,45,53,41,38,47,44,48,52,54,47,46,50,40,48,37,51,52,61,57,45,50,46,35,52,60,42,56,44,57,44,60,48,55,48,56,55,60,50,45,54,49
