# Supplementary material for: Poisson pre-processing of nonstationary photonic signals: Signals with equality between mean and variance
Source: PLoS One. 2017 Dec 7;12(12):e0188622. doi: 10.1371/journal.pone.0188622 (PMC5720749; doi:10.1371/journal.pone.0188622)
Supplement: S1 Dataset — (ZIP) [file pone.0188622.s001.zip › data/model/mungs_model/model_mungs_01_62.dat]

55,52,60,49,47,45,59,44,41,55,55,52,54,51,55,56,37,52,38,53,47,47,45,49,50,52,39,51,55,46,47,42,48,43,54,46,55,39,56,51,42,51,46,37,49,48,53,56,56,63,50,56,41,41,59,53,51,57,43,46,49,51,57,51,49,50,52,50,63,41,45,43,56,47,55,49,52,43,48,39,41,45,46,57,45,54,48,56,61,55,50,48,50,48,51,58,43,43,49,53,52,53,73,52,44,51,47,56,49,43,49,48,52,41,54,48,49,71,39,48,38,30,49,56,53,53,58,43,48,47,60,57,43,43,50,58,57,30,60,53,59,53,58,56,54,61,48,46,60,60,51,51,65,51,44,42,54,46,56,49,56,45,49,51,48,50,53,53,51,50,43,55,55,50,42,49,51,58,66,51,51,52,41,58,37,55,58,47,58,66,40,59,63,50,50,61,53,47,43,48,55,68,51,55,40,48,43,45,57,52,57,52,48,56,51,39,56,46,47,46,46,44,39,39,43,44,64,47,56,53,45,64,63,37,51,48,54,50,52,46,55,54,49,49,42,57,49,51,44,51,50,56,57,64,52,48,43,36,50,51,68,44,45,53,60,43,43,48,60,46,46,42,48,39,68,58,44,35,59,63,47,38,42,50,66,52,53,43,49,51,57,48,64,54,55,66,48,48,56,59,60,52,55,56,41,52,32,47,44,44,45,59,51,45,53,51,37,57,38,59,52,58,57,48,41,44,52,48,49,64,39,45,46,50,50,53,49,54,45,47,54,57,56,56,49,51,57,50,47,51,35,43,58,51,43,72,46,42,63,55,61,47,59,34,38,44,40,53,49,52,44,42,43,55,54,49,50,60,57,44,54,37,59,55,47,46,54,44,50,54,53,49,57,52,63,30,36,36,63,55,37,53,48,46,55,47,57,36,42,57,41,45,51,51,68,53,57,48,42,62,53,57,50,40,34,53,50,46,48,50,53,54,40,49,49,50,55,58,41,49,60,51,57,53,48,63,48,52,53,49,53,45,69,53,44,56,52,38,57,49,43,58,52,57,56,53,58,51,43,54,56,54,62,48,44,45,50,48,32,67,45,48,43,54,39,44,49,41,43,50,45,48,59,47,49,52,45,49,45,43,55,55,63,45,46,47,50,54,51,46,47,53,57,40,44,51,65,43,54,47,59,50,41,53,51,52,52,58,46,51,48,49,53,48,42,51,58,60,51,56,33,34,57,46,56,51,59,58,48,44,45,56,58,51,43,43,39,50,48,44,47,61,57,45,56,45,53,44,60,62,53,56,51,60,42,51,39,51,57,53,53,47,57,45,63,43,55,57,44,53,42,54,48,35,67,48,52,62,56,45,50,48,44,34,57,47,45,47,57,49,44,50,59,37,44,54,44,56,46,45,50,42,51,44,53,57,64,47,48,42,46,47,54,41,44,46,51,55,55,52,48,55,49,55,56,62,66,48,55,51,47,30,48,49,49,56,62,53,60,40,45,61,52,46,42,55,63,66,44,60,59,49,52,44,46,52,52,48,51,59,54,51,48,60,46,49,56,59,47,50,46,60,52,43,47,57,54,57,53,47,57,48,53,45,62,51,47,64,52,56,46,44,47,47,49,50,49,45,47,44,55,63,52,64,57,53,51,43,40,48,52,51,44,44,49,41,76,45,53,55,56,45,53,44,37,48,62,42,37,55,57,34,50,66,42,52,42,58,72,61,58,45,48,55,58,46,42,44,57,42,54,48,59,40,39,59,52,36,51,56,53,53,63,51,43,53,60,41,49,42,49,62,56,55,44,43,43,52,63,53,49,54,43,55,47,59,51,54,51,48,44,49,59,50,40,41,59,38,53,54,65,43,52,58,61,59,49,59,55,56,38,33,41,57,50,45,51,55,42,50,35,51,53,52,57,65,57,46,50,57,56,52,59,50,47,51,50,45,47,52,59,59,48,50,57,57,51,39,48,52,38,46,47,52,49,59,45,61,48,55,49,51,53,66,45,49,47,48,53,55,60,52,54,52,51,65,62,56,59,44,59,57,46,60,48,45,58,48,64,51,48,52,44,48,38,54,46,49,53,51,41,40,59,38,49,52,50,50,41,54,62,48,49,51,50,54,42,51,51,55,49,50,52,52,42,51,76,54,42,54,44,63,56,39,42,55,48,60,54,40,55,31,64,52,50,56,53,57,57,48,52,54,54,60,59,67,45,59,48,46,38,42,66,53,52,52,47,45,50,50,46,63,59,42,57,46,36,56,58,48
