# Supplementary material for: Poisson pre-processing of nonstationary photonic signals: Signals with equality between mean and variance
Source: PLoS One. 2017 Dec 7;12(12):e0188622. doi: 10.1371/journal.pone.0188622 (PMC5720749; doi:10.1371/journal.pone.0188622)
Supplement: S1 Dataset — (ZIP) [file pone.0188622.s001.zip › data/model/mungs_model/model_mungs_01_63.dat]

48,54,45,45,50,44,63,41,41,47,50,48,50,38,47,56,48,44,50,51,51,51,49,42,45,47,54,54,39,42,57,58,61,52,48,49,52,54,56,56,49,41,41,46,48,45,47,49,46,55,37,49,52,53,40,64,37,61,59,51,63,48,55,66,46,52,49,62,55,63,44,55,53,49,48,50,56,54,60,48,63,48,42,56,59,57,53,47,52,58,45,51,44,50,47,46,57,46,50,50,34,53,54,45,48,55,56,48,38,59,56,43,46,42,48,38,60,48,60,47,58,49,49,39,47,63,49,60,59,65,37,53,49,68,60,43,55,50,58,54,47,38,48,50,61,55,62,57,49,69,58,50,55,60,54,45,67,41,44,51,47,56,44,41,44,44,38,51,54,48,47,49,55,52,54,50,46,50,42,41,49,43,57,50,58,48,42,48,67,44,41,56,56,68,34,57,47,55,62,52,57,53,48,52,46,63,45,49,44,70,56,44,38,52,43,46,47,61,60,48,59,45,50,50,43,56,37,67,55,49,52,46,73,42,46,48,49,44,51,50,54,43,37,34,51,56,40,48,41,54,40,54,50,54,53,40,52,54,61,51,60,62,47,41,45,43,55,54,51,38,52,54,43,54,54,47,52,46,59,51,42,55,60,45,48,51,46,45,56,54,41,52,62,51,51,58,52,42,67,52,63,56,33,49,46,51,50,58,57,41,47,58,56,56,55,43,54,46,44,51,63,51,44,54,40,53,46,43,49,53,48,65,48,63,43,44,54,52,59,61,53,55,52,51,51,63,52,66,53,43,47,42,43,51,57,66,68,47,50,61,43,56,48,55,53,49,48,57,63,50,59,59,50,47,53,43,56,57,55,44,61,58,39,51,62,41,42,42,51,52,46,39,54,51,48,51,56,45,53,54,64,54,37,57,55,47,40,44,40,43,48,51,60,43,58,40,58,61,35,45,49,60,53,43,48,45,38,37,36,44,46,52,58,49,50,50,58,59,40,59,47,49,49,54,47,52,47,48,63,53,54,49,55,57,54,46,46,56,48,50,45,46,37,48,56,53,52,48,49,43,42,51,41,37,42,39,46,47,51,52,48,64,44,55,48,54,52,46,51,50,37,35,42,59,43,57,50,46,46,53,43,56,54,48,54,43,38,61,50,35,38,52,56,40,48,47,45,54,43,48,63,44,50,53,46,57,59,46,46,57,56,51,44,54,59,51,49,55,42,63,47,47,48,49,50,52,45,56,64,48,50,48,49,55,49,54,57,48,47,48,51,43,48,51,54,46,42,51,47,42,47,52,53,43,57,52,53,47,50,59,44,55,47,62,50,47,45,42,47,48,40,50,56,53,54,49,60,53,48,53,52,62,47,51,61,54,66,62,44,52,49,54,43,49,59,42,50,48,40,43,55,65,41,63,43,53,41,51,61,56,42,54,55,47,55,54,41,57,49,54,50,61,43,63,52,53,42,40,48,50,44,47,49,55,53,48,53,50,46,57,44,49,61,56,52,60,58,63,52,53,47,53,56,53,58,43,41,40,57,52,42,43,56,42,49,46,48,56,59,61,45,52,47,60,45,36,55,59,48,53,53,46,43,49,51,46,53,50,60,62,44,53,50,51,40,50,49,44,55,55,49,53,68,54,56,37,40,63,55,54,48,50,55,50,53,52,52,48,73,57,68,47,53,56,45,38,55,60,41,52,59,58,63,44,37,43,63,64,54,57,58,56,47,38,48,54,53,52,51,48,51,40,54,46,38,55,52,42,42,39,35,57,54,46,71,40,35,45,43,57,49,47,56,55,40,61,57,50,50,54,45,43,51,46,51,55,44,47,53,52,46,47,41,51,64,47,50,36,64,54,54,65,50,71,50,42,56,46,53,36,54,44,47,56,55,37,47,58,45,54,50,59,43,34,59,29,56,44,54,40,51,51,44,50,57,44,46,42,48,52,62,54,66,60,57,48,54,41,55,62,42,48,50,47,54,40,44,52,51,49,56,58,60,58,56,57,48,59,52,56,60,48,50,47,52,56,47,51,44,50,44,50,54,35,52,59,47,45,42,58,48,45,46,45,46,48,46,61,50,44,42,49,61,56,63,43,45,51,53,40,52,64,40,59,51,45,52,53,48,41,61,54,52,41,60,48,45,55,47,49,50,43,49,56,42,57,53,39,48,60,37,56,58,48,58,52,51,45,52,51,46,53,47,61,51,49,50,45,51,49,47,38,47,46,50,40,54,55,41,47,45,59,57,44,46,51,48,50,50,56
