# Supplementary material for: Poisson pre-processing of nonstationary photonic signals: Signals with equality between mean and variance
Source: PLoS One. 2017 Dec 7;12(12):e0188622. doi: 10.1371/journal.pone.0188622 (PMC5720749; doi:10.1371/journal.pone.0188622)
Supplement: S1 Dataset — (ZIP) [file pone.0188622.s001.zip › data/model/mungs_model/model_mungs_01_64.dat]

45,57,50,43,41,49,50,49,50,62,50,50,50,57,54,49,42,54,42,42,52,48,56,46,42,41,49,54,49,54,41,46,49,56,57,44,47,35,52,48,47,49,58,56,54,53,48,62,40,52,56,37,49,52,49,45,60,45,55,48,56,47,51,47,43,41,49,41,46,39,50,52,57,53,51,51,53,57,54,50,59,44,49,51,47,66,47,48,44,53,44,57,57,56,37,41,47,36,49,46,54,43,48,40,59,41,54,48,42,47,43,63,46,52,57,42,50,53,55,45,53,48,56,54,59,64,43,51,46,50,50,57,46,53,49,67,52,55,39,52,42,54,48,48,45,40,54,52,52,57,48,52,45,61,58,45,48,48,35,63,55,52,47,61,66,45,54,50,64,64,56,66,54,50,56,49,49,45,54,48,36,55,60,58,55,51,48,45,43,55,47,45,36,59,57,52,47,39,59,51,42,60,51,47,52,53,51,53,54,57,50,49,61,54,58,56,50,53,58,54,41,59,61,73,59,44,53,53,50,53,49,45,54,48,45,48,46,42,49,45,59,54,43,55,58,51,47,41,48,53,57,57,49,57,42,41,49,62,43,60,58,57,33,46,37,54,59,57,53,46,50,54,46,43,48,49,54,60,50,43,59,48,48,58,55,56,51,56,55,56,47,69,62,57,43,42,50,42,69,55,49,44,53,55,57,54,50,49,50,44,39,55,54,48,49,44,45,53,61,47,47,57,53,56,61,51,47,59,63,58,54,46,45,44,59,50,44,43,54,61,51,41,43,56,52,52,53,42,62,47,53,52,52,51,42,39,47,43,55,44,53,47,47,54,37,53,43,48,56,42,47,45,56,42,42,52,57,64,53,49,62,49,57,58,47,49,48,49,64,54,57,46,45,40,45,43,55,49,52,52,66,42,50,50,51,60,55,45,51,55,58,60,63,46,44,56,39,54,58,47,65,52,57,43,45,50,44,53,59,47,45,59,44,51,46,46,53,50,58,64,49,55,53,45,41,38,45,43,43,55,57,55,58,62,51,58,49,53,48,46,50,52,55,59,51,51,67,47,48,60,46,48,58,42,54,37,52,40,48,43,57,50,35,59,53,31,52,52,48,61,54,54,36,55,58,51,39,58,48,58,56,52,56,49,64,48,51,48,52,60,60,41,49,45,50,43,56,54,58,60,48,65,56,50,49,47,49,62,49,48,64,57,49,46,43,48,44,56,45,46,61,46,56,47,46,48,51,56,64,46,47,46,45,56,47,58,59,52,46,51,48,54,47,49,44,51,43,44,40,43,47,53,44,57,43,52,41,46,37,54,59,57,49,55,52,55,63,67,41,52,50,56,61,58,59,50,42,43,51,50,53,50,59,60,45,51,44,56,45,50,51,44,59,52,55,54,35,51,54,52,49,58,48,62,61,50,57,45,63,67,49,48,55,44,49,46,35,39,37,37,51,45,40,43,43,51,53,51,48,43,40,52,45,37,50,57,43,47,55,48,52,52,44,48,49,39,51,55,48,53,58,55,47,53,45,51,46,54,33,50,48,55,44,47,62,45,45,51,53,33,54,46,59,38,42,41,64,54,38,43,46,61,41,46,48,45,48,67,52,51,52,52,60,51,49,58,35,55,53,61,51,51,60,58,35,33,53,45,53,49,50,52,62,51,67,39,48,63,46,47,49,41,51,60,44,52,49,55,58,60,53,51,55,40,50,43,59,46,50,62,51,63,50,43,43,58,60,60,49,54,37,54,49,47,36,50,49,55,37,46,66,54,65,52,47,46,42,50,48,47,59,42,51,49,54,50,58,50,33,48,45,46,53,46,48,52,52,59,36,46,62,43,57,47,34,45,44,51,53,55,38,60,48,52,54,46,60,61,50,50,53,47,53,52,44,56,40,59,48,51,50,53,46,42,53,64,41,54,49,53,55,49,46,50,48,53,49,49,46,52,56,61,52,50,46,63,53,55,52,48,50,41,44,49,49,41,55,38,55,53,58,55,56,35,52,57,52,45,50,48,40,50,54,55,61,56,51,47,63,44,39,62,44,44,54,37,48,51,50,49,49,42,41,51,55,54,49,46,51,60,57,50,47,45,44,52,48,52,54,56,50,43,43,40,48,46,45,50,46,63,50,53,59,43,42,54,52,40,61,43,67,47,41,50,50,50,40,73,48,53,51,54,51,40,50,61,41,58,51,44,49,64,46,50,56,59,70,50,45,52,48,46,46,58,50,40,46,52,39,53,53,35,68,47,52,40,55,45,55,59
