# Supplementary material for: Poisson pre-processing of nonstationary photonic signals: Signals with equality between mean and variance
Source: PLoS One. 2017 Dec 7;12(12):e0188622. doi: 10.1371/journal.pone.0188622 (PMC5720749; doi:10.1371/journal.pone.0188622)
Supplement: S1 Dataset — (ZIP) [file pone.0188622.s001.zip › data/model/mungs_model/model_mungs_01_65.dat]

42,45,44,59,50,68,51,44,61,49,59,53,60,66,62,45,50,51,45,43,54,48,66,49,48,44,60,50,58,42,51,44,46,56,45,56,57,47,50,46,38,60,51,46,51,54,50,63,49,50,39,51,59,54,58,72,38,47,47,55,55,50,55,56,45,53,44,43,43,63,43,47,38,58,60,50,52,43,41,49,43,45,59,49,42,55,49,42,52,53,62,39,57,52,51,37,61,46,47,55,59,47,58,68,62,52,50,62,46,55,46,53,57,49,40,43,62,49,50,42,52,56,46,61,54,48,48,39,62,32,59,45,43,50,40,46,51,50,51,47,48,46,48,49,50,49,52,49,51,49,50,41,53,54,35,52,67,34,58,47,48,45,51,51,48,44,49,50,53,44,47,54,54,47,51,45,57,46,54,44,69,46,61,57,35,42,53,65,55,44,45,40,31,43,52,50,69,53,45,51,47,57,61,45,45,50,47,54,47,63,55,65,48,32,62,47,59,46,50,62,47,62,48,52,40,46,47,31,51,64,62,47,47,45,54,45,51,49,66,41,40,60,45,57,54,54,58,41,43,63,47,56,63,50,59,59,50,50,49,70,44,63,46,46,54,55,53,58,53,43,49,44,50,44,44,39,46,49,57,47,56,58,52,56,49,46,56,44,49,54,53,58,57,41,57,49,48,51,35,54,59,46,48,49,39,52,54,47,45,60,49,46,52,60,42,55,48,55,52,46,56,47,47,53,57,55,59,61,53,47,68,65,54,55,39,53,56,54,48,49,52,70,53,46,58,47,49,38,54,46,44,43,47,52,45,45,44,48,45,63,47,50,60,41,51,55,47,45,53,50,55,53,48,58,56,61,49,56,44,47,54,52,53,54,52,62,41,47,52,51,50,48,52,47,58,52,58,46,43,50,53,46,45,51,57,54,49,47,53,47,46,54,46,52,36,48,43,54,45,42,46,55,37,57,50,62,56,42,51,50,50,38,53,61,49,39,50,38,57,47,55,44,47,39,56,61,50,54,59,43,49,46,57,65,53,48,58,57,55,45,31,44,44,53,54,52,59,55,48,52,51,49,56,57,60,50,40,55,53,48,51,67,38,51,50,44,36,60,45,47,45,55,39,54,62,43,37,46,47,59,38,45,49,48,48,38,55,63,48,62,43,38,51,47,47,55,40,49,38,54,56,59,53,49,48,49,39,43,50,49,55,42,43,67,58,57,52,40,38,53,52,39,55,41,51,48,55,50,48,52,58,44,55,49,56,42,49,50,51,59,49,49,60,49,53,42,46,50,45,48,43,52,55,53,55,46,46,42,58,49,64,46,59,37,46,55,45,38,53,43,50,51,54,45,49,54,65,56,54,40,58,53,44,41,45,50,43,51,46,47,49,46,52,50,59,58,59,43,56,49,49,57,48,48,57,49,62,53,51,45,37,56,49,45,45,54,43,52,60,53,44,52,56,43,57,35,62,50,58,62,57,53,60,61,42,56,54,43,46,71,52,49,39,55,58,56,53,49,47,54,41,64,47,63,42,55,58,45,49,55,49,38,66,58,39,53,55,48,62,52,43,52,43,52,47,48,47,53,48,59,61,53,46,42,39,47,60,58,54,52,45,60,62,45,50,54,48,43,57,59,46,43,48,51,45,48,40,56,47,54,65,50,53,47,61,49,46,55,54,38,49,53,45,47,43,53,45,44,45,49,58,49,47,53,45,45,46,54,53,50,47,56,55,42,48,56,57,59,46,47,57,44,49,51,42,60,51,52,50,65,57,57,53,53,50,59,53,51,53,61,47,55,56,37,40,65,51,51,61,56,51,55,47,62,55,47,55,44,51,48,50,47,40,44,46,45,56,52,47,48,55,54,50,39,51,52,53,47,45,48,44,59,49,52,55,52,55,46,55,49,43,56,54,49,54,40,59,42,49,43,40,59,57,48,47,47,54,51,52,55,52,53,58,44,51,60,49,45,56,47,65,44,45,51,39,47,55,37,56,51,52,48,56,43,46,44,45,38,46,53,47,51,58,51,59,48,47,49,51,51,49,50,55,56,49,57,49,44,57,39,54,56,52,61,56,40,52,47,56,39,46,57,62,63,50,61,59,56,66,37,62,43,50,43,50,53,40,53,50,42,37,52,55,48,49,45,48,48,60,38,68,43,55,45,53,53,35,52,64,47,54,56,54,47,56,48,48,61,44,43,46,45,48,48,45,46,56,47,53,44,52,50,50,42,47,50,50,46,50,56,57,46,43,40,46,49,58,61,62,48
