# Supplementary material for: Poisson pre-processing of nonstationary photonic signals: Signals with equality between mean and variance
Source: PLoS One. 2017 Dec 7;12(12):e0188622. doi: 10.1371/journal.pone.0188622 (PMC5720749; doi:10.1371/journal.pone.0188622)
Supplement: S1 Dataset — (ZIP) [file pone.0188622.s001.zip › data/model/mungs_model/model_mungs_01_66.dat]

51,52,50,49,47,54,51,50,40,45,50,40,57,48,52,57,55,32,63,47,56,67,49,39,50,37,52,53,60,38,50,50,53,58,42,51,52,46,42,38,46,44,56,56,52,51,30,52,44,54,57,59,54,58,55,58,45,49,41,56,49,56,47,45,45,49,51,45,58,45,48,44,47,51,59,38,48,76,50,57,32,40,44,43,46,42,60,50,59,54,46,43,57,53,44,56,40,42,63,51,41,42,51,63,52,43,55,46,57,46,54,45,52,41,50,54,48,45,52,53,53,42,59,50,46,47,59,53,43,52,48,57,63,66,43,52,59,52,38,55,55,46,50,50,52,48,42,42,53,59,43,57,50,46,63,54,67,57,54,50,56,53,40,46,62,38,53,53,49,49,44,51,62,63,49,43,56,55,55,50,48,67,41,46,60,59,52,52,42,45,58,52,47,43,48,55,48,50,59,70,61,51,54,46,59,66,46,46,44,48,44,63,58,62,43,38,43,57,51,47,52,55,52,59,53,50,37,46,52,53,32,56,57,57,52,46,38,48,58,54,40,54,47,49,55,44,55,35,55,65,64,41,43,41,47,58,59,48,53,56,52,51,48,56,50,38,34,60,44,53,48,53,54,61,64,44,51,45,42,51,67,51,48,47,58,57,48,67,40,54,50,45,63,54,59,45,60,35,61,44,47,50,54,54,49,50,63,41,43,57,37,48,59,51,68,61,55,48,52,47,47,47,42,46,44,58,60,46,38,47,43,40,47,50,34,44,53,53,59,40,54,45,55,53,52,54,49,43,57,47,56,44,55,53,53,49,46,54,47,41,42,43,57,46,56,46,54,48,48,49,63,50,53,47,35,57,51,54,48,43,44,50,48,52,63,45,61,45,59,46,53,55,55,58,57,54,62,48,55,62,47,51,41,51,55,54,50,63,40,52,53,41,65,56,47,54,51,47,50,45,45,51,56,47,45,52,47,52,41,40,56,39,32,52,45,60,44,61,43,43,61,52,70,45,52,58,46,58,49,43,46,50,53,53,46,54,53,41,59,47,48,50,56,40,49,48,53,42,46,46,47,47,54,67,63,46,42,43,46,52,61,52,60,43,65,39,51,64,57,48,48,44,44,37,51,56,50,50,72,52,54,59,55,52,58,42,56,49,52,50,49,50,47,54,59,67,56,61,37,57,40,40,49,41,52,46,60,37,37,52,39,43,58,59,52,48,41,47,52,43,59,52,54,54,44,55,48,54,40,47,48,48,42,54,49,46,58,47,49,50,51,60,57,38,44,47,52,47,55,46,53,55,53,57,59,41,46,48,57,46,51,46,51,45,66,55,49,69,47,49,44,50,43,46,51,62,44,53,54,61,39,55,58,53,42,57,47,55,51,71,53,60,54,55,56,57,40,48,56,44,45,51,47,57,44,41,45,47,50,46,47,56,39,54,44,44,53,60,45,42,54,47,50,49,54,53,45,61,50,52,55,47,44,52,58,53,54,47,45,53,50,64,52,60,55,53,49,44,38,56,54,55,60,46,53,50,53,53,56,45,51,56,57,41,60,54,39,49,46,51,36,44,59,55,66,57,36,38,59,48,57,44,47,53,55,46,53,47,46,47,55,65,54,58,72,46,53,49,55,54,45,53,60,49,50,50,46,60,56,51,61,44,37,42,39,49,46,51,53,45,42,46,43,59,51,59,41,53,57,53,57,47,54,43,52,43,51,51,59,59,52,58,65,52,66,58,49,51,47,40,50,50,41,43,56,52,63,51,57,50,56,43,47,48,55,55,58,57,44,45,49,53,61,46,41,48,53,51,52,46,53,49,63,43,58,46,51,54,48,44,56,71,52,57,63,64,44,44,62,38,50,40,47,54,54,53,44,43,52,55,60,52,43,42,47,54,54,49,56,56,60,47,54,45,46,51,54,35,51,48,49,49,51,57,57,36,47,52,63,51,53,39,44,43,59,51,41,61,47,49,42,47,63,53,58,52,54,49,37,51,35,50,51,60,61,37,48,44,45,51,58,47,57,53,49,56,49,60,47,59,54,46,52,58,51,52,57,57,44,45,62,57,63,47,45,58,49,58,57,42,65,64,50,47,45,50,42,54,53,51,42,53,51,51,55,57,44,42,64,50,46,46,59,61,51,59,44,55,65,38,54,62,50,54,50,51,45,44,50,44,37,56,50,66,39,30,46,42,53,51,42,47,57,44,58,54,68,45,53,56,61,43,48,60,41,54,48,46,62,64,51,55,52,34,50,45,57,38,52,49
