# Supplementary material for: Poisson pre-processing of nonstationary photonic signals: Signals with equality between mean and variance
Source: PLoS One. 2017 Dec 7;12(12):e0188622. doi: 10.1371/journal.pone.0188622 (PMC5720749; doi:10.1371/journal.pone.0188622)
Supplement: S1 Dataset — (ZIP) [file pone.0188622.s001.zip › data/model/mungs_model/model_mungs_01_67.dat]

48,57,52,57,49,46,50,48,59,54,51,46,48,61,53,55,42,51,51,47,53,46,53,57,58,48,43,65,47,58,43,50,57,45,48,63,57,71,55,48,52,42,57,45,38,52,48,47,43,44,56,54,64,48,51,52,58,63,60,45,40,49,55,72,56,52,53,54,40,52,43,56,46,54,46,57,46,48,52,53,44,39,51,45,51,54,50,56,55,41,53,55,61,35,47,53,63,58,44,59,56,50,55,43,58,56,47,48,51,58,46,48,48,54,56,56,42,47,53,42,57,56,60,54,54,58,52,64,55,46,49,46,50,48,59,55,51,56,51,45,54,36,58,47,41,45,67,45,57,55,47,51,46,56,46,47,47,52,52,46,55,65,56,49,50,57,49,48,48,47,52,59,44,54,50,45,55,49,50,49,41,58,57,48,53,48,52,60,52,45,50,56,50,49,48,50,52,47,62,47,37,44,36,42,60,48,55,39,49,45,53,47,51,64,44,49,37,42,43,47,51,46,42,56,63,57,43,47,46,50,46,56,47,49,40,64,55,44,48,44,46,53,55,46,42,49,43,48,42,42,49,34,44,43,47,53,64,57,34,51,51,44,47,50,59,53,53,54,35,62,65,47,41,41,47,61,54,56,53,62,60,54,53,48,47,46,57,53,49,59,48,52,64,43,52,65,41,54,54,54,45,59,53,55,53,58,47,43,48,70,45,60,50,44,49,50,36,52,56,54,55,47,63,47,48,46,43,40,37,47,44,51,48,46,53,59,55,62,64,51,54,52,42,51,40,52,51,48,58,41,64,59,56,61,46,54,49,53,46,53,45,56,59,42,52,51,50,51,33,50,44,56,51,57,43,53,64,51,61,47,48,55,66,45,41,37,50,49,53,65,50,61,44,52,52,44,61,55,64,55,49,49,58,51,48,49,40,44,46,47,54,45,49,48,58,53,53,49,46,48,49,54,38,52,45,45,59,55,44,43,44,47,60,59,55,59,38,38,45,52,46,50,53,57,43,52,42,54,47,47,52,53,53,54,51,59,55,55,50,50,41,51,56,41,50,44,48,39,41,44,54,52,45,53,58,59,55,53,58,54,44,56,45,59,54,48,39,46,42,44,65,52,53,43,46,43,38,46,62,43,51,38,55,52,61,55,45,51,50,45,54,58,44,48,51,51,43,42,49,42,40,60,46,45,49,44,49,49,55,66,40,63,45,62,44,52,51,52,58,63,48,59,49,44,50,34,45,52,52,39,58,57,53,34,39,51,52,44,54,54,42,42,44,52,51,47,50,50,54,57,51,48,43,55,41,35,44,52,45,55,51,41,50,46,44,40,45,58,50,65,58,57,40,57,47,55,54,56,48,42,47,50,45,46,47,45,59,43,58,55,57,43,62,41,47,38,56,52,41,52,51,56,49,51,54,45,41,58,51,54,53,50,42,60,48,50,42,49,52,56,50,55,46,50,56,60,51,36,43,62,51,32,44,45,54,52,55,44,55,46,48,63,52,51,54,56,47,34,51,53,61,53,52,49,55,46,56,50,49,57,53,51,62,50,58,54,43,51,51,52,70,65,52,46,56,50,56,48,55,43,56,43,55,55,53,52,52,58,45,50,47,49,43,47,48,54,51,61,56,52,37,44,46,56,58,48,46,41,38,43,42,49,50,66,43,50,43,56,44,51,42,37,43,49,44,55,52,52,44,51,43,47,57,38,45,53,39,55,58,53,44,69,48,39,47,48,59,57,38,49,48,44,66,49,49,48,56,52,55,52,43,51,49,46,49,41,53,54,50,54,53,45,45,42,58,50,53,50,49,36,56,47,56,52,49,48,57,58,47,64,39,60,60,47,57,42,36,58,47,36,45,53,50,60,52,46,47,55,50,50,52,55,47,49,47,44,55,48,59,49,40,43,48,54,62,57,40,34,55,47,54,58,45,62,36,51,49,44,42,67,63,47,58,66,58,58,61,65,59,46,50,51,57,46,58,41,48,47,46,45,57,54,53,55,53,52,51,60,47,41,53,45,36,53,50,46,43,54,45,39,46,43,60,57,45,53,53,50,52,51,44,50,49,52,52,47,51,56,49,52,53,42,60,40,63,50,40,48,34,60,56,40,44,49,53,48,56,43,54,58,51,48,57,60,62,50,44,37,52,50,70,44,51,55,56,53,58,51,41,65,62,45,42,34,47,56,57,47,41,46,39,50,58,45,59,52,43,52,45,55,46,69,53,52,60,40,62,45,49,51,47,46,54,46,47,46,58,67,53,38
