# Supplementary material for: Poisson pre-processing of nonstationary photonic signals: Signals with equality between mean and variance
Source: PLoS One. 2017 Dec 7;12(12):e0188622. doi: 10.1371/journal.pone.0188622 (PMC5720749; doi:10.1371/journal.pone.0188622)
Supplement: S1 Dataset — (ZIP) [file pone.0188622.s001.zip › data/model/mungs_model/model_mungs_01_68.dat]

47,49,64,53,47,43,35,47,45,46,59,45,39,46,44,52,47,52,58,55,51,54,66,43,49,56,64,52,51,59,44,41,61,67,42,59,58,63,48,60,45,55,39,34,26,58,63,45,59,51,62,40,51,53,37,60,42,50,40,58,68,42,70,49,45,44,57,50,54,45,49,48,40,55,51,44,50,62,52,37,54,53,51,54,50,58,66,57,54,48,47,56,61,40,40,57,39,53,66,75,40,49,63,50,53,41,39,51,47,52,39,56,66,42,41,46,56,54,70,43,49,60,55,50,38,59,46,42,58,58,53,56,51,52,46,52,35,53,48,48,55,60,53,49,60,56,54,48,48,58,44,48,45,50,50,49,56,49,62,41,50,56,46,60,61,40,46,43,55,53,51,53,56,39,53,59,54,53,50,44,51,62,31,41,53,74,46,51,36,48,53,58,43,45,46,54,50,57,44,52,46,57,55,41,45,47,39,51,53,54,47,61,53,47,44,73,57,49,57,61,53,42,59,49,50,51,53,46,65,51,55,44,40,48,52,49,55,62,63,53,40,55,51,40,65,52,61,36,61,58,67,55,50,56,50,44,59,48,51,63,60,46,49,50,47,55,50,49,63,45,61,46,52,52,55,54,66,43,48,47,57,55,53,45,53,43,53,54,48,61,44,44,41,59,58,46,47,46,44,52,49,47,62,46,59,46,40,65,52,58,45,57,41,71,41,51,57,60,54,42,36,46,54,54,60,57,45,43,46,48,52,60,62,47,46,53,39,65,47,41,55,51,46,42,46,55,63,53,46,46,45,50,39,50,51,58,50,53,59,42,53,52,64,53,58,47,54,37,47,38,51,54,53,55,52,49,48,52,45,34,53,57,52,39,59,64,35,46,64,51,58,45,39,52,53,44,46,44,43,52,45,54,55,52,55,49,49,51,52,60,58,51,57,45,54,54,57,53,49,60,55,56,59,41,51,50,47,55,47,62,52,52,46,55,49,53,60,56,48,57,39,49,59,45,42,48,54,49,60,59,39,58,58,62,57,49,63,42,54,40,52,47,48,47,59,49,47,47,53,62,40,53,55,49,50,49,45,46,59,45,46,39,64,47,43,53,57,53,33,45,41,56,50,62,49,69,51,57,48,48,52,60,45,58,51,45,47,49,49,59,52,49,47,50,53,51,55,73,51,55,53,51,49,46,51,59,53,45,51,48,53,59,46,52,55,43,46,59,48,60,46,45,53,51,54,58,47,49,53,45,52,44,54,54,43,51,42,49,53,46,64,55,47,41,35,49,56,47,51,46,43,48,55,35,64,51,56,58,48,59,64,43,61,40,45,52,43,50,55,63,64,64,38,50,47,41,43,49,45,51,51,51,49,52,53,49,46,54,44,48,49,50,56,48,40,55,49,61,46,48,45,57,59,46,52,46,52,51,67,59,54,61,59,63,49,51,42,58,59,44,57,59,51,50,45,61,50,61,50,52,46,52,47,51,50,44,52,44,50,54,52,60,45,57,54,53,42,47,55,36,50,53,49,46,32,54,54,75,50,52,54,44,63,45,49,57,45,47,53,63,60,44,58,49,52,56,55,37,64,57,52,42,58,48,58,52,54,60,36,43,61,52,59,66,49,39,45,47,55,50,49,48,48,51,35,53,52,53,45,59,47,38,55,41,48,34,61,49,49,44,55,59,46,54,59,44,37,49,40,49,40,45,62,48,52,52,55,50,62,38,37,47,35,61,55,46,55,45,65,58,50,46,51,48,66,48,67,48,38,55,53,40,62,37,39,42,52,43,53,42,71,45,64,56,48,63,56,43,61,51,40,49,50,55,41,54,58,56,48,36,49,57,52,62,44,54,44,51,37,44,58,55,32,44,40,49,49,66,49,57,52,39,38,54,48,39,64,55,45,50,44,52,52,61,46,41,47,57,58,49,51,45,48,40,62,42,50,57,42,45,58,46,65,52,54,42,45,52,53,65,49,49,45,50,40,42,36,49,41,46,51,57,58,48,44,66,51,44,42,54,40,56,46,62,52,54,60,48,42,49,52,57,38,55,53,47,50,38,61,48,46,55,45,48,56,46,63,51,45,49,50,45,52,49,53,38,52,65,36,46,54,58,49,51,49,49,60,38,42,57,44,56,48,40,45,57,54,47,44,54,38,48,59,57,51,50,56,46,64,54,65,38,42,59,34,44,56,45,43,55,38,50,42,47,60,50,58,48,53,42,61,41,51,61,45,28,36,53,57,43,43,42,66,41,58,52,45,61,47,48
