# Supplementary material for: Poisson pre-processing of nonstationary photonic signals: Signals with equality between mean and variance
Source: PLoS One. 2017 Dec 7;12(12):e0188622. doi: 10.1371/journal.pone.0188622 (PMC5720749; doi:10.1371/journal.pone.0188622)
Supplement: S1 Dataset — (ZIP) [file pone.0188622.s001.zip › data/model/mungs_model/model_mungs_01_69.dat]

57,59,57,42,46,32,53,49,47,44,42,41,52,44,50,42,45,47,43,58,59,55,56,59,60,54,38,55,47,56,52,45,55,55,38,43,48,43,57,50,54,62,57,52,41,50,47,39,58,57,42,40,57,44,49,44,56,59,41,58,63,57,49,54,56,49,57,39,42,48,48,55,52,52,50,63,45,45,51,44,40,53,41,40,51,45,38,42,61,69,41,46,41,41,48,49,35,51,47,64,64,50,42,44,46,53,67,50,53,43,50,55,54,42,52,50,51,48,56,47,46,57,49,63,42,42,41,67,44,39,63,60,46,68,65,38,44,43,48,59,50,41,47,49,46,55,37,53,53,55,49,52,55,51,58,64,48,50,55,57,52,46,46,53,39,58,53,42,55,47,42,49,43,48,50,48,44,56,57,50,54,63,42,64,47,47,49,52,58,45,45,49,61,64,43,47,39,42,37,56,52,51,57,47,40,40,67,60,57,54,45,48,50,46,71,49,43,45,62,54,51,44,34,46,54,53,53,50,47,65,65,47,53,29,45,55,54,48,53,61,56,48,64,48,54,52,52,45,53,56,65,45,48,45,52,56,40,48,62,48,60,40,53,49,68,60,50,47,53,52,45,66,59,55,52,54,47,46,66,36,47,44,55,53,45,54,55,51,57,52,54,54,68,50,54,50,39,63,49,55,48,44,73,48,55,60,51,52,45,65,60,50,44,48,53,63,64,47,50,67,39,43,62,56,61,44,52,55,66,50,49,48,52,53,43,42,56,61,51,49,41,50,49,53,37,48,43,36,61,60,62,43,55,56,45,42,53,59,51,66,56,41,53,50,52,51,57,48,50,51,53,47,38,56,68,50,51,39,46,54,47,55,52,46,67,50,49,53,64,61,48,48,54,49,45,55,39,47,47,55,69,47,43,38,62,39,52,51,50,46,49,42,58,49,60,49,60,50,35,46,46,45,50,51,65,51,63,60,44,58,48,54,43,44,45,51,52,51,52,49,55,48,49,47,37,48,57,51,62,49,48,47,54,48,48,58,40,63,46,44,45,50,60,51,51,44,44,53,53,52,48,54,45,54,57,62,49,52,54,53,44,55,57,39,53,48,49,68,49,55,52,63,45,57,54,53,37,54,44,38,43,62,59,51,49,46,48,52,36,30,51,45,56,50,49,41,51,59,46,45,46,47,54,58,49,37,61,43,45,56,49,64,42,36,48,61,52,60,48,48,60,42,63,48,42,45,45,61,45,65,55,55,53,56,51,58,51,39,40,57,41,41,44,44,41,56,51,44,45,53,46,43,39,51,56,40,44,49,45,45,51,46,58,49,51,64,68,44,50,33,51,48,64,49,48,64,55,44,50,45,52,44,56,60,55,48,54,43,48,65,50,55,41,56,49,51,67,54,47,49,54,56,53,46,34,52,47,41,51,59,49,39,38,51,46,40,45,48,52,54,40,54,43,43,57,54,63,50,57,48,40,56,57,49,46,37,49,51,41,64,55,47,41,44,37,53,59,47,45,40,43,49,58,50,41,58,50,56,47,61,47,42,38,55,44,66,61,41,50,39,57,42,55,54,37,55,44,38,49,41,46,48,56,53,40,46,47,66,50,52,44,61,44,43,52,53,51,56,60,57,49,56,47,44,54,53,46,53,45,56,58,68,52,50,46,44,55,41,47,52,39,53,47,38,50,67,44,58,35,56,53,48,45,54,60,49,61,39,66,54,49,54,53,48,50,50,41,63,48,49,55,57,58,60,62,50,53,55,53,64,50,52,53,48,50,57,44,52,58,44,59,37,48,55,47,58,47,47,52,49,53,61,56,52,49,57,50,50,65,57,46,54,49,55,50,42,52,48,47,48,48,49,44,50,45,46,66,50,53,40,48,55,46,64,57,58,65,38,48,47,55,64,43,51,33,61,61,49,43,60,44,58,65,49,61,61,61,46,66,65,46,65,35,53,44,48,50,52,60,67,51,58,60,50,53,47,44,53,49,58,51,57,57,66,59,46,43,54,50,59,45,52,47,55,56,49,57,56,62,41,44,50,54,47,65,47,50,44,44,50,47,61,61,64,62,42,48,51,47,49,60,64,50,63,52,57,53,44,43,51,41,43,56,53,51,48,53,40,54,54,59,51,57,58,69,53,54,49,51,44,36,45,48,59,44,55,45,53,41,50,47,44,50,47,48,56,32,48,49,42,51,52,66,42,50,49,59,54,50,56,50,43,51,46,43,54,54,46,36,55,43,48,45,53,41,50,52,44,41,56
