# Supplementary material for: Poisson pre-processing of nonstationary photonic signals: Signals with equality between mean and variance
Source: PLoS One. 2017 Dec 7;12(12):e0188622. doi: 10.1371/journal.pone.0188622 (PMC5720749; doi:10.1371/journal.pone.0188622)
Supplement: S1 Dataset — (ZIP) [file pone.0188622.s001.zip › data/model/mungs_model/model_mungs_01_7.dat]

45,47,47,50,42,55,39,58,50,57,48,45,46,55,46,48,29,61,43,59,50,50,54,55,46,49,41,53,50,49,40,49,51,47,41,58,54,42,52,53,61,50,59,51,53,42,62,43,48,31,49,55,55,50,45,60,48,62,43,50,60,46,49,58,50,59,53,64,59,48,47,62,45,49,48,58,41,47,58,58,60,60,39,56,54,47,46,47,60,52,48,49,56,49,36,55,53,44,47,63,59,48,46,55,56,56,43,64,48,55,55,52,36,58,49,39,50,55,54,58,48,47,64,56,58,54,51,34,59,61,46,47,53,50,62,45,47,51,41,52,53,60,64,54,47,44,48,63,53,61,62,57,52,63,57,43,56,41,60,46,54,37,45,64,48,51,45,43,66,39,58,52,47,70,53,47,53,48,54,42,48,53,53,44,55,34,60,66,45,46,49,61,41,63,59,53,49,57,51,51,54,46,49,43,32,52,50,60,42,54,51,50,53,58,45,50,46,58,51,58,50,48,57,52,53,63,51,49,53,50,53,62,51,55,53,52,53,58,44,46,57,47,61,46,41,64,48,60,59,40,50,43,63,53,38,56,33,53,52,45,38,57,49,41,55,50,54,51,43,46,48,51,60,64,59,55,41,44,54,54,52,50,56,64,45,52,57,42,41,50,53,48,59,43,44,48,46,53,48,57,50,47,58,48,50,36,51,53,48,53,48,52,48,65,53,48,47,48,54,60,47,50,54,51,55,51,38,59,51,60,49,67,49,54,57,41,52,67,54,60,53,51,45,49,52,52,53,51,57,44,54,73,49,54,66,65,40,57,62,59,56,59,49,43,57,49,53,45,46,47,42,47,51,57,49,47,49,58,51,44,57,49,50,39,41,50,52,49,45,63,38,54,57,36,57,50,42,60,42,55,52,45,48,48,59,55,49,59,51,53,43,56,57,49,55,46,43,43,47,53,51,53,56,55,51,48,45,48,42,47,54,47,50,68,58,41,57,51,43,46,43,42,56,47,54,53,57,40,44,43,50,58,49,41,41,62,53,34,46,63,53,52,48,57,42,58,55,45,61,53,46,60,45,41,45,60,62,41,58,44,63,54,51,51,41,46,46,47,62,46,47,53,42,47,51,39,49,56,48,53,47,53,52,49,40,50,60,34,52,44,43,49,45,45,52,63,58,56,43,33,51,52,55,53,58,61,48,41,45,51,52,47,37,37,62,52,62,49,47,57,52,62,52,49,48,33,51,45,60,50,43,44,41,44,55,52,61,42,49,46,55,41,55,51,46,47,52,44,51,55,47,55,56,49,53,46,57,46,47,58,56,49,55,44,54,60,43,49,57,58,42,55,64,51,42,51,47,49,48,42,50,62,67,50,39,55,51,54,49,47,60,49,43,44,46,56,56,44,49,45,46,54,41,57,64,41,60,60,57,63,45,61,50,52,75,41,68,50,50,51,49,52,53,66,53,42,50,49,50,53,47,56,48,49,54,51,55,49,52,43,44,58,52,53,50,41,51,40,54,51,41,46,39,53,44,37,57,67,65,53,49,45,46,43,41,53,42,60,40,48,35,37,49,43,46,55,43,56,50,61,52,45,46,47,45,56,64,45,52,61,47,44,55,47,56,60,45,58,54,47,52,47,51,58,54,53,37,49,54,53,34,43,54,54,43,57,59,47,46,55,46,46,50,51,49,55,48,40,69,58,49,51,44,44,45,51,51,47,45,45,53,49,42,53,47,45,55,53,45,54,56,38,50,52,50,47,44,50,47,53,42,61,58,49,54,57,59,57,38,44,57,60,47,46,47,50,42,47,42,63,65,66,48,60,39,57,52,57,45,48,38,66,43,48,54,65,46,55,53,64,41,60,58,56,53,53,44,58,43,58,55,64,65,53,51,58,53,44,54,52,60,52,58,52,54,59,66,48,52,53,51,54,43,48,40,50,47,54,38,56,51,46,59,45,47,48,49,54,43,61,42,48,52,41,59,43,53,57,56,45,51,51,54,47,54,61,39,50,48,61,51,50,39,62,46,37,53,49,43,38,54,45,46,50,60,64,51,51,53,62,63,53,60,49,53,56,68,47,46,45,50,45,49,53,45,55,52,39,53,48,45,49,59,48,51,58,62,61,42,57,47,46,47,44,45,54,45,58,51,50,39,54,65,46,37,50,49,37,37,52,43,61,64,43,58,51,60,49,46,48,45,47,48,53,56,61,60,67,52,56,44,47,57,49,63,47,51,53,54,56,58,53,51,54,55,53,37,71,37,52
