# Supplementary material for: Poisson pre-processing of nonstationary photonic signals: Signals with equality between mean and variance
Source: PLoS One. 2017 Dec 7;12(12):e0188622. doi: 10.1371/journal.pone.0188622 (PMC5720749; doi:10.1371/journal.pone.0188622)
Supplement: S1 Dataset — (ZIP) [file pone.0188622.s001.zip › data/model/mungs_model/model_mungs_01_70.dat]

49,55,49,55,59,45,50,59,44,48,54,51,41,45,55,46,52,42,59,45,52,42,54,40,54,49,57,47,63,38,46,53,51,55,53,47,50,45,54,50,48,50,51,49,41,50,52,55,51,41,48,42,48,62,59,57,38,59,54,53,48,51,55,45,39,52,49,56,61,56,43,67,54,64,54,56,56,43,40,48,43,51,42,50,53,48,49,47,56,39,43,47,54,57,47,56,45,56,50,51,48,46,36,49,65,53,41,52,52,45,41,55,47,51,51,50,64,35,41,50,52,47,58,45,51,41,42,55,42,61,68,47,60,40,37,47,59,63,61,45,41,64,48,53,52,53,49,49,49,50,47,38,45,50,44,37,53,62,53,54,37,51,46,52,34,50,46,51,58,53,53,51,65,54,48,47,60,41,41,49,62,55,53,49,49,49,45,42,47,42,62,59,44,44,46,55,53,50,44,38,57,53,77,47,45,41,42,51,46,38,56,48,51,50,47,51,45,57,63,54,60,46,52,50,55,45,53,53,36,55,45,53,43,44,46,44,58,50,54,50,55,44,54,53,47,44,49,63,57,56,54,47,41,68,74,43,55,61,38,44,51,52,53,48,51,38,56,45,53,48,42,50,58,44,47,54,45,38,55,41,49,49,35,40,52,51,58,43,54,58,46,52,47,63,41,41,61,59,43,34,53,41,51,64,48,35,49,55,56,60,38,51,53,51,47,43,59,48,48,58,62,46,55,41,48,49,44,63,53,54,43,56,47,52,61,46,61,46,62,51,57,60,47,50,51,73,50,51,40,41,47,52,50,49,54,41,45,38,53,47,56,44,49,43,47,37,45,46,41,49,48,47,54,50,48,48,45,58,47,54,48,58,64,59,49,65,42,60,40,52,55,52,52,46,57,40,55,59,48,39,46,57,63,47,49,60,57,59,47,53,52,36,48,43,52,50,50,43,53,51,53,40,48,56,50,37,52,42,57,57,52,55,44,48,59,38,54,44,58,47,49,63,52,60,56,47,50,50,49,40,44,65,65,59,39,47,48,50,47,40,51,66,57,59,53,37,45,51,53,54,46,53,44,50,45,37,54,49,48,44,45,43,41,50,44,43,52,52,60,44,40,53,41,53,45,50,50,46,46,39,51,47,44,48,57,42,59,54,39,46,56,51,53,40,57,60,64,53,42,58,48,44,54,52,48,40,50,39,42,46,51,49,43,46,54,36,52,46,40,41,48,52,62,61,49,58,49,60,58,53,50,51,43,45,61,58,58,56,42,51,47,46,54,52,49,51,47,43,58,52,57,70,62,46,51,51,62,54,50,61,54,55,50,48,36,59,67,47,49,50,54,46,44,51,46,57,49,52,42,51,42,41,55,39,48,50,52,46,55,49,50,48,44,53,43,42,53,64,33,46,43,53,40,55,52,60,51,59,49,47,66,43,52,50,46,47,48,62,40,55,56,51,62,50,55,45,51,54,40,38,51,48,34,46,65,47,65,42,47,53,46,44,41,57,37,50,56,57,59,60,48,40,38,45,49,54,59,44,59,53,59,51,54,49,61,54,56,56,53,48,50,55,55,67,52,41,52,48,40,58,72,44,50,52,46,51,54,50,57,48,66,50,56,53,43,54,44,48,48,52,50,63,41,49,62,49,55,41,52,62,39,46,48,53,48,38,35,40,52,53,56,50,55,54,58,46,59,61,54,50,48,45,39,46,35,53,60,42,52,67,47,39,48,42,41,56,42,57,58,44,47,50,57,46,35,50,57,39,50,60,63,59,43,47,53,67,47,51,66,64,45,35,54,55,59,47,36,48,51,43,50,52,50,50,39,58,53,54,55,43,49,52,34,57,55,52,44,56,62,54,50,56,47,50,35,55,49,47,46,43,51,40,49,44,47,52,45,56,57,52,54,50,56,46,49,42,50,52,44,41,49,56,47,43,65,56,48,60,54,53,55,55,57,56,43,52,47,57,51,51,54,48,44,36,39,65,59,45,48,55,50,45,38,58,49,46,58,51,65,40,34,40,51,45,54,46,51,48,59,47,63,44,52,51,46,56,54,53,59,58,41,46,57,58,42,32,52,48,52,49,66,46,49,47,45,47,43,49,40,50,60,50,42,49,64,58,42,49,54,47,58,54,52,51,51,56,41,51,53,51,44,57,50,47,36,55,50,35,45,53,43,56,45,65,53,46,45,52,56,52,53,42,47,53,63,55,49,42,51,52,49,51,54,53,36,51,56,56,57,45,42,48,50,45,49,54,40,55,48,55
