# Supplementary material for: Poisson pre-processing of nonstationary photonic signals: Signals with equality between mean and variance
Source: PLoS One. 2017 Dec 7;12(12):e0188622. doi: 10.1371/journal.pone.0188622 (PMC5720749; doi:10.1371/journal.pone.0188622)
Supplement: S1 Dataset — (ZIP) [file pone.0188622.s001.zip › data/model/mungs_model/model_mungs_01_71.dat]

41,49,52,44,48,41,50,52,62,50,49,32,66,55,56,37,34,51,42,56,61,58,43,52,53,50,45,33,41,58,62,52,47,52,50,51,41,51,55,42,47,44,50,48,67,55,44,42,46,43,59,40,52,63,52,55,52,45,49,54,54,64,50,47,47,51,46,63,41,53,57,41,46,54,46,51,48,54,50,56,58,38,53,45,56,57,48,43,50,42,48,47,68,54,58,59,44,63,58,48,50,40,49,50,61,41,43,48,38,50,59,57,52,53,49,56,47,50,47,67,42,54,48,59,58,50,59,45,57,58,37,56,46,46,61,52,55,50,45,43,48,37,53,46,48,46,42,51,39,55,66,54,48,52,31,51,62,38,47,58,36,49,53,54,49,45,53,59,45,58,46,41,56,56,49,57,61,54,57,55,51,65,54,52,62,55,48,49,48,47,58,55,45,53,55,55,51,45,47,48,43,62,55,42,56,56,56,42,59,47,51,51,50,51,45,62,46,50,45,65,58,51,48,39,53,51,39,48,37,44,50,49,48,52,53,55,47,46,60,50,54,50,54,48,55,37,61,48,46,53,46,55,44,43,49,51,53,51,57,63,47,53,55,54,45,53,48,54,51,44,41,57,52,51,51,48,52,58,51,55,45,40,55,50,50,47,44,52,39,47,44,55,49,64,49,58,56,60,50,50,44,38,57,45,60,61,66,47,54,54,58,44,49,47,46,70,35,61,59,69,41,43,59,51,57,53,56,54,59,60,50,49,39,56,50,46,64,61,48,37,53,59,54,46,45,41,53,51,53,68,48,57,47,45,52,62,51,54,64,55,34,40,44,55,47,48,53,59,44,52,54,47,57,40,56,54,57,62,48,56,57,44,56,50,49,55,50,66,58,51,53,50,48,55,53,51,46,37,44,63,53,43,51,54,56,56,43,55,56,61,59,48,51,53,47,59,41,53,42,52,56,46,43,58,59,49,45,56,47,49,41,47,51,50,58,46,57,38,42,45,53,62,42,55,55,81,49,42,59,47,58,46,48,52,56,59,51,52,35,50,45,38,43,54,56,55,47,50,54,42,45,61,43,49,49,48,39,59,54,50,60,45,52,53,43,51,54,47,47,58,49,47,49,41,57,58,51,60,52,54,50,45,40,52,57,57,47,51,42,53,45,49,39,42,41,49,52,56,65,56,55,53,54,56,38,58,52,52,58,58,52,46,61,47,50,39,44,59,50,63,47,55,36,47,53,43,43,53,52,41,58,54,45,62,58,54,54,50,46,62,53,40,62,40,51,45,48,45,43,55,48,37,38,46,58,49,59,50,43,53,49,55,56,62,47,45,59,39,62,46,45,45,48,44,51,76,56,47,48,61,40,58,53,57,47,45,42,53,76,52,43,47,65,42,52,54,59,43,36,51,51,53,47,50,44,43,42,60,49,42,50,40,52,40,60,59,52,64,42,48,51,48,42,53,41,52,47,45,50,46,56,49,43,61,56,52,45,48,54,45,51,45,49,51,50,50,58,58,43,43,44,52,51,52,44,37,60,51,54,50,40,54,49,59,55,53,54,58,52,63,44,51,61,54,38,55,46,48,46,41,45,52,49,54,77,49,51,66,61,57,43,58,55,49,48,39,45,75,56,54,49,50,44,54,51,50,48,50,50,49,46,42,62,53,37,47,51,47,54,36,37,63,48,53,51,49,42,51,56,38,44,57,39,47,71,49,49,54,59,52,44,42,42,41,46,46,62,43,59,46,53,56,58,46,52,58,49,55,48,47,52,38,47,60,47,52,50,54,54,49,46,52,48,55,41,64,47,52,56,49,44,39,56,52,47,53,55,49,52,42,39,56,51,54,40,49,59,48,41,43,51,45,53,52,44,59,66,55,66,59,52,52,49,54,61,54,43,43,54,53,52,63,61,34,49,64,50,51,51,55,50,51,63,49,54,44,66,56,42,50,41,53,36,55,54,44,47,41,54,46,56,43,54,45,63,62,56,43,48,47,48,52,55,58,38,41,42,58,49,40,54,53,54,42,46,47,49,41,47,54,44,60,56,44,49,38,54,44,56,49,55,58,55,39,51,51,46,50,61,48,44,49,49,53,47,53,56,57,50,50,48,37,55,60,44,53,53,57,42,55,54,45,63,48,48,41,56,51,54,49,50,41,48,49,60,58,37,37,50,46,54,56,52,44,49,53,38,63,59,45,37,65,50,47,48,55,50,41,48,47,51,53,43,50,49,64,60,46,61,64,45,52,39,34,42,38,47,48,50,48
