# Supplementary material for: Poisson pre-processing of nonstationary photonic signals: Signals with equality between mean and variance
Source: PLoS One. 2017 Dec 7;12(12):e0188622. doi: 10.1371/journal.pone.0188622 (PMC5720749; doi:10.1371/journal.pone.0188622)
Supplement: S1 Dataset — (ZIP) [file pone.0188622.s001.zip › data/model/mungs_model/model_mungs_01_72.dat]

49,60,60,54,58,43,46,53,40,65,43,47,50,39,37,58,56,45,59,57,48,39,50,40,52,47,45,32,49,54,45,52,52,48,42,50,41,44,54,44,64,60,51,54,45,61,49,44,54,52,55,55,49,57,57,46,54,51,50,52,56,58,56,58,60,66,33,52,45,53,52,50,41,43,39,50,59,63,56,42,46,41,49,57,40,46,53,61,60,50,62,48,44,48,40,53,51,48,49,57,44,57,45,71,48,51,49,40,53,39,56,54,41,44,42,46,54,54,50,46,51,45,42,56,56,53,62,50,63,51,54,42,51,45,47,46,53,59,43,59,43,47,43,54,50,48,48,43,38,50,47,52,50,68,54,36,45,47,47,51,41,35,61,64,49,54,45,41,40,50,49,58,34,44,55,47,58,58,47,43,63,58,63,60,48,54,57,48,51,53,58,52,53,57,47,43,44,55,61,43,44,56,51,43,55,48,47,66,60,43,57,53,47,57,41,54,60,68,47,49,51,50,42,43,63,55,50,50,46,50,38,41,57,56,46,47,49,42,51,52,49,43,52,59,44,49,36,49,55,42,42,57,47,51,52,51,49,52,52,46,66,49,53,43,53,47,49,44,45,58,58,41,59,46,52,47,70,48,60,54,49,50,56,62,51,67,52,57,42,52,48,42,45,37,47,51,48,48,43,60,49,47,34,44,56,44,53,55,50,61,48,58,39,60,53,53,53,54,49,69,51,64,50,48,59,53,56,40,52,55,49,45,43,75,49,46,55,54,50,45,53,56,55,59,52,59,57,49,40,46,33,55,48,42,67,53,65,39,50,51,50,43,41,59,44,52,37,59,42,46,58,49,47,47,55,46,55,37,56,52,46,50,35,60,58,54,49,53,38,46,55,40,48,50,63,44,57,44,56,38,38,44,46,47,50,41,47,47,55,31,56,51,45,57,60,36,34,49,46,47,53,42,43,48,58,56,51,50,54,48,52,49,54,52,46,54,45,54,53,50,53,60,48,43,43,43,50,64,51,46,55,57,64,38,55,51,55,56,38,41,48,51,60,54,42,57,47,52,43,65,40,55,49,59,50,52,46,48,47,46,42,60,41,33,50,45,44,47,55,46,46,47,61,52,53,54,58,51,42,56,57,62,47,54,52,40,53,58,51,51,52,58,51,66,48,45,53,52,64,51,48,56,55,53,44,54,58,43,50,49,49,62,48,52,53,57,48,49,45,42,40,49,56,66,62,50,44,53,46,36,52,54,36,52,50,43,55,43,49,48,53,50,48,50,54,48,56,38,53,54,56,42,50,54,48,42,55,65,52,54,51,49,51,41,44,63,53,44,38,41,42,52,41,56,55,52,60,44,53,51,64,51,39,59,52,59,45,49,40,52,55,60,51,38,53,58,47,47,57,57,62,40,48,45,40,55,38,49,64,61,54,52,52,57,64,45,42,52,48,41,56,42,47,42,53,47,54,41,51,54,45,45,54,56,68,52,58,49,38,48,62,55,67,54,50,62,58,43,63,52,56,54,38,45,55,55,62,51,50,38,53,45,46,59,57,39,68,49,46,52,61,47,51,51,41,50,37,49,50,44,45,52,60,53,44,34,62,40,54,44,43,55,47,59,45,48,46,56,58,52,46,45,38,49,76,61,43,42,43,43,48,51,58,39,40,50,56,46,44,39,54,55,42,48,54,50,39,45,58,56,53,49,51,54,50,42,49,51,54,49,57,53,49,48,54,49,54,42,60,58,39,38,41,44,44,51,52,40,53,32,51,44,53,37,47,51,59,59,42,63,45,49,45,39,54,47,60,44,46,49,50,52,53,52,39,55,47,52,55,54,48,56,53,36,53,56,48,46,43,48,59,43,62,46,49,41,57,35,51,47,49,55,53,58,47,62,50,42,57,56,49,58,39,57,38,45,39,43,53,43,55,46,40,51,70,44,67,47,45,37,46,54,47,64,53,51,46,60,54,57,47,42,55,42,51,56,49,53,56,55,57,51,47,51,52,47,48,39,54,44,47,46,45,52,51,50,50,61,52,55,65,47,51,60,41,55,56,55,43,54,42,53,57,46,53,56,56,48,49,43,50,51,58,49,54,58,51,54,54,53,57,43,50,51,49,47,51,51,61,39,55,46,42,53,65,46,53,50,60,53,41,60,63,49,44,56,53,42,56,50,51,50,54,56,61,66,47,42,47,52,50,59,48,63,44,40,60,46,56,48,47,43,52,50,53,46,58,41,59,60,68,46,49,62,51,50,52,64,50,50
