# Supplementary material for: Poisson pre-processing of nonstationary photonic signals: Signals with equality between mean and variance
Source: PLoS One. 2017 Dec 7;12(12):e0188622. doi: 10.1371/journal.pone.0188622 (PMC5720749; doi:10.1371/journal.pone.0188622)
Supplement: S1 Dataset — (ZIP) [file pone.0188622.s001.zip › data/model/mungs_model/model_mungs_01_73.dat]

48,51,46,53,37,56,45,51,49,48,62,54,62,50,50,37,56,55,45,45,42,48,49,51,67,39,43,36,58,51,70,56,50,56,53,52,47,41,45,43,54,37,58,51,55,47,52,59,40,37,62,50,43,42,59,55,46,57,52,42,45,45,51,58,52,47,40,57,50,59,54,57,50,66,55,38,62,50,48,38,63,52,42,56,50,40,56,64,59,50,49,48,49,45,40,55,61,44,62,48,52,48,34,57,47,48,47,44,47,43,42,55,57,48,38,46,42,53,46,47,52,50,48,37,56,47,58,55,45,53,38,49,35,43,54,54,54,51,56,46,48,59,58,54,54,62,53,55,63,40,50,47,42,56,54,62,54,54,54,51,45,50,49,43,37,50,46,70,44,50,50,47,57,49,46,57,52,56,54,49,42,44,48,51,57,48,57,46,46,48,43,50,52,38,46,54,59,55,60,49,59,53,50,40,56,44,47,56,49,62,47,40,55,55,52,51,47,69,66,55,52,48,56,65,59,55,50,44,48,61,41,49,48,48,50,43,54,62,51,45,51,51,55,51,42,55,54,50,60,50,50,49,51,54,47,61,51,52,40,57,50,41,42,39,49,46,60,43,41,60,57,43,50,45,47,54,44,40,50,47,60,48,57,56,55,59,44,55,59,62,53,59,37,59,59,45,53,53,46,52,59,49,55,56,53,41,53,44,64,44,53,38,49,58,43,55,56,56,56,49,47,54,58,40,53,41,60,45,60,51,45,54,58,45,71,49,44,49,56,50,41,58,49,45,53,39,64,46,40,59,53,52,48,42,48,39,50,43,54,49,49,56,47,60,62,53,47,42,58,61,54,54,54,35,50,56,56,52,40,54,52,52,41,45,62,38,51,50,48,53,57,48,46,53,58,50,37,58,59,49,58,52,49,49,49,48,57,43,51,58,55,42,54,48,57,60,49,49,52,47,46,51,49,53,61,50,58,57,52,48,61,55,52,38,54,56,65,62,55,36,48,47,51,49,45,58,45,47,56,62,53,50,47,59,36,47,59,40,44,57,55,43,55,55,46,53,48,51,55,39,43,49,61,43,64,56,49,37,54,59,39,66,46,48,49,47,46,58,52,58,42,40,49,56,47,57,62,46,49,57,48,53,54,40,59,51,58,38,57,56,46,44,47,50,52,52,48,42,57,49,55,47,59,43,55,64,49,41,56,46,49,36,52,47,47,41,58,48,51,64,51,61,53,59,36,48,45,41,53,38,41,52,47,60,57,55,56,51,53,45,60,52,58,48,53,63,56,51,61,50,60,37,42,58,46,53,39,57,58,44,56,53,39,48,42,50,49,45,36,57,62,49,49,47,35,52,44,55,48,55,55,58,62,56,40,40,50,60,58,55,44,53,46,54,54,60,42,43,55,58,48,71,41,46,46,50,52,45,40,59,54,51,54,50,57,48,48,43,45,40,47,59,47,43,59,49,57,56,44,42,51,59,44,51,55,50,55,42,55,48,49,54,37,54,60,39,50,53,50,54,65,45,40,55,51,39,55,40,52,49,54,57,43,52,43,56,52,49,56,59,54,59,38,65,51,66,50,46,50,53,52,49,62,44,48,49,49,48,46,47,38,64,55,62,48,67,49,47,55,43,49,44,43,49,49,46,53,47,50,64,59,41,47,46,44,36,51,63,52,55,45,50,52,49,56,56,57,55,55,45,39,59,46,48,49,56,42,69,42,58,53,40,48,53,51,44,41,39,54,43,49,51,56,43,49,56,55,42,46,57,45,45,62,44,51,54,55,41,53,40,60,51,54,57,63,57,57,65,56,43,41,59,53,68,52,45,47,66,54,44,42,52,55,44,47,64,40,69,51,50,53,53,50,47,56,56,43,44,52,51,42,49,50,57,45,45,46,50,57,44,45,60,61,52,48,41,44,55,60,54,50,61,47,63,55,53,58,37,62,49,50,52,53,50,48,49,56,46,57,54,59,51,53,58,44,49,40,62,54,52,49,51,58,48,42,53,45,41,43,63,45,57,48,35,53,59,57,46,57,47,54,52,41,59,45,55,48,55,58,63,46,47,62,58,52,53,48,47,41,62,51,55,55,48,52,55,48,49,48,62,60,41,50,40,59,57,52,43,46,47,58,45,44,47,48,45,53,58,52,52,53,43,48,54,41,44,51,44,57,44,45,60,45,68,50,39,54,61,44,46,53,49,54,49,53,48,63,65,37,56,50,55,44,56,39,49,40,41,61,43,50,54,47,55,48,33,52,53,47,47
