# Supplementary material for: Poisson pre-processing of nonstationary photonic signals: Signals with equality between mean and variance
Source: PLoS One. 2017 Dec 7;12(12):e0188622. doi: 10.1371/journal.pone.0188622 (PMC5720749; doi:10.1371/journal.pone.0188622)
Supplement: S1 Dataset — (ZIP) [file pone.0188622.s001.zip › data/model/mungs_model/model_mungs_01_74.dat]

51,49,39,41,44,44,45,49,58,51,58,42,51,44,48,49,39,42,57,56,57,60,54,44,46,55,46,58,58,56,55,59,52,51,59,62,32,40,50,68,50,51,53,48,57,50,47,60,63,50,43,55,53,47,48,44,63,52,47,46,46,58,61,52,53,49,49,54,50,48,48,46,52,53,55,47,45,47,43,54,63,56,49,48,46,44,46,46,38,51,48,45,38,53,54,49,71,44,41,54,49,60,52,49,52,46,52,37,50,41,48,53,53,36,42,67,37,46,52,62,53,48,53,45,46,44,51,61,50,63,54,43,59,57,67,38,52,48,46,64,50,47,50,38,48,52,54,54,59,46,56,43,59,56,38,60,53,45,53,43,49,53,49,49,48,57,49,60,62,49,45,67,52,61,51,46,39,50,54,49,47,49,41,50,56,41,46,49,57,60,45,47,55,64,43,49,57,45,48,51,56,53,51,58,44,56,49,45,58,68,47,46,51,51,52,57,50,48,39,46,53,47,53,48,52,51,45,48,54,60,58,58,47,53,60,30,48,37,55,44,48,51,40,53,52,51,50,49,37,45,36,55,54,52,56,47,72,58,36,55,56,61,45,57,46,46,49,67,62,49,54,39,50,41,46,47,50,48,49,59,50,47,47,61,61,54,48,59,47,45,47,48,48,54,52,54,50,47,43,64,39,66,52,49,53,47,37,56,41,47,44,57,52,48,49,59,51,66,55,52,54,44,58,43,41,40,50,48,50,52,51,43,53,39,50,46,55,45,50,52,49,37,44,59,57,58,55,48,49,59,45,62,41,55,46,50,47,39,48,49,46,47,47,53,52,52,59,52,50,47,51,50,44,34,51,72,48,48,56,43,48,47,49,59,59,33,55,38,52,47,57,62,54,56,40,51,49,35,43,42,52,53,50,43,49,51,51,48,45,53,54,60,47,45,52,42,51,35,47,50,64,49,53,54,49,39,45,48,46,41,56,50,55,46,40,57,48,55,46,51,46,42,54,50,55,56,48,47,53,48,36,51,49,67,50,47,46,62,49,44,48,39,56,43,52,40,57,52,45,45,43,58,65,59,44,50,54,47,43,43,45,51,57,54,50,49,50,48,42,49,59,42,64,55,48,48,37,52,49,57,56,47,49,41,52,53,54,43,47,59,40,60,52,67,39,43,66,50,51,56,54,47,54,58,34,46,58,53,54,39,57,51,42,43,57,56,58,53,55,53,44,57,59,57,55,40,42,45,56,67,55,53,59,52,51,51,65,48,51,62,45,55,53,53,45,48,52,62,42,45,55,38,45,61,57,67,46,52,51,66,47,59,50,60,54,47,45,41,39,45,50,59,56,40,59,59,42,53,47,50,57,55,43,49,42,37,38,52,53,53,52,60,46,61,49,56,55,46,36,52,45,54,55,48,45,56,55,34,49,64,55,58,53,49,63,53,37,56,44,45,40,59,48,61,39,59,43,52,58,58,40,59,53,53,48,54,44,49,46,66,52,49,48,38,53,69,43,51,52,45,54,55,44,59,46,48,46,50,54,50,60,43,55,65,41,48,41,45,52,42,51,55,53,52,47,50,47,52,33,52,48,49,43,43,54,49,52,50,53,61,58,34,65,42,50,50,56,54,46,51,43,55,55,50,36,43,61,52,49,50,52,57,62,57,63,46,65,63,59,41,43,62,61,47,60,57,39,59,60,53,52,51,50,40,50,52,56,50,49,54,54,50,43,50,60,51,46,46,39,42,46,49,49,60,59,38,44,45,55,49,35,46,66,45,58,51,49,48,62,50,52,43,56,42,47,48,50,50,54,32,60,44,57,49,56,47,51,50,55,64,53,53,58,52,55,56,46,49,55,56,41,51,49,47,46,57,49,63,48,66,47,56,57,43,47,40,58,66,49,57,60,61,60,54,53,52,35,40,48,50,50,67,49,58,51,43,60,43,43,54,45,57,49,55,46,58,37,48,53,67,53,54,53,48,59,49,51,55,42,54,49,45,47,54,45,50,39,48,55,37,60,41,53,44,47,65,52,43,64,47,45,49,53,49,53,48,53,43,49,57,52,59,35,47,53,51,50,53,47,51,60,45,64,41,44,58,56,52,53,53,51,51,48,38,54,54,46,58,43,46,50,65,46,39,52,46,62,58,54,44,53,48,57,50,63,60,51,49,52,49,67,54,72,38,46,44,47,43,48,51,51,58,46,55,42,45,41,50,51,51,48,57,47,44,45,48,37,63,48,53,57,50,49,53,46,46,50,54,45,46
