# Supplementary material for: Poisson pre-processing of nonstationary photonic signals: Signals with equality between mean and variance
Source: PLoS One. 2017 Dec 7;12(12):e0188622. doi: 10.1371/journal.pone.0188622 (PMC5720749; doi:10.1371/journal.pone.0188622)
Supplement: S1 Dataset — (ZIP) [file pone.0188622.s001.zip › data/model/mungs_model/model_mungs_01_75.dat]

49,39,40,42,54,67,50,59,47,56,34,49,58,59,48,48,53,37,42,46,60,63,40,46,51,57,38,45,53,44,60,49,45,47,54,54,43,51,50,60,47,46,56,53,46,58,43,53,64,53,52,44,45,42,48,50,65,55,44,65,46,49,45,57,49,35,40,53,51,55,66,40,44,39,36,47,64,45,57,55,51,50,52,51,42,51,48,50,46,44,51,54,41,56,51,53,48,56,48,45,50,49,55,42,33,50,48,36,50,40,49,51,37,52,53,60,49,43,41,61,50,49,53,52,51,51,52,52,48,52,64,39,60,46,48,65,45,53,53,51,46,47,53,51,51,56,43,51,43,50,55,59,38,47,57,36,47,44,77,51,62,44,47,42,46,54,38,52,53,53,44,44,52,55,38,52,51,40,42,50,56,51,58,64,55,46,44,52,44,39,48,47,51,47,64,47,51,54,56,59,45,56,61,47,42,49,48,64,54,60,49,31,58,51,55,62,57,71,52,51,50,62,47,54,58,45,44,58,52,48,54,57,54,51,49,43,54,45,46,46,43,51,45,43,48,56,56,61,55,52,62,60,55,58,46,49,59,53,46,53,43,57,58,46,41,46,49,43,74,41,46,41,62,42,51,50,49,52,49,71,43,53,53,42,56,48,53,52,48,48,67,66,42,50,48,50,63,54,61,53,56,56,49,62,51,58,56,54,51,46,52,55,51,36,48,39,52,47,34,51,49,40,48,49,46,57,54,53,56,48,51,53,47,60,58,53,57,49,41,56,57,65,38,45,57,46,47,61,46,53,52,49,55,45,43,45,60,56,54,45,54,52,45,46,56,57,53,46,60,52,54,47,45,51,49,52,50,47,41,48,47,51,44,43,60,60,48,53,51,61,54,48,52,42,54,45,55,42,46,63,44,53,52,50,47,44,44,40,49,39,54,47,44,60,52,31,50,60,50,63,57,51,50,52,43,52,64,68,55,52,66,44,44,64,54,58,57,52,46,47,48,49,44,53,52,38,41,50,35,64,46,52,45,52,53,45,49,46,49,45,37,56,33,47,64,47,53,59,50,51,48,40,52,58,41,45,48,51,55,64,62,52,54,34,48,54,48,60,63,51,59,49,38,60,48,44,43,49,51,60,59,51,52,63,50,55,50,62,58,57,57,50,56,52,63,58,41,46,38,47,52,39,52,50,52,49,65,52,48,52,49,49,68,53,49,56,46,45,56,44,31,50,60,51,36,45,49,66,45,44,43,59,48,49,42,59,40,52,56,58,54,47,49,49,52,58,41,53,62,44,54,53,49,57,65,50,52,54,34,63,50,55,57,50,46,46,51,56,47,44,49,61,46,44,42,46,50,51,59,37,31,53,45,49,43,55,51,58,43,54,65,52,37,51,56,65,55,57,58,68,55,46,48,40,44,39,38,51,58,46,54,56,49,51,52,46,53,41,41,49,48,62,50,63,43,44,57,52,48,41,52,57,48,47,46,65,62,62,56,50,50,61,52,52,55,48,55,60,39,48,49,51,54,49,58,46,47,52,49,53,45,52,47,57,47,42,41,42,44,47,44,35,38,51,62,51,60,47,52,32,39,52,38,55,53,59,53,65,48,48,58,51,47,50,45,48,51,49,62,48,47,46,44,41,41,48,44,45,48,55,51,58,55,53,64,62,54,45,49,59,54,55,58,46,41,60,52,66,47,53,39,44,60,44,59,62,48,52,38,47,49,61,38,46,53,46,58,50,52,54,46,54,58,56,41,50,52,41,47,48,40,54,55,50,56,45,47,43,54,43,46,56,52,56,44,46,45,49,63,46,56,46,61,49,40,44,62,50,46,46,51,48,63,56,55,49,53,57,43,49,56,50,52,49,63,60,57,51,55,35,49,44,53,46,41,39,52,45,40,54,61,51,57,40,61,74,64,35,53,49,62,64,58,56,51,54,52,67,59,59,48,44,40,43,49,52,39,49,53,58,41,51,57,39,55,65,60,53,47,34,62,46,58,40,52,47,57,49,54,55,50,53,48,40,54,39,55,49,56,40,35,54,59,52,52,49,45,47,55,50,52,49,58,42,42,52,64,37,48,42,59,63,62,49,50,48,41,59,42,46,43,42,61,52,52,45,53,43,52,59,53,44,55,55,53,61,49,44,56,52,55,64,57,42,53,48,38,47,63,48,48,45,52,42,61,58,35,45,40,42,46,47,38,52,49,46,55,48,47,43,63,40,43,49,57,63,48,53,63,49,45,59,46,46,48,54,52,51,63,48
