# Supplementary material for: Poisson pre-processing of nonstationary photonic signals: Signals with equality between mean and variance
Source: PLoS One. 2017 Dec 7;12(12):e0188622. doi: 10.1371/journal.pone.0188622 (PMC5720749; doi:10.1371/journal.pone.0188622)
Supplement: S1 Dataset — (ZIP) [file pone.0188622.s001.zip › data/model/mungs_model/model_mungs_01_76.dat]

55,66,44,53,54,46,46,43,52,37,55,41,37,43,38,57,50,47,59,47,53,52,45,49,47,53,55,57,50,60,43,60,40,44,49,47,42,48,43,49,46,62,48,48,49,50,48,37,53,58,44,45,45,54,40,46,58,56,40,59,48,52,43,51,46,54,43,59,41,44,53,56,62,44,51,48,61,57,53,38,52,48,51,52,57,51,43,47,47,55,65,56,44,51,42,41,55,41,53,62,58,40,47,50,47,53,48,41,60,40,47,43,57,47,42,49,46,50,51,49,54,45,58,62,47,46,49,38,49,50,58,43,53,67,52,48,57,36,51,45,60,53,56,49,46,56,58,51,47,44,61,45,41,47,42,44,61,44,52,53,44,48,58,53,55,48,44,45,52,55,51,60,55,50,42,51,61,56,51,46,60,53,50,60,32,42,45,59,47,41,53,52,53,42,53,53,51,50,45,55,59,50,54,48,52,47,48,56,54,45,49,46,52,60,41,50,48,51,53,51,51,64,42,45,50,62,42,48,63,42,50,42,47,39,42,48,55,37,54,47,48,50,48,43,50,47,45,45,48,44,42,56,50,43,47,59,52,43,62,52,49,49,51,55,52,56,61,54,53,68,58,59,35,58,57,43,43,50,41,55,51,57,66,64,53,51,43,62,69,47,55,53,45,47,43,50,56,58,59,59,33,52,59,37,39,74,56,42,47,58,52,56,48,61,42,47,54,60,52,49,46,54,45,58,40,49,49,52,34,53,53,56,50,50,40,56,46,57,44,47,46,49,44,57,55,47,38,47,57,57,53,47,48,53,64,51,51,55,22,51,53,42,53,42,56,57,35,47,51,59,48,43,44,45,52,51,54,61,39,51,53,54,47,58,50,58,64,61,38,60,49,38,45,45,43,50,54,50,61,45,52,56,44,49,49,56,47,40,45,54,64,46,46,60,54,43,50,51,59,61,57,39,47,58,50,58,53,44,44,43,37,45,55,49,35,65,48,48,48,49,47,58,52,51,51,41,46,47,45,45,54,49,42,47,38,60,54,65,54,61,43,68,38,43,67,46,47,69,43,52,57,36,51,57,43,43,38,41,43,43,43,49,48,58,55,42,52,52,67,60,57,41,56,40,49,56,53,60,45,61,64,59,40,46,52,48,45,55,36,35,50,57,47,47,47,46,48,47,36,41,57,49,51,53,62,52,52,62,56,65,45,48,59,49,62,64,56,45,54,53,58,63,55,47,50,51,52,48,38,47,46,51,33,51,52,50,45,52,58,57,65,49,42,45,60,41,41,61,51,56,48,45,53,46,52,46,43,57,41,58,55,36,42,68,48,46,49,39,53,43,55,65,57,44,44,60,53,50,56,48,57,55,38,57,56,50,56,50,55,61,50,51,57,59,58,56,56,50,36,60,50,42,47,43,60,53,42,47,53,46,47,44,67,54,52,47,57,52,46,40,56,53,55,40,47,61,45,56,49,40,55,48,46,63,42,53,52,49,44,46,51,45,51,55,46,39,52,53,52,41,60,47,52,37,50,48,46,53,44,51,46,52,58,51,47,52,54,54,41,62,53,46,55,56,45,45,50,51,44,45,59,59,44,66,42,49,61,49,54,58,55,48,48,52,60,49,47,43,61,47,62,43,41,43,59,45,43,62,47,43,60,53,44,49,50,41,44,49,44,55,46,45,35,55,47,47,56,61,43,54,48,38,47,53,36,38,45,53,42,48,50,51,40,61,39,40,44,42,53,46,46,42,44,49,54,52,40,58,45,54,35,51,70,52,41,55,46,52,36,43,46,49,46,37,54,49,56,53,52,59,46,68,59,41,47,40,47,42,43,45,55,50,45,49,63,44,60,57,54,51,47,55,44,59,51,48,49,50,51,48,53,47,54,47,52,55,54,43,54,52,38,48,55,54,52,50,43,46,44,58,51,41,48,49,54,54,50,56,37,62,59,54,61,45,37,43,57,59,45,50,60,37,55,43,30,61,57,56,52,53,50,52,56,73,45,48,50,40,58,47,51,40,51,45,51,41,34,48,61,56,45,59,43,65,46,54,47,47,48,52,55,55,49,46,50,46,58,67,43,52,47,52,53,57,53,51,60,52,44,48,59,52,53,43,51,68,48,41,49,52,55,54,54,59,53,51,44,57,32,50,44,52,39,49,53,61,46,52,50,67,45,55,48,50,45,48,53,48,48,43,49,64,67,54,50,51,57,39,48,53,56,50,48,48,60,48,41,50,40,55,41,44,42,52,36,38,52,48,43,55
