# Supplementary material for: Poisson pre-processing of nonstationary photonic signals: Signals with equality between mean and variance
Source: PLoS One. 2017 Dec 7;12(12):e0188622. doi: 10.1371/journal.pone.0188622 (PMC5720749; doi:10.1371/journal.pone.0188622)
Supplement: S1 Dataset — (ZIP) [file pone.0188622.s001.zip › data/model/mungs_model/model_mungs_01_77.dat]

48,53,60,45,42,38,52,44,49,56,56,58,48,55,44,55,45,53,44,59,46,56,40,45,60,43,46,42,47,41,55,57,58,47,53,48,47,55,42,46,35,44,54,53,49,56,53,69,53,53,47,59,51,49,44,51,54,42,47,60,41,53,54,52,37,53,43,43,45,55,53,49,41,47,47,43,66,66,49,47,50,53,47,40,47,51,58,45,49,48,52,64,56,49,50,50,54,49,50,51,51,47,35,46,56,46,43,65,54,56,58,50,43,45,47,51,43,58,43,47,60,44,58,56,66,54,41,50,41,58,44,60,52,42,52,53,72,54,64,48,53,37,59,64,48,44,42,45,38,45,58,53,45,53,50,47,62,49,42,49,50,52,50,49,58,55,57,59,48,37,49,50,62,47,61,52,55,43,64,58,66,60,55,52,54,58,54,52,65,43,58,47,51,44,51,48,64,58,50,52,44,62,53,56,50,47,54,59,39,73,41,50,44,44,51,55,52,50,38,47,42,43,56,48,52,59,37,39,58,50,52,56,54,52,49,45,45,49,48,61,44,41,60,46,50,48,39,73,56,63,58,42,57,41,49,48,57,46,45,39,37,48,52,61,51,50,52,46,41,44,54,50,51,51,50,49,57,56,48,57,58,48,50,52,44,49,60,55,54,56,52,41,47,52,48,50,53,47,42,34,47,47,52,67,60,73,44,53,44,56,41,46,53,51,53,44,48,41,45,39,50,52,53,58,42,53,52,48,40,38,47,55,41,56,58,47,62,57,43,50,38,50,43,54,43,46,51,51,50,42,59,56,40,67,53,48,55,49,61,69,52,38,59,56,62,53,52,42,47,55,58,49,55,57,56,47,47,53,50,57,63,48,57,46,54,58,44,54,43,60,48,49,44,58,58,47,65,47,59,45,41,38,50,52,53,50,58,40,47,55,52,58,43,55,41,46,54,36,53,42,50,45,52,35,40,56,51,45,47,51,66,48,43,51,45,53,47,53,53,51,50,55,52,54,44,53,50,47,49,52,53,43,45,45,57,45,53,58,54,55,50,58,45,57,56,45,53,51,47,43,50,53,62,46,47,49,59,50,52,48,50,52,53,64,55,45,40,51,44,56,51,41,51,51,52,45,57,51,40,52,51,57,52,45,48,28,56,63,40,56,55,50,51,52,42,66,52,51,43,37,57,52,53,49,64,46,45,57,59,58,54,49,48,47,54,55,58,55,55,50,58,42,42,46,59,55,60,54,41,45,46,50,64,45,44,55,59,55,44,45,55,41,46,48,62,46,51,53,61,42,47,48,41,64,57,72,62,58,47,57,60,59,56,61,46,37,56,55,47,59,54,47,55,41,50,41,43,60,47,55,50,57,49,43,43,49,64,58,45,53,51,51,48,47,45,65,53,61,47,41,48,48,60,51,47,49,43,46,47,41,34,49,53,43,57,64,42,54,51,41,55,50,51,46,54,67,42,47,57,41,51,51,58,50,45,42,38,48,49,42,34,45,41,49,46,44,59,44,63,54,59,44,46,51,46,48,61,41,53,43,50,58,52,58,62,53,64,56,52,50,46,49,48,59,54,54,60,55,62,60,54,53,37,47,45,61,50,48,62,43,48,50,64,55,46,50,48,33,39,45,50,40,46,63,47,39,61,57,47,60,44,47,42,52,54,56,45,49,53,56,40,46,52,54,47,38,72,46,53,39,44,48,50,53,41,47,36,55,50,45,51,62,55,57,47,58,59,47,38,59,53,47,45,54,45,49,51,49,49,56,65,42,50,45,50,52,39,54,51,49,56,56,66,53,62,55,53,52,48,54,39,56,49,62,49,57,45,46,59,49,53,46,39,51,58,58,47,58,60,47,41,51,45,42,53,46,50,57,57,57,45,46,48,50,53,42,40,51,48,52,61,40,54,56,45,47,54,50,49,46,64,48,46,52,54,41,68,59,43,57,48,50,45,49,64,49,56,48,53,57,41,50,50,48,53,61,49,44,51,48,43,51,54,59,41,39,57,43,50,58,56,53,49,55,62,48,40,44,57,59,51,57,43,56,51,61,54,50,63,37,54,58,62,50,57,53,41,69,48,48,43,46,55,53,54,48,51,53,51,63,69,54,53,50,49,54,44,54,59,57,45,57,72,47,49,53,43,56,41,49,62,33,43,50,53,62,47,57,50,43,47,48,49,48,47,42,53,55,48,47,54,52,55,64,57,54,56,51,47,54,59,57,57,56,52,37,43,53,37,40,48,39,45,62,52,46,67,56,50,48
