# Supplementary material for: Poisson pre-processing of nonstationary photonic signals: Signals with equality between mean and variance
Source: PLoS One. 2017 Dec 7;12(12):e0188622. doi: 10.1371/journal.pone.0188622 (PMC5720749; doi:10.1371/journal.pone.0188622)
Supplement: S1 Dataset — (ZIP) [file pone.0188622.s001.zip › data/model/mungs_model/model_mungs_01_78.dat]

46,48,68,53,51,50,51,50,53,41,58,51,57,45,47,42,53,45,48,52,55,52,49,53,59,52,56,59,50,58,48,55,52,55,45,48,54,53,41,44,48,63,61,46,52,66,52,42,43,48,55,54,56,44,42,40,49,48,45,42,44,60,58,33,50,43,46,57,52,57,48,46,61,44,54,57,53,45,59,42,57,56,57,58,58,49,54,49,43,48,50,41,52,50,49,49,56,46,46,43,61,50,42,38,48,56,46,47,55,58,54,59,38,52,56,43,33,59,46,48,46,53,48,53,47,54,33,48,51,52,48,58,48,50,40,53,62,54,51,58,47,52,42,52,57,54,52,54,46,60,49,52,44,54,60,59,52,51,58,45,45,51,50,47,46,55,49,53,42,47,54,39,56,48,58,50,58,63,53,57,50,56,54,62,47,61,57,52,45,42,54,54,53,46,43,47,45,48,50,50,58,48,58,47,48,53,49,41,62,57,54,65,51,52,49,46,46,54,54,51,59,51,57,40,49,58,51,53,53,39,51,65,47,51,52,42,53,60,49,58,59,41,57,48,52,54,48,54,37,44,52,49,52,65,57,44,55,44,58,56,44,45,50,41,51,71,41,50,64,55,44,54,47,54,48,42,53,50,54,75,48,55,49,50,43,42,42,43,55,48,51,51,44,45,47,58,60,40,47,67,46,43,64,51,58,54,51,49,41,55,70,54,59,52,53,49,58,51,52,53,50,53,51,72,65,47,46,55,39,62,53,44,50,56,49,35,59,51,56,45,44,50,56,50,52,39,48,68,47,50,52,55,55,63,54,46,49,47,53,52,37,44,64,56,36,44,41,46,47,46,45,57,52,48,49,57,54,53,55,51,41,62,48,45,60,55,51,42,45,50,43,58,47,48,53,40,46,60,60,43,61,37,50,57,56,54,39,41,48,56,40,50,42,58,56,44,59,48,50,51,47,64,45,54,43,53,41,53,51,37,46,34,41,48,61,61,59,53,47,58,56,61,43,45,48,51,47,45,45,47,51,62,40,41,54,48,46,41,44,58,48,59,64,36,50,65,53,46,48,53,51,56,55,40,47,40,53,53,56,50,61,50,47,50,54,43,46,47,59,59,52,68,44,55,56,54,52,57,39,47,57,41,39,59,49,54,50,57,53,52,45,68,55,46,44,50,53,58,43,45,53,51,53,53,60,51,51,45,47,37,57,56,49,53,48,41,43,47,48,49,50,55,62,50,47,58,70,47,44,37,52,60,49,44,68,46,55,56,55,55,59,46,74,43,53,60,52,41,54,53,66,52,64,46,55,41,54,57,57,42,56,46,46,45,51,51,55,44,44,44,49,54,36,56,41,57,47,69,44,45,63,50,53,56,44,48,57,58,46,57,48,57,62,53,49,63,58,35,55,45,47,58,52,51,57,45,46,42,38,47,37,41,38,61,53,57,49,46,59,47,53,53,51,53,42,51,52,46,47,47,48,49,45,46,52,50,53,36,47,37,51,38,42,42,59,59,48,58,63,46,53,53,44,46,39,39,50,55,55,66,50,52,56,55,58,42,39,37,53,57,46,33,48,52,57,58,48,55,46,47,59,64,52,50,43,59,48,55,52,51,59,53,58,46,44,42,48,43,44,46,44,66,51,47,53,51,56,48,49,41,46,73,53,67,45,57,46,59,41,55,53,46,63,54,54,66,45,52,47,41,58,49,57,50,53,53,42,41,44,54,38,43,53,52,66,44,62,51,45,55,40,53,55,47,61,43,43,47,45,54,43,55,59,46,58,49,57,37,46,47,52,54,50,47,55,54,57,55,57,51,44,57,39,53,52,58,43,60,55,44,58,47,52,53,60,34,58,50,39,59,46,58,64,59,44,56,36,60,52,62,61,58,48,66,52,57,63,45,55,51,38,44,43,60,62,43,58,49,49,51,57,55,60,50,54,60,44,58,58,50,48,46,50,39,49,39,50,63,54,39,55,58,59,56,47,48,50,60,57,51,57,49,55,42,44,50,43,61,62,44,45,40,48,46,46,49,41,51,64,47,46,60,57,43,62,61,47,47,48,50,55,62,57,46,54,40,44,59,60,49,48,45,46,53,49,48,58,51,49,53,47,59,45,49,49,46,46,51,56,47,49,51,47,46,67,52,56,45,36,60,54,50,53,45,59,56,60,56,48,63,36,47,50,52,50,54,50,47,43,46,65,57,61,49,49,44,38,49,56,56,62,59,42,41,50,43,46,48,40,51,52,57,58,56,52,57,51,55,64,36
