# Supplementary material for: Poisson pre-processing of nonstationary photonic signals: Signals with equality between mean and variance
Source: PLoS One. 2017 Dec 7;12(12):e0188622. doi: 10.1371/journal.pone.0188622 (PMC5720749; doi:10.1371/journal.pone.0188622)
Supplement: S1 Dataset — (ZIP) [file pone.0188622.s001.zip › data/model/mungs_model/model_mungs_01_79.dat]

43,62,65,41,61,66,55,47,47,58,57,53,50,44,46,63,53,47,53,53,50,55,60,54,53,51,60,52,55,61,57,54,47,46,50,54,50,45,41,46,64,55,37,66,54,51,53,43,56,45,57,59,48,36,39,53,55,61,54,44,54,57,49,54,53,51,62,66,45,52,40,41,44,54,51,53,48,46,52,53,56,51,41,56,54,64,58,48,56,56,45,64,40,61,40,52,66,47,51,56,39,74,54,49,45,55,47,43,54,55,51,49,50,45,53,58,54,61,55,56,64,38,55,51,69,51,51,46,49,42,51,59,49,46,54,58,50,57,38,51,51,48,48,49,68,45,63,54,61,40,68,58,51,42,56,56,55,56,49,53,51,42,45,43,43,39,46,50,46,44,58,44,62,56,44,58,55,51,44,43,41,44,54,55,43,56,53,47,58,53,58,48,43,44,55,63,46,51,45,50,59,51,49,49,46,61,50,60,48,41,66,39,49,48,38,50,43,54,44,44,44,46,55,51,50,55,66,65,30,65,52,55,51,49,71,57,49,49,43,40,45,55,57,57,56,54,52,48,58,48,44,55,43,51,62,42,51,52,46,42,48,57,58,39,50,47,70,59,49,58,53,58,54,63,40,38,52,45,48,47,55,48,57,58,42,47,41,57,47,49,54,59,60,49,37,56,41,50,54,45,42,57,52,54,51,48,45,55,46,45,42,64,46,43,42,55,55,57,46,62,61,74,57,48,55,51,42,54,61,53,60,44,50,48,43,39,56,53,54,53,48,58,54,40,53,72,48,42,57,51,39,32,59,52,49,47,55,56,65,37,52,57,61,43,45,51,39,44,56,47,58,50,54,48,44,60,59,51,56,52,46,45,45,48,44,46,42,61,49,45,50,49,43,45,37,40,43,62,53,68,55,60,54,51,47,42,61,50,60,61,49,55,54,49,52,45,56,53,65,54,40,56,44,52,25,37,45,56,45,54,45,37,49,47,35,44,45,51,48,53,51,51,46,39,50,48,44,41,55,46,50,64,50,47,42,55,61,37,60,51,43,46,54,52,59,44,66,49,61,45,50,63,46,59,35,56,49,51,56,58,46,43,48,56,50,44,47,54,71,41,55,56,52,49,45,50,52,52,46,46,49,45,46,50,58,43,60,51,54,53,51,52,57,54,59,43,40,59,35,49,57,55,38,45,70,51,55,50,41,61,54,63,57,51,43,54,38,65,52,42,69,54,42,39,53,61,55,52,55,43,44,46,57,60,48,43,53,49,63,48,37,64,56,54,53,41,41,48,56,53,55,43,50,53,50,45,41,50,47,52,56,44,58,52,49,50,46,52,53,63,64,54,53,64,64,50,65,43,48,45,51,53,59,61,64,48,38,64,47,55,45,48,60,53,49,49,45,53,56,58,50,43,53,47,48,47,56,51,49,42,46,61,49,59,46,53,56,64,42,47,54,57,42,39,43,58,50,52,43,60,55,49,45,65,47,40,50,59,50,47,58,48,46,42,54,53,46,63,63,51,54,46,45,57,62,38,46,57,42,35,49,54,33,56,38,41,53,42,32,47,54,32,53,59,45,50,51,54,58,54,45,46,50,42,52,52,46,42,61,47,61,64,51,61,38,47,53,61,55,53,54,52,51,48,51,52,45,53,44,56,43,47,52,45,53,47,51,56,58,44,52,58,46,52,48,53,58,49,46,52,43,56,54,48,53,56,44,53,48,42,59,48,47,51,61,53,42,52,50,40,51,51,41,54,51,45,49,50,42,58,52,48,43,59,63,43,48,53,44,51,50,55,43,51,50,53,43,46,48,55,48,47,64,56,46,45,42,56,51,55,51,70,60,41,48,44,58,40,46,57,46,55,49,55,57,58,57,42,53,54,50,38,54,49,45,55,55,45,39,62,49,61,51,59,56,43,55,55,47,53,50,56,37,45,48,58,54,57,41,68,39,46,37,43,51,56,48,47,58,47,53,52,51,39,58,44,46,55,55,61,49,62,62,50,38,37,46,47,41,49,51,43,52,54,50,51,48,51,48,48,45,47,62,47,55,46,55,49,44,49,50,42,49,55,52,35,48,53,42,56,44,65,43,54,48,59,45,46,46,62,46,53,60,44,51,41,42,54,51,57,52,48,39,39,56,43,50,41,43,55,40,47,56,48,55,47,41,56,60,44,61,49,48,41,54,57,54,50,46,47,49,48,47,45,54,44,39,51,41,46,52,58,57,49,47,51,45,51,53,47,49,53,45,56,40,54,44,43,66,46
