# Supplementary material for: Poisson pre-processing of nonstationary photonic signals: Signals with equality between mean and variance
Source: PLoS One. 2017 Dec 7;12(12):e0188622. doi: 10.1371/journal.pone.0188622 (PMC5720749; doi:10.1371/journal.pone.0188622)
Supplement: S1 Dataset — (ZIP) [file pone.0188622.s001.zip › data/model/mungs_model/model_mungs_01_8.dat]

70,44,62,45,51,52,49,46,45,45,56,52,42,47,49,48,66,46,40,54,44,41,47,74,46,47,49,49,60,51,50,70,48,34,38,53,52,70,66,50,59,49,36,43,54,43,57,48,47,47,43,38,51,45,40,58,49,48,59,53,45,47,51,53,54,48,40,51,59,42,52,51,66,44,37,38,49,46,42,62,60,53,45,54,43,51,48,42,49,49,46,40,61,51,47,41,51,54,54,47,38,54,47,50,60,45,52,51,53,50,32,49,48,49,55,44,46,47,53,66,53,56,52,61,46,56,49,57,50,42,50,58,51,56,47,44,44,41,55,38,53,66,54,38,45,42,51,65,41,53,45,49,49,56,58,61,47,43,53,60,59,43,49,52,60,43,71,40,54,49,51,56,62,51,36,50,53,47,56,52,32,50,49,53,58,45,54,49,38,54,56,48,43,49,44,52,50,57,55,50,51,47,55,72,46,60,47,58,63,63,64,50,48,65,43,47,44,58,60,46,59,43,69,54,29,55,73,44,43,46,43,43,44,42,51,45,51,46,53,47,57,49,58,65,60,55,59,47,40,41,56,53,61,61,56,51,52,52,41,59,45,60,31,59,44,37,49,47,55,59,54,54,50,50,46,60,71,49,48,56,50,51,55,49,58,38,43,36,64,44,55,41,55,42,59,54,66,39,51,47,51,50,50,46,47,50,49,45,66,44,42,48,52,64,64,60,63,49,48,51,34,45,57,50,57,38,46,38,42,64,63,47,47,40,58,63,55,46,40,52,61,53,44,57,46,46,56,43,41,52,45,51,54,53,49,52,38,54,45,44,51,48,51,58,48,45,49,60,44,30,61,50,53,42,52,63,54,52,49,50,44,47,50,47,46,49,35,63,46,52,46,60,56,59,48,53,51,55,53,51,39,50,49,47,44,53,51,56,70,41,46,57,58,40,46,42,50,61,41,55,56,54,47,45,49,50,47,47,39,42,45,40,57,41,46,43,56,44,54,54,49,48,58,36,49,64,53,53,50,46,52,58,53,56,58,54,54,49,65,54,43,47,63,56,65,44,44,58,50,49,49,36,54,52,62,53,47,44,46,42,51,51,56,49,40,46,45,41,55,54,51,54,47,59,51,45,52,56,45,42,62,46,58,45,55,47,42,59,44,61,43,53,41,49,62,66,47,51,52,44,53,45,51,54,39,51,61,41,45,44,50,57,53,43,51,51,53,49,48,53,44,61,51,56,56,47,53,54,38,48,48,45,47,47,60,49,53,59,42,56,61,57,39,40,46,58,58,53,42,40,54,46,43,47,57,45,55,48,41,62,43,57,56,52,37,48,50,50,41,37,44,47,49,47,49,51,52,56,44,49,43,53,48,48,40,45,52,51,47,55,61,48,51,56,41,46,67,46,63,46,46,34,45,54,55,68,56,56,42,44,48,44,54,54,42,36,52,48,49,49,48,44,56,50,58,49,61,47,58,54,52,43,45,41,43,43,45,48,32,49,64,45,50,45,54,55,41,59,57,49,45,41,44,51,51,60,45,57,45,38,50,55,63,57,48,44,53,54,40,58,44,43,65,56,58,40,61,42,50,58,43,54,66,48,51,48,46,50,45,52,46,48,50,71,52,38,39,53,73,47,50,63,36,68,64,62,46,42,54,48,40,50,53,51,37,51,57,49,58,58,43,66,61,53,56,58,61,47,53,43,63,46,44,50,47,60,40,46,46,52,45,51,40,43,51,49,42,38,45,45,53,43,48,44,53,49,49,44,53,53,45,58,52,53,43,61,49,61,41,39,39,45,58,51,61,48,58,51,48,46,42,54,46,45,65,52,52,41,52,54,37,55,56,44,40,49,50,51,48,51,38,50,32,49,44,45,60,55,46,49,52,49,45,58,57,56,50,59,54,54,44,53,59,42,50,50,39,65,48,45,64,42,54,55,54,58,49,34,61,41,54,52,50,64,58,47,55,46,48,48,48,38,41,56,42,50,46,43,43,52,58,52,66,38,44,58,41,50,45,54,55,50,47,45,58,50,47,47,62,59,50,51,40,55,46,57,41,59,51,54,54,58,49,45,45,60,52,53,45,35,54,39,67,62,55,44,44,49,49,60,60,41,59,55,52,62,39,59,62,53,42,55,39,62,50,52,38,52,58,50,50,53,44,58,53,53,51,58,38,50,48,57,47,62,58,51,61,46,48,46,62,53,55,55,50,52,43,59,44,51,51,42,50,37,49,47,61,46,48,50,60,40,56,48,67,47,57,51,55,44
