# Supplementary material for: Poisson pre-processing of nonstationary photonic signals: Signals with equality between mean and variance
Source: PLoS One. 2017 Dec 7;12(12):e0188622. doi: 10.1371/journal.pone.0188622 (PMC5720749; doi:10.1371/journal.pone.0188622)
Supplement: S1 Dataset — (ZIP) [file pone.0188622.s001.zip › data/model/mungs_model/model_mungs_01_80.dat]

67,44,58,49,50,51,36,44,54,45,57,51,57,43,68,52,43,58,60,57,42,43,47,52,43,50,38,57,66,55,53,46,50,55,62,37,59,42,43,53,51,38,55,58,41,38,53,53,35,49,59,55,57,39,50,51,49,51,50,48,54,38,56,55,55,57,53,52,43,51,42,44,53,55,50,48,45,54,64,48,50,32,48,55,44,62,55,58,59,42,55,44,56,47,60,57,63,54,56,49,56,47,47,55,40,52,63,43,74,54,63,53,51,52,53,62,52,64,46,38,53,61,48,58,56,51,35,49,49,62,55,43,56,55,59,48,55,51,66,57,57,49,50,54,73,50,61,47,62,44,43,40,53,44,36,56,57,50,46,55,44,43,44,53,51,55,42,52,49,40,52,57,48,47,52,54,53,40,60,43,45,53,52,63,49,43,63,51,46,41,70,49,48,48,47,45,60,61,59,61,52,49,45,44,51,69,42,47,43,49,54,46,49,43,54,40,66,50,58,52,55,48,46,53,45,48,54,39,54,45,61,62,52,49,61,48,53,53,53,74,52,56,47,54,47,64,53,62,54,32,56,38,53,45,55,55,48,38,50,47,35,51,53,48,49,47,51,52,66,49,56,49,50,50,33,55,41,54,58,48,57,43,45,56,47,56,55,36,47,49,58,49,51,37,39,55,49,71,56,58,36,44,38,58,51,44,55,45,40,42,49,44,52,44,53,53,45,50,37,56,50,48,42,47,46,48,57,39,50,48,48,53,55,49,39,66,56,50,61,58,54,49,35,50,47,57,60,49,38,72,50,57,54,48,44,45,47,56,46,42,50,54,54,61,50,65,39,47,53,58,55,59,57,56,69,54,49,46,39,43,48,45,58,48,52,43,57,41,48,46,55,60,59,48,43,48,47,58,48,53,52,41,56,43,42,56,52,51,58,56,62,44,57,55,51,47,50,51,46,54,54,45,61,46,57,53,47,43,49,61,50,29,53,57,53,55,63,50,67,52,52,61,56,60,61,43,51,53,44,44,58,48,44,46,51,54,44,44,43,39,41,40,44,44,51,54,59,51,56,62,57,56,60,52,50,58,57,37,62,56,50,52,47,50,60,58,40,59,58,43,54,49,48,53,59,53,43,49,45,49,54,54,44,45,57,45,45,54,45,55,44,38,50,52,57,37,42,49,44,53,54,61,55,51,49,38,63,43,37,53,39,43,54,54,59,57,45,45,44,47,42,50,48,57,51,53,52,56,52,41,40,64,45,51,52,54,50,49,54,49,48,50,47,48,55,51,50,59,55,54,59,48,43,49,57,57,65,48,50,43,40,53,49,52,44,59,43,52,45,51,60,50,56,47,55,49,63,50,50,47,57,51,58,43,53,56,56,67,47,48,57,40,41,51,47,56,49,45,50,52,40,56,55,43,53,49,61,42,57,41,49,42,42,62,49,53,55,57,63,40,52,47,43,55,54,49,56,63,50,43,51,45,57,49,56,54,46,50,55,41,56,49,51,51,50,38,59,45,40,61,48,46,52,61,69,39,52,53,44,49,51,53,50,53,48,57,44,50,55,57,51,53,66,49,49,42,66,42,51,61,52,59,60,62,39,50,61,69,45,51,53,59,52,45,60,52,46,45,67,45,42,46,35,60,45,49,49,57,39,50,33,49,49,51,53,49,44,48,52,39,35,46,36,45,48,44,56,53,58,36,41,45,57,49,53,41,33,47,40,50,45,51,47,43,45,44,39,49,53,60,55,50,40,51,45,64,60,61,50,49,46,62,49,43,66,55,59,46,49,56,55,53,52,50,41,46,52,48,60,41,51,45,43,48,43,46,47,48,49,47,52,38,42,44,45,45,56,47,57,44,50,66,45,45,55,55,43,42,48,58,63,59,56,40,51,46,59,45,58,48,57,48,48,45,48,43,50,58,52,47,43,43,61,47,67,61,45,41,44,53,47,71,53,58,55,50,41,54,51,30,54,40,55,46,58,48,50,56,46,58,37,45,50,57,62,48,52,48,47,47,60,58,53,73,45,50,63,53,59,48,58,39,49,48,47,58,47,42,51,49,46,57,53,41,48,40,38,47,56,55,57,57,53,46,44,42,53,61,41,52,62,48,60,45,60,62,52,45,33,65,57,58,55,52,38,52,55,54,51,50,44,48,49,49,58,45,56,58,47,47,41,60,47,52,32,51,50,55,54,44,56,50,56,46,55,60,62,53,63,30,58,49,43,58,51,36,48,59,54,47,44,50,52,40,52,53,54,59,55,47
