# Supplementary material for: Poisson pre-processing of nonstationary photonic signals: Signals with equality between mean and variance
Source: PLoS One. 2017 Dec 7;12(12):e0188622. doi: 10.1371/journal.pone.0188622 (PMC5720749; doi:10.1371/journal.pone.0188622)
Supplement: S1 Dataset — (ZIP) [file pone.0188622.s001.zip › data/model/mungs_model/model_mungs_01_81.dat]

46,55,38,45,63,44,48,41,59,48,46,55,56,52,57,55,56,43,50,45,50,55,73,58,56,53,58,41,62,53,48,60,41,48,40,50,42,38,51,38,55,52,55,41,46,54,57,42,50,49,53,52,47,55,54,43,50,59,51,56,54,55,52,51,50,42,46,56,43,63,55,40,61,53,36,42,51,51,49,50,55,43,46,44,50,53,50,50,40,44,53,42,48,45,48,49,60,42,56,49,61,43,60,55,55,47,51,52,43,54,40,48,51,52,55,56,46,50,55,45,35,51,54,40,48,47,58,57,68,51,62,53,50,44,40,39,54,47,41,47,60,36,58,52,42,54,53,54,41,42,47,52,55,37,41,49,45,53,46,44,46,54,53,55,46,48,51,52,58,48,49,41,50,60,47,43,41,71,63,51,53,51,45,45,40,54,63,44,44,48,46,53,60,41,37,54,61,44,50,44,74,67,51,41,49,39,53,53,47,52,56,57,44,43,57,53,60,41,69,48,41,43,44,43,53,49,46,62,48,44,47,48,50,53,47,53,56,62,48,54,48,60,60,45,68,60,49,60,34,53,35,49,51,50,58,52,40,49,52,55,49,38,45,54,51,53,44,47,49,52,45,60,41,47,56,58,48,57,49,55,62,57,56,58,53,58,49,44,55,53,39,54,54,56,48,61,55,39,44,59,58,45,54,48,48,40,42,52,58,51,56,58,55,50,58,42,55,53,52,51,55,54,53,49,55,52,60,51,62,44,45,55,47,46,57,50,50,57,55,38,47,54,52,51,37,50,55,53,50,49,47,49,56,45,57,52,49,41,66,52,47,58,48,48,45,60,54,46,52,50,72,48,44,58,53,61,65,66,44,44,47,41,56,61,70,42,54,51,52,41,64,51,49,47,50,42,52,43,45,38,50,36,46,58,55,52,44,54,53,44,46,49,54,59,52,48,55,57,59,52,51,55,51,44,54,61,66,49,51,42,50,40,51,60,49,55,49,51,50,58,62,56,54,50,52,52,47,62,40,38,55,42,48,45,59,42,57,53,55,66,45,61,54,52,48,51,41,48,58,49,60,55,58,46,68,53,47,51,48,61,42,58,55,46,52,63,61,59,53,55,54,50,52,53,47,56,59,43,46,45,37,62,41,64,60,46,50,59,47,62,53,64,39,51,60,53,57,51,58,52,61,54,61,55,49,59,51,59,49,41,51,65,59,53,53,52,60,60,73,65,56,35,52,55,41,56,53,36,54,69,51,46,53,53,40,52,46,50,45,48,61,55,54,53,57,64,64,47,58,52,51,57,57,50,41,61,53,54,52,58,47,50,49,36,57,51,56,61,49,55,46,54,40,41,50,59,50,48,50,48,46,35,52,66,45,53,46,58,49,53,66,56,57,48,55,46,50,47,46,48,57,36,56,56,51,45,50,38,46,50,47,42,50,45,45,47,46,46,43,45,52,47,55,52,43,56,39,36,62,49,61,59,50,58,50,42,62,57,49,57,44,41,51,58,56,57,56,53,40,53,45,50,49,55,66,51,42,58,54,47,61,31,47,44,44,46,56,47,44,36,46,51,46,50,44,59,43,50,54,38,57,49,51,39,47,45,52,63,56,57,37,56,48,66,56,43,66,52,58,57,56,56,50,65,62,49,46,51,46,39,56,50,44,48,57,55,49,58,55,31,50,51,44,58,53,55,39,58,60,55,59,42,49,43,59,46,46,47,49,53,43,46,52,51,49,46,45,56,56,52,43,47,51,51,42,43,59,54,36,51,49,46,44,58,73,54,52,54,47,53,50,58,49,47,46,47,56,59,61,50,44,62,56,65,56,49,42,46,36,58,43,54,48,52,48,51,53,42,33,66,71,43,51,50,53,62,36,51,42,61,47,55,51,48,49,45,46,56,49,45,70,47,50,48,54,43,47,48,36,63,48,44,55,58,58,45,39,38,50,55,46,54,47,53,53,55,53,49,58,48,53,59,62,44,70,51,63,58,57,45,59,54,53,52,65,45,50,44,45,43,55,57,43,44,53,55,32,58,48,42,46,58,43,46,53,44,43,43,58,47,42,49,55,51,57,47,61,53,50,46,42,53,41,41,53,58,49,54,62,59,62,61,53,36,54,47,57,51,57,50,59,47,42,53,45,36,46,46,47,51,48,46,37,44,58,57,48,44,53,57,50,51,58,50,53,48,54,50,40,45,47,48,64,46,57,51,46,41,49,55,49,47,49,45,51,42,49,45,54,57,56,54,51,46,45,61,38,64,58,56
