# Supplementary material for: Poisson pre-processing of nonstationary photonic signals: Signals with equality between mean and variance
Source: PLoS One. 2017 Dec 7;12(12):e0188622. doi: 10.1371/journal.pone.0188622 (PMC5720749; doi:10.1371/journal.pone.0188622)
Supplement: S1 Dataset — (ZIP) [file pone.0188622.s001.zip › data/model/mungs_model/model_mungs_01_82.dat]

63,53,62,46,52,53,44,45,60,57,44,51,56,38,56,43,51,57,56,40,50,43,41,48,54,48,42,57,57,50,54,44,37,34,50,63,51,50,44,44,43,58,54,51,40,55,42,56,53,44,38,56,55,42,53,64,51,43,53,53,55,61,42,53,50,52,47,54,54,48,44,60,53,43,48,47,48,58,50,57,48,55,53,65,37,61,47,44,48,47,52,44,63,52,47,47,50,65,55,55,46,44,50,65,45,44,61,57,43,46,47,44,70,46,58,46,58,49,49,76,42,49,47,51,39,56,50,51,54,44,46,47,65,63,57,53,51,45,52,57,57,52,43,46,49,47,40,43,46,42,60,78,47,42,53,54,46,57,29,60,45,56,35,56,55,48,56,58,59,44,61,61,60,53,45,41,53,40,52,57,52,41,43,61,50,39,52,46,45,49,44,56,43,60,56,52,56,54,60,45,51,51,49,55,41,52,45,37,41,57,35,60,41,46,40,54,44,37,63,49,44,44,47,55,47,38,65,35,53,41,60,38,58,46,50,55,37,48,53,47,63,49,72,58,44,42,52,51,49,43,54,44,63,47,52,58,50,48,58,49,58,55,45,41,42,59,66,49,57,55,58,50,47,57,54,47,49,39,53,47,60,49,44,51,54,38,42,48,58,43,57,55,55,45,43,68,51,69,49,50,48,59,56,39,52,39,50,51,45,54,56,55,54,45,33,42,51,39,60,38,50,65,64,44,64,66,58,46,51,50,46,56,59,52,45,53,55,50,35,49,41,58,48,48,54,42,53,51,41,56,45,49,55,50,52,48,44,44,49,50,48,51,57,50,46,47,59,50,39,59,52,66,54,42,57,46,48,44,54,44,43,59,47,42,56,48,41,37,56,42,42,69,48,48,39,51,51,55,48,62,62,51,57,47,50,44,58,55,55,61,63,60,56,60,38,39,48,60,68,47,42,54,47,32,65,53,43,59,49,54,54,58,32,62,47,39,55,48,47,41,52,49,61,57,47,53,44,54,50,58,46,45,47,51,48,53,45,57,38,54,70,49,48,56,52,54,65,54,48,52,45,51,48,49,52,51,44,61,45,37,49,52,54,39,47,60,52,54,49,39,36,59,49,51,55,45,60,52,66,50,48,46,60,48,63,58,47,62,48,53,51,45,66,52,63,53,46,49,58,49,44,62,36,50,43,55,43,56,49,58,50,64,37,66,41,45,52,51,41,47,53,50,53,48,42,38,55,55,51,49,59,40,54,47,53,54,46,59,47,43,58,58,50,51,44,62,56,50,61,43,45,38,61,40,55,51,57,69,50,41,54,57,49,50,51,52,47,46,50,62,53,51,53,41,36,48,53,41,49,43,34,56,53,33,50,38,54,50,67,51,54,47,56,45,57,42,50,43,54,59,50,42,59,46,39,46,50,56,50,50,48,41,49,40,47,53,69,43,54,50,49,53,60,65,53,43,45,47,50,56,47,51,53,29,45,49,57,41,49,51,60,54,54,56,48,40,41,33,45,59,47,53,46,54,43,54,53,50,41,53,59,42,60,48,49,50,34,61,47,39,45,48,43,36,53,39,53,41,53,45,49,56,46,47,46,51,42,49,60,59,59,56,51,44,55,53,44,44,46,47,64,43,66,45,64,50,55,44,52,51,47,42,63,62,48,53,46,55,57,59,44,48,54,47,54,57,48,51,60,45,54,47,63,59,56,52,58,53,51,52,49,34,48,47,46,51,46,53,48,56,48,51,44,48,48,51,61,60,55,42,49,41,46,49,52,54,57,51,57,39,54,52,36,52,56,51,50,40,58,51,48,54,50,51,45,56,45,50,44,56,49,58,65,55,54,44,41,45,63,62,43,50,48,50,51,64,49,47,49,48,52,51,41,49,49,57,46,44,54,54,37,52,49,53,49,62,56,52,49,55,56,55,42,51,42,50,54,43,51,44,49,42,53,47,46,65,49,41,48,56,40,40,53,50,50,50,55,46,66,43,53,44,55,38,49,53,62,45,43,41,51,43,58,56,50,41,44,62,47,56,61,39,56,42,40,54,47,51,54,49,53,57,48,53,56,52,56,46,41,68,63,50,59,37,46,54,47,46,53,45,49,66,55,53,45,50,49,53,57,46,40,53,57,60,50,48,46,46,64,48,42,39,56,69,53,53,59,72,64,52,47,37,48,68,55,51,41,47,53,57,59,63,58,43,51,48,43,46,42,61,50,38,56,42,57,50,55,48,52,53,60,42,51,55,59,60,49,51,43,55
