# Supplementary material for: Poisson pre-processing of nonstationary photonic signals: Signals with equality between mean and variance
Source: PLoS One. 2017 Dec 7;12(12):e0188622. doi: 10.1371/journal.pone.0188622 (PMC5720749; doi:10.1371/journal.pone.0188622)
Supplement: S1 Dataset — (ZIP) [file pone.0188622.s001.zip › data/model/mungs_model/model_mungs_01_83.dat]

33,56,44,53,42,54,50,45,56,61,47,61,42,47,48,50,55,47,46,53,46,40,55,45,49,51,61,43,50,47,42,57,42,67,50,49,62,40,51,44,37,46,53,46,49,55,52,45,59,41,35,50,50,56,58,58,62,68,50,53,53,46,63,61,52,64,43,46,53,46,56,46,45,45,50,57,53,40,57,36,46,43,48,48,49,43,47,47,50,60,48,53,56,44,40,54,49,54,41,48,62,55,51,56,54,58,49,41,52,54,47,46,51,55,41,44,55,49,49,44,38,48,44,51,44,60,45,50,47,42,43,52,65,43,53,41,59,57,54,41,57,51,46,44,51,45,48,53,55,59,59,51,56,40,44,48,56,54,49,48,42,42,44,52,49,36,62,51,53,51,52,45,60,48,44,52,35,58,41,48,49,49,50,50,53,51,59,64,51,58,59,51,39,42,56,59,57,52,51,56,55,48,48,34,50,39,43,53,47,38,44,48,56,40,52,45,48,41,42,42,36,49,65,50,57,49,52,41,45,54,63,43,62,60,43,66,51,41,55,50,40,48,41,54,38,43,44,47,42,52,53,39,55,56,46,46,54,43,46,39,54,43,43,62,54,52,49,53,54,42,56,44,41,66,63,47,55,46,53,70,56,61,58,31,53,44,47,44,60,54,46,47,54,55,45,38,45,41,36,48,42,40,49,55,51,43,70,51,54,62,48,56,58,42,42,35,50,58,44,46,52,49,53,46,48,54,49,47,35,43,63,43,40,37,51,52,57,44,47,52,56,51,45,52,60,44,49,54,48,63,49,55,53,62,51,52,58,53,52,54,44,47,52,51,64,53,51,58,47,50,62,38,52,50,67,65,47,42,35,47,38,58,41,48,51,61,48,47,44,58,63,42,49,53,62,60,51,58,50,41,58,36,55,44,46,54,48,44,41,50,42,46,49,49,50,49,50,53,63,50,41,59,40,48,53,55,36,36,43,49,37,53,47,55,51,42,49,50,57,55,47,50,51,68,51,44,54,40,59,45,58,43,56,54,48,55,56,46,43,59,57,55,48,46,50,58,41,51,45,50,46,57,46,57,36,54,53,61,51,50,53,47,49,58,55,56,46,37,53,53,39,48,54,46,46,53,51,43,50,60,65,63,56,49,55,66,56,49,40,45,50,41,55,49,51,47,49,55,53,48,43,47,52,60,46,53,59,50,49,41,60,52,57,55,46,58,57,48,58,46,33,61,57,53,55,49,61,52,36,45,46,57,66,46,46,46,53,59,52,42,60,45,35,54,46,38,53,72,60,42,49,61,41,61,50,38,55,39,54,48,49,53,55,46,53,42,57,55,37,40,48,47,52,47,46,51,52,59,49,52,56,61,51,57,60,49,45,32,47,46,47,51,54,38,44,42,54,52,42,49,45,45,57,54,49,57,57,48,53,69,56,63,54,42,54,51,46,39,46,44,46,62,47,42,39,45,54,59,65,52,43,50,48,58,51,46,52,49,36,44,50,49,59,60,51,54,51,45,46,48,51,49,48,52,48,40,57,54,44,55,52,56,54,51,54,46,50,47,50,62,45,39,45,54,50,42,45,57,40,57,49,59,38,51,50,59,54,60,50,49,54,60,43,48,49,41,55,47,39,51,57,48,51,64,43,49,53,55,51,48,46,54,38,42,52,47,57,63,53,48,34,54,57,66,54,42,51,51,39,49,43,63,56,46,39,60,47,48,46,53,42,44,41,48,45,42,47,54,52,45,49,49,49,44,45,62,48,61,46,53,47,59,44,55,50,49,63,43,42,53,63,45,56,52,44,57,39,48,55,49,38,49,59,47,43,46,50,52,49,54,45,50,39,53,62,64,40,57,63,53,43,58,55,47,34,57,48,59,52,54,53,49,53,49,53,42,48,43,62,48,44,59,45,62,45,46,56,58,56,41,56,48,57,58,47,35,47,55,55,67,61,55,56,47,39,48,54,46,54,57,51,32,49,45,52,51,59,65,59,54,51,45,45,71,43,45,47,44,38,54,58,35,52,43,47,53,54,57,41,44,60,64,54,52,56,56,34,38,46,47,49,47,59,60,63,65,51,49,43,44,62,57,53,45,60,52,48,50,58,50,53,60,54,56,41,48,48,48,61,43,48,51,53,43,58,34,47,45,57,53,52,56,40,53,49,59,48,53,52,50,55,45,48,38,46,63,58,58,54,45,42,50,53,46,44,38,39,45,46,36,50,47,48,47,50,56,65,60,55,39,46,62,43,47,47,57,51,60,49,51
