# Supplementary material for: Poisson pre-processing of nonstationary photonic signals: Signals with equality between mean and variance
Source: PLoS One. 2017 Dec 7;12(12):e0188622. doi: 10.1371/journal.pone.0188622 (PMC5720749; doi:10.1371/journal.pone.0188622)
Supplement: S1 Dataset — (ZIP) [file pone.0188622.s001.zip › data/model/mungs_model/model_mungs_01_84.dat]

48,50,50,47,54,53,61,45,39,56,51,43,48,50,48,57,58,39,62,50,47,48,48,61,41,53,61,40,46,52,41,55,50,55,52,48,61,50,43,66,53,48,70,61,47,54,51,56,49,50,59,55,50,54,46,42,70,67,48,42,59,50,45,60,49,56,54,54,39,60,55,65,57,55,50,44,55,42,49,40,52,55,56,50,54,52,44,58,41,60,54,47,64,68,36,56,45,47,56,67,51,48,53,43,47,51,37,56,49,40,49,45,56,55,44,53,63,45,47,42,44,52,53,49,49,45,45,46,42,44,61,50,44,62,53,54,57,49,60,50,55,51,53,61,51,49,43,61,55,45,48,56,48,43,52,44,59,52,58,53,46,62,50,53,50,39,52,48,60,51,46,53,37,56,53,55,51,50,45,56,56,52,51,50,57,44,44,45,52,46,61,59,51,50,51,52,59,53,55,54,58,37,59,46,51,49,53,43,57,41,58,64,33,52,51,62,49,56,28,56,42,51,52,55,54,55,53,53,41,54,51,56,50,40,63,57,52,55,55,50,46,44,38,62,41,50,49,53,52,46,39,61,39,45,55,51,43,59,58,54,57,54,54,44,38,42,49,52,56,55,39,44,68,45,45,65,50,47,55,55,50,58,54,49,54,56,57,52,52,46,55,44,53,52,52,50,36,37,54,59,53,50,54,50,38,51,44,32,53,50,57,56,51,41,59,47,49,69,45,45,52,55,47,59,56,57,55,54,39,44,49,51,53,65,49,55,55,71,54,41,65,57,54,66,60,41,46,59,55,61,50,45,44,51,60,45,49,62,58,46,48,50,51,53,41,51,45,41,45,46,42,50,50,48,54,44,50,40,42,35,51,50,49,53,68,39,44,45,53,70,46,50,53,50,51,56,49,50,53,44,58,49,42,51,56,53,59,38,62,52,42,48,51,49,38,34,56,49,47,59,34,50,62,58,54,50,55,46,52,50,50,32,58,64,51,50,54,51,39,61,53,50,44,56,55,55,50,41,49,34,51,47,44,48,46,51,46,57,61,47,53,49,48,45,43,45,51,46,44,53,46,50,63,40,43,42,40,45,36,38,53,54,41,50,58,47,53,52,58,55,57,67,51,52,47,52,44,45,49,50,56,53,43,53,46,45,52,44,49,57,65,38,55,49,53,41,51,48,45,44,39,44,45,54,57,46,51,66,62,48,63,54,37,45,47,52,47,54,40,52,40,63,54,45,51,53,53,48,38,58,45,50,43,47,53,64,47,52,59,52,45,53,48,40,57,51,60,60,42,40,49,50,46,54,42,42,40,56,48,43,50,59,49,56,40,46,53,51,47,50,54,54,58,48,70,37,48,74,48,45,57,45,56,49,37,34,40,44,44,55,47,48,45,46,52,52,61,45,45,45,52,53,49,55,50,44,58,42,56,40,41,53,48,44,49,56,56,57,48,50,56,55,59,38,47,64,60,55,49,41,53,59,54,55,56,49,48,50,49,54,39,58,47,62,53,34,59,40,43,40,39,48,58,40,69,58,50,53,54,45,49,43,34,45,35,52,58,57,52,56,49,61,47,45,46,56,46,53,56,49,54,52,45,43,53,45,46,56,47,45,49,44,43,56,61,59,46,51,40,50,62,47,56,59,63,67,48,43,57,52,40,54,47,46,61,45,38,50,62,51,50,57,53,43,59,31,58,44,33,57,55,48,48,33,52,49,45,57,42,51,55,55,42,49,52,43,50,67,53,50,49,49,40,55,44,58,47,51,49,56,45,40,45,54,53,47,42,39,54,53,59,58,43,63,50,42,59,54,50,53,61,49,42,57,56,58,47,59,44,44,45,48,47,43,49,46,47,43,47,53,62,53,58,52,41,48,48,53,50,53,49,34,40,53,47,42,55,31,50,54,48,59,47,65,58,55,57,41,57,62,54,54,59,31,39,45,63,52,50,44,50,46,55,45,56,49,48,63,55,46,50,40,57,61,45,55,47,47,56,45,52,59,65,49,53,49,41,39,54,47,41,39,47,49,45,53,48,51,64,58,44,58,54,50,49,46,57,50,44,48,50,51,43,38,53,55,42,46,48,47,53,36,61,42,51,47,54,44,50,42,52,53,47,44,59,42,50,49,45,61,60,45,45,47,48,38,46,45,52,42,46,69,54,62,61,52,58,47,48,50,58,40,40,39,52,54,56,53,46,58,57,54,49,38,52,52,64,48,41,55,52,57,57,57,48,44,54,56,49,29,54,47,54,48,53,51,48,49,50,58
