# Supplementary material for: Poisson pre-processing of nonstationary photonic signals: Signals with equality between mean and variance
Source: PLoS One. 2017 Dec 7;12(12):e0188622. doi: 10.1371/journal.pone.0188622 (PMC5720749; doi:10.1371/journal.pone.0188622)
Supplement: S1 Dataset — (ZIP) [file pone.0188622.s001.zip › data/model/mungs_model/model_mungs_01_85.dat]

65,49,56,57,45,53,40,45,59,42,58,61,59,59,51,43,46,44,50,52,70,57,49,45,60,55,60,46,54,57,52,56,46,55,53,46,49,50,39,41,34,58,48,60,43,45,44,49,48,42,44,59,46,64,57,62,36,48,53,47,48,43,52,59,52,64,53,49,57,69,47,46,46,61,53,62,37,45,49,43,51,49,45,48,52,40,52,36,49,53,54,42,54,60,54,63,52,47,49,54,57,59,42,55,51,50,45,63,50,56,44,61,61,64,44,44,47,49,52,32,55,51,60,52,50,44,47,48,41,47,55,50,50,48,58,49,49,47,45,45,39,58,54,51,50,50,40,50,57,62,42,57,58,57,50,43,52,53,58,60,51,58,54,52,46,53,56,50,57,54,60,64,45,53,54,53,53,51,47,59,52,53,48,68,44,53,46,54,53,49,41,52,38,37,41,47,52,47,48,54,42,60,54,51,56,57,57,46,46,50,49,52,47,51,48,51,52,52,60,44,61,36,39,53,48,51,47,50,46,48,57,48,55,40,37,53,62,51,37,53,41,33,40,56,40,43,57,48,44,46,58,51,58,56,55,52,53,56,42,53,48,58,54,54,38,44,48,50,53,53,53,57,61,51,35,42,50,57,55,60,47,52,42,50,58,35,52,50,39,51,43,42,63,48,59,46,50,51,56,46,49,45,67,50,44,46,48,57,61,40,58,62,55,50,55,61,50,56,59,63,49,47,52,46,49,54,64,50,52,43,36,47,56,44,43,58,64,45,49,53,50,49,50,57,50,50,49,50,48,45,44,50,53,50,59,44,49,52,47,53,49,63,58,47,54,53,55,41,65,58,52,38,59,54,45,71,41,59,48,53,59,45,52,44,57,47,42,40,56,62,47,55,49,48,65,46,62,55,49,56,48,58,50,54,45,51,50,43,53,47,45,45,47,37,47,40,64,52,65,38,44,51,42,60,53,38,50,42,55,57,61,46,61,59,61,32,50,61,57,54,51,57,52,49,52,54,55,56,64,53,56,46,37,55,47,46,65,43,48,56,47,51,64,53,61,41,40,43,62,52,53,52,52,44,52,38,54,43,62,52,56,54,44,52,54,48,49,41,66,47,53,46,57,54,48,44,56,37,64,59,49,59,55,49,44,54,56,39,43,48,56,49,50,60,53,55,45,40,45,49,61,49,43,45,48,42,53,54,47,65,43,34,54,50,54,43,39,36,48,56,49,54,44,39,51,45,57,56,47,60,50,51,47,56,53,53,43,56,60,50,45,46,53,60,48,64,55,59,59,48,58,33,46,48,37,55,49,54,43,55,49,61,50,54,54,41,51,50,36,39,51,36,38,34,53,50,60,64,50,44,59,49,54,45,41,44,51,50,60,55,51,52,48,50,46,56,55,43,59,41,51,53,51,38,50,68,57,55,48,53,45,57,52,51,46,53,51,69,44,51,44,53,43,48,55,49,41,56,50,37,47,50,58,47,40,47,45,66,61,58,54,48,59,50,54,51,45,56,52,55,47,49,51,55,55,50,44,53,59,37,53,50,55,52,54,52,43,50,43,54,54,64,46,48,41,56,36,56,49,58,59,52,50,42,56,46,60,40,54,58,60,46,42,45,41,57,49,57,42,65,49,50,59,42,45,54,51,52,49,49,52,47,52,48,47,48,68,74,57,55,64,50,48,45,49,49,61,55,42,39,43,47,50,47,65,52,39,56,59,44,62,56,65,43,55,51,60,52,54,43,43,50,54,45,51,52,51,44,49,43,46,53,53,55,45,45,49,60,42,54,53,46,44,38,59,55,46,50,46,46,50,46,56,47,48,47,56,56,48,52,38,57,47,59,38,45,48,56,48,55,42,44,50,46,46,60,47,43,54,56,56,55,45,52,40,51,49,57,63,56,58,52,48,64,51,58,59,35,66,44,49,65,51,50,51,53,66,59,56,42,49,61,44,52,53,52,65,45,52,48,60,54,46,45,46,60,52,53,55,60,41,36,53,51,50,52,45,55,59,47,55,66,50,51,55,58,44,55,51,52,62,52,62,42,43,61,43,55,69,63,44,35,35,44,59,54,47,57,43,57,76,58,47,49,42,48,58,60,57,47,57,56,45,60,47,44,53,49,51,49,52,64,71,47,59,54,42,51,44,55,45,51,49,49,46,59,58,57,47,52,41,59,50,56,54,56,51,43,55,53,39,61,56,60,58,43,40,45,42,43,49,52,40,62,50,35,56,61,51,49,52,64,45,56,45,50,39,57,50,50
