# Supplementary material for: Poisson pre-processing of nonstationary photonic signals: Signals with equality between mean and variance
Source: PLoS One. 2017 Dec 7;12(12):e0188622. doi: 10.1371/journal.pone.0188622 (PMC5720749; doi:10.1371/journal.pone.0188622)
Supplement: S1 Dataset — (ZIP) [file pone.0188622.s001.zip › data/model/mungs_model/model_mungs_01_86.dat]

42,51,46,47,53,41,52,52,45,51,49,53,47,51,56,51,45,47,52,47,56,59,44,54,53,53,37,42,53,48,39,60,47,45,54,52,52,52,49,43,60,52,54,57,49,42,46,44,51,57,51,50,54,46,64,49,50,50,46,63,31,50,54,43,53,57,47,48,43,44,56,56,38,53,57,50,57,48,42,54,42,36,50,44,59,56,53,59,56,62,60,63,53,40,45,49,48,53,44,45,46,53,61,51,57,56,51,41,52,35,49,57,44,54,48,50,55,54,68,40,55,40,48,45,42,45,49,54,61,57,51,57,48,60,49,50,62,49,43,58,57,63,36,50,57,63,43,61,54,39,52,56,60,39,56,50,50,58,58,52,49,43,50,37,52,45,45,40,54,50,40,55,39,59,45,66,49,57,53,61,58,51,70,53,41,56,43,44,65,59,54,68,46,46,48,57,43,45,51,57,39,49,41,53,52,40,58,52,63,56,45,56,45,54,65,61,48,38,55,47,59,54,48,52,63,63,60,57,55,56,52,52,53,44,58,56,40,39,46,59,41,36,38,36,52,49,47,57,59,40,48,43,61,56,60,54,48,40,37,43,49,52,64,49,53,43,48,38,49,43,55,45,56,59,52,40,52,50,44,59,49,48,55,41,55,38,48,50,41,56,45,54,51,50,53,51,44,59,60,52,53,41,52,42,45,52,44,49,40,40,48,37,40,53,57,52,47,53,48,50,46,46,50,53,51,39,64,49,48,43,47,57,53,59,50,55,56,49,43,52,55,51,52,49,67,41,42,50,41,51,49,59,55,40,53,43,41,49,56,44,56,54,53,56,50,57,52,44,53,49,51,54,40,42,48,45,45,43,55,68,46,35,46,52,40,43,62,52,37,45,43,56,68,55,58,48,46,56,43,54,44,54,41,48,56,52,48,63,45,52,51,51,48,57,46,47,49,58,48,57,58,50,45,41,47,46,44,59,48,45,51,43,60,44,53,56,46,62,50,51,53,58,43,38,50,53,39,50,45,54,36,55,49,48,51,68,41,51,47,40,52,44,62,44,48,55,45,55,56,38,45,54,65,45,60,55,57,41,43,58,52,45,47,50,54,55,40,60,51,45,62,33,49,52,40,54,49,52,53,47,60,59,35,62,36,54,44,49,44,57,55,55,60,42,50,54,52,50,47,46,45,33,52,46,40,50,53,54,43,33,60,44,56,65,54,59,46,44,71,49,41,54,44,60,56,39,61,59,41,59,50,47,51,31,42,57,52,42,52,52,52,51,47,54,40,54,40,58,55,51,51,38,65,42,53,51,46,50,40,39,51,45,53,52,58,59,62,47,48,37,46,45,39,44,47,62,53,51,44,44,57,57,54,56,55,45,49,59,53,65,50,59,43,59,50,55,57,39,45,46,54,53,59,43,49,46,44,56,46,45,47,61,46,45,47,53,55,44,60,40,45,49,60,46,47,54,48,49,52,67,47,45,50,57,52,49,42,49,58,44,45,42,55,36,66,38,60,40,45,47,74,52,44,66,39,54,50,61,42,57,52,62,37,60,40,52,51,48,45,52,43,49,54,54,40,58,42,56,51,52,52,53,43,50,52,61,66,48,47,56,54,52,53,55,62,41,41,50,43,67,44,54,37,61,65,44,43,51,51,58,55,45,59,52,48,62,51,50,57,52,47,59,60,46,46,57,55,46,51,46,57,46,40,54,51,45,52,52,43,55,43,38,57,53,72,44,52,50,50,48,59,48,57,49,54,62,58,39,54,55,52,47,60,47,50,39,50,44,47,45,46,54,51,51,37,41,67,51,43,53,53,55,50,62,54,45,50,57,51,48,43,59,59,50,43,51,44,56,60,46,55,47,47,55,49,49,36,38,61,53,50,53,52,54,55,48,54,63,48,51,59,45,45,56,58,50,45,53,49,53,55,52,45,59,48,61,50,43,53,38,60,52,54,48,57,41,61,53,47,51,45,37,49,47,49,49,65,45,50,56,65,47,49,52,55,46,56,57,52,55,52,42,56,60,47,47,66,57,61,54,69,49,42,55,55,51,50,60,59,68,45,45,41,53,50,44,50,58,41,54,50,57,52,49,51,50,52,45,46,54,45,44,45,59,48,53,50,50,45,64,49,56,48,49,47,42,47,59,54,57,39,55,61,49,42,60,58,52,52,60,51,53,54,45,46,37,59,66,51,61,47,59,38,64,48,50,54,64,47,34,51,41,51,56,49,48,54,55,50,52,47,48,59,56,58,47,44,56,44,66
