# Supplementary material for: Poisson pre-processing of nonstationary photonic signals: Signals with equality between mean and variance
Source: PLoS One. 2017 Dec 7;12(12):e0188622. doi: 10.1371/journal.pone.0188622 (PMC5720749; doi:10.1371/journal.pone.0188622)
Supplement: S1 Dataset — (ZIP) [file pone.0188622.s001.zip › data/model/mungs_model/model_mungs_01_87.dat]

46,52,49,49,59,51,46,45,58,53,27,51,52,40,68,48,34,55,47,42,50,52,46,58,49,42,48,53,58,42,45,43,54,58,49,49,51,62,54,50,54,58,52,48,53,43,43,50,50,42,51,46,49,56,53,57,50,50,63,59,52,36,53,54,54,38,49,44,51,39,51,50,57,38,48,54,46,50,48,55,53,43,58,52,45,54,56,51,42,62,43,49,58,50,57,52,55,43,32,47,50,45,48,57,50,66,43,48,42,46,60,45,41,41,50,52,42,43,51,49,48,53,37,44,48,70,45,44,52,53,36,36,53,57,47,51,63,48,48,49,54,42,52,69,55,54,50,51,57,49,47,59,55,49,58,42,43,40,57,49,52,56,40,46,54,48,52,45,58,52,68,45,50,52,53,54,64,46,44,57,44,56,48,46,47,47,51,48,60,46,42,46,47,49,60,41,47,55,60,52,43,43,55,54,55,50,46,51,48,52,39,44,42,53,61,47,60,53,60,44,48,47,32,42,48,51,56,43,57,40,44,54,57,49,38,40,50,54,46,59,42,57,41,43,52,32,44,48,53,57,47,40,52,59,46,55,38,74,63,45,64,50,53,49,46,58,59,51,57,47,56,49,46,52,47,56,51,50,46,50,49,50,52,47,54,41,64,53,50,44,45,49,50,47,46,47,50,50,63,49,57,40,53,53,66,50,42,52,51,52,42,53,55,46,53,66,47,57,44,59,45,45,49,42,51,50,62,52,57,44,51,47,44,54,40,34,63,63,54,59,48,58,41,45,47,48,47,41,53,46,42,51,54,57,45,47,50,51,41,51,56,40,55,51,57,46,60,49,42,51,56,60,46,43,51,51,58,50,55,55,46,48,53,62,51,59,36,50,60,47,44,41,50,46,58,51,58,58,62,41,48,62,54,47,40,61,53,52,50,47,47,45,50,55,46,49,51,48,57,47,58,44,49,42,51,46,46,55,53,46,55,44,43,47,44,51,44,49,33,49,46,62,62,44,49,40,53,42,53,45,49,40,53,54,59,54,37,49,46,60,50,48,51,51,51,48,55,47,58,42,54,42,44,64,43,56,63,44,60,46,55,49,55,52,44,45,42,36,52,49,40,43,63,52,54,50,52,49,58,48,56,63,60,37,54,53,50,55,46,60,46,63,54,49,51,47,54,53,59,56,58,41,60,66,44,55,55,49,45,42,49,48,64,48,56,66,50,53,62,47,53,55,47,40,60,41,46,59,45,41,50,51,54,51,48,49,50,46,42,44,45,41,48,47,58,49,42,70,58,51,51,30,59,42,51,53,57,54,35,59,61,43,63,53,45,60,49,57,41,56,44,72,61,46,48,54,65,46,65,57,40,70,42,62,50,41,56,42,53,43,49,44,51,49,53,52,51,54,47,49,51,51,46,47,51,41,62,39,46,61,45,55,44,48,55,34,39,56,46,53,46,42,61,57,48,41,46,48,48,52,50,55,45,53,38,52,31,55,68,54,51,49,45,49,57,70,48,53,39,49,47,45,59,37,44,53,50,49,66,49,49,60,54,60,55,48,50,51,53,54,53,50,59,57,46,75,54,51,49,49,49,47,58,62,69,46,55,48,45,53,40,53,56,44,63,46,56,43,48,47,48,55,52,64,54,50,50,66,53,42,49,54,56,55,57,58,50,58,65,52,56,34,59,47,68,55,52,50,48,60,58,51,40,49,43,57,64,55,54,51,49,34,58,50,58,56,59,34,55,38,61,50,52,57,40,58,43,58,60,53,53,45,49,54,57,58,53,53,50,44,51,71,49,52,41,44,36,51,49,44,45,52,63,49,46,49,63,49,56,57,51,60,44,67,45,50,37,61,59,38,51,42,47,44,50,62,35,49,55,44,61,45,59,47,48,58,47,58,60,37,56,44,55,45,51,60,39,56,44,64,43,46,57,54,53,36,48,41,57,47,51,49,52,56,50,57,36,64,43,58,44,46,54,50,64,60,53,55,38,41,61,48,61,42,55,59,53,41,52,56,51,50,52,38,58,56,68,65,59,60,62,53,56,50,43,50,63,46,55,39,48,41,46,52,45,49,53,58,58,53,43,64,58,61,52,55,61,59,38,56,46,43,55,66,44,54,49,55,57,55,52,50,52,47,49,55,52,55,56,57,38,46,49,45,59,51,53,52,62,56,58,53,49,53,50,56,58,49,60,59,45,46,61,44,49,54,49,57,44,65,44,59,58,51,54,54,48,45,52,57,53,47,68,58,44,55,50,36,59,55
