# Supplementary material for: Poisson pre-processing of nonstationary photonic signals: Signals with equality between mean and variance
Source: PLoS One. 2017 Dec 7;12(12):e0188622. doi: 10.1371/journal.pone.0188622 (PMC5720749; doi:10.1371/journal.pone.0188622)
Supplement: S1 Dataset — (ZIP) [file pone.0188622.s001.zip › data/model/mungs_model/model_mungs_01_88.dat]

42,51,46,59,57,61,54,45,56,40,50,43,42,45,45,49,41,40,50,56,51,37,47,50,44,59,56,47,64,52,53,48,65,58,43,41,45,60,56,50,53,51,54,51,51,47,50,49,54,56,53,45,45,35,55,47,48,51,50,52,46,53,51,53,48,59,55,50,52,58,37,50,53,40,58,45,42,54,51,52,42,59,55,56,59,51,43,50,51,45,42,70,39,42,53,45,43,40,53,43,48,55,61,48,55,55,50,50,50,67,53,51,66,38,50,46,65,40,49,48,63,50,69,45,52,46,51,53,59,36,37,49,49,42,53,57,58,60,51,45,50,49,52,63,49,49,48,48,54,46,47,38,47,47,53,47,64,43,57,53,42,41,63,38,62,39,56,46,60,46,48,44,53,47,55,60,55,56,57,54,49,55,51,48,45,46,54,54,44,47,54,47,67,61,54,47,42,44,51,41,45,38,54,57,51,41,43,47,37,53,49,53,54,46,57,50,56,57,42,55,44,66,54,51,53,46,38,46,45,50,51,46,60,55,50,52,61,45,47,55,42,58,43,39,49,62,62,42,37,59,54,44,49,46,50,45,49,42,62,49,43,60,49,43,44,54,45,34,54,39,45,47,40,52,33,39,56,48,55,54,55,53,47,41,47,59,40,33,55,47,48,40,45,47,63,44,65,49,58,43,52,59,47,38,45,68,57,53,53,46,56,53,66,55,46,52,51,60,40,56,50,44,46,62,57,55,52,55,49,56,65,57,48,40,58,45,48,48,56,43,54,56,49,52,54,44,48,57,59,39,51,47,49,37,59,52,34,45,56,58,45,53,50,41,53,47,56,49,59,60,50,62,49,43,40,52,39,43,53,53,55,44,49,60,48,57,53,50,56,68,35,46,52,48,40,50,46,53,59,37,44,40,41,45,48,54,54,48,60,47,50,48,51,62,50,46,49,40,63,67,61,59,49,47,50,53,58,44,61,40,54,52,56,52,46,39,50,65,64,55,52,64,50,53,42,49,57,47,44,43,49,58,53,47,64,50,46,48,47,53,54,60,54,52,51,53,51,37,48,42,43,50,51,42,45,31,37,49,49,45,45,60,50,39,39,57,53,52,59,53,42,53,67,45,62,45,46,43,54,58,49,48,49,40,58,51,40,41,50,48,48,46,44,50,39,60,55,50,50,33,53,53,51,62,59,63,54,57,54,45,69,65,65,38,56,48,55,39,40,41,48,56,51,50,51,56,47,51,52,55,49,52,57,58,46,50,45,37,57,54,49,47,50,47,54,55,39,61,49,55,47,50,57,50,57,48,48,31,45,67,59,54,49,58,51,45,51,41,48,45,50,53,55,60,50,62,48,46,50,38,58,56,43,45,39,49,46,40,49,59,50,59,48,55,58,58,46,46,41,49,59,46,56,48,50,39,46,60,41,42,56,54,44,60,51,43,39,44,69,57,60,56,51,48,48,50,37,72,66,52,42,52,55,42,50,48,46,41,57,55,49,51,46,35,56,55,44,40,58,47,47,54,61,63,40,43,50,42,58,37,49,53,44,59,52,43,47,50,47,44,58,54,53,50,63,57,53,46,41,38,42,43,46,52,64,47,52,50,53,55,61,41,51,40,50,45,47,49,44,57,55,47,52,53,51,49,42,59,50,57,53,42,49,48,44,43,59,56,48,46,45,63,46,38,52,52,43,49,56,40,63,52,40,51,51,33,50,50,67,49,47,54,46,59,55,39,55,55,56,43,57,50,56,61,57,52,47,54,56,54,51,47,44,64,46,52,54,39,37,48,59,45,54,54,60,57,49,47,48,47,51,45,58,47,57,63,57,51,53,52,52,45,37,49,57,57,65,54,58,46,57,45,56,45,51,60,53,53,49,41,58,52,61,68,51,49,42,51,51,61,59,55,57,44,32,55,47,52,49,44,58,56,51,48,53,62,46,50,44,64,58,50,43,62,64,34,48,54,50,47,48,53,56,49,52,52,55,58,46,53,48,56,44,61,55,70,48,54,35,55,58,37,48,45,55,63,67,48,43,48,38,40,43,52,58,51,52,36,52,48,43,56,45,64,52,64,44,60,78,61,42,38,49,51,44,52,53,59,52,57,49,57,51,42,50,50,60,57,55,43,66,41,54,45,60,48,57,45,47,70,52,56,63,39,46,52,52,52,48,41,60,60,54,46,51,58,54,42,47,56,50,44,54,65,40,63,49,58,45,51,44,55,52,49,57,44,40,68,46,42,56,54,48,50,56,39,50,45,70,55
