# Supplementary material for: Poisson pre-processing of nonstationary photonic signals: Signals with equality between mean and variance
Source: PLoS One. 2017 Dec 7;12(12):e0188622. doi: 10.1371/journal.pone.0188622 (PMC5720749; doi:10.1371/journal.pone.0188622)
Supplement: S1 Dataset — (ZIP) [file pone.0188622.s001.zip › data/model/mungs_model/model_mungs_01_89.dat]

57,50,62,47,55,51,57,57,67,41,43,49,49,43,51,59,51,55,53,41,42,49,56,47,59,55,62,56,50,47,59,60,41,45,46,57,39,46,47,49,58,40,50,46,49,41,38,50,56,69,49,52,51,44,45,56,59,51,51,43,50,61,46,58,58,47,53,42,43,46,61,49,47,54,47,63,45,49,51,49,52,55,40,55,44,50,57,53,46,60,47,51,51,56,50,46,50,44,57,53,49,63,59,42,52,49,54,36,58,49,54,49,45,52,50,58,40,54,53,48,34,37,50,62,57,49,45,62,60,41,55,43,47,44,57,54,52,47,56,57,32,55,52,53,51,69,55,58,51,56,54,52,52,62,49,67,47,41,43,45,58,51,50,53,42,53,53,44,39,47,46,59,60,43,50,53,59,43,49,43,51,58,53,46,44,47,48,54,61,52,43,60,55,57,50,50,58,38,51,51,44,59,56,47,45,56,48,58,47,56,52,36,61,53,48,66,53,57,53,52,55,56,54,46,46,42,53,69,46,47,52,63,60,47,47,56,42,45,48,55,51,55,52,45,59,37,27,56,47,56,43,43,51,51,53,51,52,58,62,48,38,56,53,52,56,47,48,45,38,43,58,48,39,48,36,50,60,49,49,38,48,53,61,42,45,50,45,52,54,54,45,52,53,53,57,41,60,54,38,58,49,53,49,54,46,54,62,57,63,55,50,52,47,56,49,55,44,55,56,56,59,48,57,38,49,48,49,46,47,39,34,41,55,54,45,44,62,50,50,52,47,54,62,55,45,49,45,52,56,54,53,51,51,48,46,50,45,50,50,56,50,45,52,57,47,60,50,54,55,61,54,46,50,40,47,39,38,47,55,49,45,51,49,45,53,52,51,50,45,56,52,49,52,65,51,66,50,60,53,53,54,40,37,49,49,38,57,48,47,40,61,54,48,38,44,44,47,45,47,54,44,49,48,48,49,51,55,50,45,48,47,62,56,46,57,51,46,45,56,38,58,58,46,48,40,47,48,53,45,46,57,54,52,44,42,53,52,49,37,54,51,67,42,51,58,42,47,40,53,63,54,47,38,44,56,45,56,49,50,54,46,51,56,54,46,44,64,55,53,56,53,45,49,55,44,58,56,51,53,63,56,51,50,50,31,48,56,43,59,50,55,66,38,45,41,48,41,48,54,52,57,54,63,55,38,57,46,49,46,50,54,48,44,62,51,43,50,40,58,63,50,52,41,41,50,44,60,52,56,52,43,53,56,55,55,47,53,51,51,54,58,41,42,41,48,51,59,70,57,39,37,58,52,42,53,53,55,50,58,51,49,55,48,58,39,49,53,47,49,51,48,57,50,46,43,61,60,56,51,49,46,43,61,54,43,40,53,48,48,59,54,41,44,51,56,47,55,57,59,47,44,50,40,55,51,39,47,43,56,48,47,48,50,58,62,46,47,57,43,43,42,50,36,53,62,59,61,46,46,56,35,41,57,56,52,41,47,41,50,46,55,43,42,53,50,51,48,60,63,49,54,47,46,57,58,52,50,46,48,45,60,43,62,48,51,40,54,44,43,49,52,47,55,52,53,46,57,50,45,64,44,43,46,53,56,43,45,50,48,39,51,56,38,57,55,48,57,61,57,45,66,38,54,57,57,40,43,45,41,38,57,50,41,55,57,49,41,56,62,41,56,58,49,41,51,43,54,49,49,52,57,50,53,46,39,53,49,45,49,56,39,38,49,46,45,48,50,40,50,57,64,54,48,53,46,43,47,56,50,46,42,40,49,48,47,53,44,45,61,41,60,56,48,56,37,60,45,41,53,54,42,46,51,38,73,49,61,41,52,60,37,52,44,56,53,37,51,44,57,58,59,63,45,49,58,40,64,50,41,33,59,47,45,56,55,48,49,58,41,58,45,43,57,43,49,51,58,52,43,53,63,54,54,58,47,54,52,54,46,48,41,63,46,42,50,56,64,61,51,43,52,55,49,46,70,46,52,48,47,52,54,52,50,48,48,58,51,35,51,46,43,46,44,53,49,41,59,61,38,51,45,48,55,63,52,44,56,46,44,51,51,52,58,50,64,43,46,53,54,40,70,35,64,59,46,63,54,49,62,54,58,49,46,47,53,52,61,53,43,54,38,41,43,58,47,56,50,41,59,50,44,48,50,53,53,53,52,60,62,52,44,45,58,59,40,43,51,50,52,57,50,44,61,37,52,46,59,42,49,58,56,44,60,52,49,52,61,51,52,51,54,34,46,45,38,48,55,36,46,70
