# Supplementary material for: Poisson pre-processing of nonstationary photonic signals: Signals with equality between mean and variance
Source: PLoS One. 2017 Dec 7;12(12):e0188622. doi: 10.1371/journal.pone.0188622 (PMC5720749; doi:10.1371/journal.pone.0188622)
Supplement: S1 Dataset — (ZIP) [file pone.0188622.s001.zip › data/model/mungs_model/model_mungs_01_9.dat]

62,49,55,54,29,66,49,57,43,55,64,51,57,47,52,36,49,53,34,48,40,48,45,55,43,44,66,50,54,42,48,50,58,51,48,47,54,44,44,45,66,65,50,42,46,53,39,57,41,47,38,56,46,53,58,48,60,54,57,64,52,49,63,44,58,56,52,59,37,52,60,43,47,54,57,52,56,65,52,50,39,51,50,43,58,41,56,45,66,54,60,45,51,40,58,34,49,52,52,52,53,48,42,51,66,59,49,46,61,36,46,44,54,48,55,43,50,46,54,55,56,38,67,49,47,45,48,50,42,48,54,54,48,49,48,52,51,54,57,57,44,50,52,50,50,52,52,57,43,58,50,43,49,59,54,55,46,60,53,47,30,44,50,39,64,47,47,51,44,58,42,51,45,41,56,48,49,52,47,45,35,50,61,48,42,39,50,42,44,48,44,44,50,52,58,41,51,34,43,36,47,40,41,48,47,46,41,41,51,40,44,54,53,55,57,49,42,43,52,62,50,52,52,50,46,42,52,40,44,51,51,48,52,45,57,51,46,57,57,50,46,52,49,52,70,41,45,53,38,41,55,53,45,45,52,44,43,40,49,45,63,38,62,48,59,50,50,46,55,43,48,48,64,53,48,47,39,55,43,57,53,55,60,45,48,36,49,47,53,50,59,49,52,53,47,45,62,45,49,58,38,51,40,40,57,55,46,46,47,47,48,45,54,54,37,51,45,50,49,47,59,45,45,54,46,45,51,60,49,55,59,43,48,44,58,47,48,48,63,61,45,69,48,57,46,38,39,54,46,54,55,35,52,44,38,43,46,44,35,56,59,38,64,56,55,52,47,55,48,49,35,40,64,59,49,49,45,42,40,46,56,50,48,42,47,53,46,43,54,61,53,46,49,60,48,44,58,47,61,34,45,51,60,49,52,51,47,46,52,51,42,53,63,44,49,62,48,41,53,53,60,54,50,50,52,53,46,44,41,56,56,44,52,54,45,63,54,52,55,53,49,54,56,45,47,38,52,52,44,52,44,56,49,39,50,64,46,48,58,63,71,50,48,53,52,53,63,61,62,57,57,57,64,38,53,58,42,44,53,58,62,58,43,37,46,44,42,65,41,57,65,54,60,54,41,40,45,55,49,61,64,41,49,36,54,56,43,38,52,52,54,49,52,50,64,52,56,52,52,40,58,49,50,57,58,53,49,51,46,44,42,52,55,56,48,48,46,54,40,57,37,50,47,45,48,47,48,47,59,45,57,57,49,49,53,68,55,57,43,43,59,57,50,45,46,68,47,60,49,50,54,54,48,56,55,66,59,38,47,64,52,41,46,52,51,56,46,52,34,51,59,40,55,62,53,70,38,46,50,59,59,56,44,61,45,46,45,51,53,59,56,45,50,49,55,48,41,46,60,40,63,57,51,46,51,42,48,52,52,60,55,50,49,54,50,53,53,55,50,36,45,60,53,46,56,56,57,54,43,46,58,59,50,51,50,62,37,63,67,50,53,40,55,55,53,45,56,46,46,52,38,55,44,44,59,50,47,38,49,50,47,43,49,47,62,53,37,61,44,53,58,57,51,59,65,41,47,62,50,43,43,61,53,49,46,55,57,63,56,36,62,52,53,50,51,61,48,53,46,51,55,62,48,44,45,54,59,51,42,49,46,49,38,31,53,65,52,44,57,49,57,42,54,51,55,45,44,37,58,44,49,57,60,47,55,58,46,62,47,56,36,60,65,54,49,64,67,46,60,54,56,51,36,52,41,44,45,48,57,41,57,63,60,49,36,55,57,47,48,48,43,55,57,50,53,49,66,55,55,48,49,49,44,54,46,58,44,39,48,49,43,54,49,55,52,60,48,46,56,57,49,43,49,60,46,51,51,48,62,47,42,51,61,54,65,47,51,45,56,61,47,51,54,49,54,38,42,48,54,46,46,43,40,44,60,46,52,61,58,55,65,50,36,45,56,46,53,53,55,53,42,45,45,51,45,65,53,46,62,58,44,43,38,52,47,57,62,46,48,43,55,56,50,46,46,48,50,55,41,56,41,53,49,44,52,62,53,54,56,50,58,40,45,35,48,43,53,54,43,56,45,64,40,47,53,53,46,50,52,48,40,51,37,47,53,51,43,48,57,46,47,56,55,54,47,50,53,44,40,56,39,55,39,48,56,53,65,59,55,50,55,49,41,45,40,56,40,50,39,51,57,60,52,42,43,44,54,42,50,43,51,42,49,58,55,49,57,49,56,47,44,49,71,56,44,63,54,53,48,37
