# Supplementary material for: Poisson pre-processing of nonstationary photonic signals: Signals with equality between mean and variance
Source: PLoS One. 2017 Dec 7;12(12):e0188622. doi: 10.1371/journal.pone.0188622 (PMC5720749; doi:10.1371/journal.pone.0188622)
Supplement: S1 Dataset — (ZIP) [file pone.0188622.s001.zip › data/model/mungs_model/model_mungs_01_90.dat]

53,46,51,51,55,57,47,54,47,43,47,48,58,48,61,46,53,68,43,41,62,62,40,50,31,50,52,59,47,49,58,48,54,47,51,58,47,46,51,48,54,51,55,55,43,56,41,50,55,47,48,39,40,54,51,44,49,42,51,51,57,49,56,47,53,59,54,62,48,47,54,53,47,39,45,51,61,51,57,47,40,66,54,62,55,46,60,58,50,62,57,48,46,46,56,52,44,47,43,44,49,44,52,35,54,40,50,48,46,51,50,49,35,52,48,53,58,43,55,51,50,44,40,61,49,61,59,60,51,53,65,53,50,56,58,45,46,52,51,43,48,45,49,49,52,32,34,50,46,43,55,49,60,56,58,59,39,65,42,49,40,54,57,38,54,45,55,49,50,49,44,44,46,52,56,45,50,53,46,34,59,42,53,45,58,52,55,42,59,45,54,51,59,48,55,39,44,47,51,49,49,49,37,59,49,67,64,56,45,67,61,57,53,54,46,54,43,48,47,57,45,69,43,67,47,50,52,47,57,48,53,41,47,58,60,54,47,49,52,61,40,58,41,54,54,42,53,44,44,49,51,47,42,39,47,54,49,48,51,43,53,45,43,56,46,57,37,53,72,64,57,47,49,53,49,47,53,58,60,46,48,56,43,57,56,55,49,44,61,62,39,45,44,51,43,48,56,62,44,43,47,50,31,55,55,34,43,41,34,55,59,56,48,37,50,51,48,45,56,64,47,58,48,51,41,55,42,43,49,46,52,56,50,40,48,53,45,53,60,45,42,40,50,49,42,54,59,53,58,40,45,51,53,42,42,53,54,41,46,47,45,48,56,52,47,62,46,48,57,52,45,49,54,36,46,48,50,66,64,63,50,54,49,54,59,53,61,56,50,63,62,48,58,59,48,56,47,57,48,44,53,50,53,52,62,46,51,71,59,59,54,46,56,59,64,57,41,53,51,50,45,55,46,50,58,58,48,43,59,44,50,45,48,69,52,40,46,68,48,62,53,45,47,65,46,55,57,58,41,52,51,50,49,60,70,55,42,45,59,59,54,42,48,44,51,57,59,49,44,46,49,45,38,46,55,66,57,47,40,51,50,43,49,51,51,46,52,59,41,61,41,50,56,49,59,56,39,62,45,70,42,54,46,49,52,42,43,69,48,56,55,50,54,49,41,62,42,51,48,45,61,60,56,50,41,48,56,40,53,51,48,53,45,41,52,46,42,47,46,48,51,52,38,53,34,49,56,32,51,43,50,58,56,35,56,57,58,49,53,58,56,50,48,52,63,39,52,58,52,45,59,53,44,59,47,47,69,42,46,56,41,57,61,42,53,59,40,50,53,47,46,56,64,50,46,57,54,43,50,50,51,53,43,47,43,57,67,40,48,53,45,45,59,53,45,50,55,58,53,42,55,51,59,32,48,58,44,49,50,58,60,47,45,59,54,47,52,50,55,58,45,51,46,47,40,38,51,48,45,44,53,53,50,53,54,48,48,49,59,59,49,44,51,68,42,57,60,45,56,54,54,49,64,43,50,47,45,39,46,58,53,44,49,35,40,49,47,48,61,53,47,43,56,51,37,45,53,45,53,53,51,42,56,51,50,44,50,53,48,45,57,48,50,43,52,51,44,58,47,47,39,52,58,49,41,40,47,69,49,46,56,55,42,57,57,51,50,56,60,58,49,61,63,48,43,48,55,49,49,54,54,44,53,45,61,44,56,46,53,50,48,45,45,48,48,41,46,54,63,46,53,58,40,53,63,50,44,56,57,49,59,45,41,45,39,49,50,54,45,54,54,49,56,50,53,56,40,38,46,37,60,44,58,50,47,42,61,49,50,50,65,43,45,58,63,55,49,51,55,48,54,49,40,62,51,44,43,54,42,60,44,48,59,52,42,52,60,53,44,44,54,51,50,56,49,43,47,45,43,42,53,53,58,50,39,56,49,47,53,49,56,55,47,48,40,48,47,60,42,45,51,52,55,55,47,46,53,51,38,49,53,41,56,54,53,53,40,49,51,54,44,44,53,60,51,54,50,51,39,42,59,44,58,65,49,50,53,48,54,50,48,41,53,48,35,41,49,48,59,57,46,47,47,51,55,51,57,45,53,60,49,55,43,55,59,56,55,60,50,49,43,61,56,43,55,45,62,48,45,45,43,44,44,51,58,59,49,52,36,60,51,60,44,54,53,52,48,56,54,65,53,47,56,54,49,44,46,53,42,50,56,50,47,43,53,53,56,54,49,44,46,52,54,54,58,50,55,63,47,50
