# Supplementary material for: Poisson pre-processing of nonstationary photonic signals: Signals with equality between mean and variance
Source: PLoS One. 2017 Dec 7;12(12):e0188622. doi: 10.1371/journal.pone.0188622 (PMC5720749; doi:10.1371/journal.pone.0188622)
Supplement: S1 Dataset — (ZIP) [file pone.0188622.s001.zip › data/model/mungs_model/model_mungs_01_91.dat]

50,39,51,47,49,46,56,50,53,45,48,50,41,54,47,54,53,50,39,50,51,42,51,53,55,39,39,42,33,43,44,46,43,57,53,63,47,52,58,50,57,50,54,48,51,50,48,59,41,49,55,45,58,50,53,58,40,72,63,43,51,56,55,47,56,37,54,45,49,56,40,50,55,58,55,49,67,53,43,47,54,49,58,57,63,40,54,52,51,42,54,42,54,46,47,49,49,43,54,47,51,40,59,49,49,55,50,65,46,50,47,45,44,51,50,34,57,40,39,39,37,50,61,48,42,52,55,52,63,39,56,48,58,53,58,53,57,58,52,42,53,47,42,49,39,59,56,51,50,56,55,52,48,46,55,56,50,48,46,40,67,52,56,46,48,46,53,60,56,66,52,51,40,60,40,48,48,56,41,53,54,52,52,41,53,41,58,45,53,50,38,56,39,51,55,53,44,53,52,47,52,45,42,41,60,39,42,40,49,49,56,44,64,67,39,42,46,54,58,46,66,55,42,48,56,56,67,57,59,68,60,40,60,49,46,47,51,55,52,58,58,42,53,61,50,51,52,65,51,53,54,51,51,58,48,46,51,49,48,45,50,47,40,45,56,60,50,50,49,53,54,50,47,58,45,54,57,55,54,51,36,51,45,48,50,61,53,60,39,50,53,57,45,50,48,43,50,63,66,45,56,52,52,53,51,58,45,42,49,64,57,29,40,55,53,44,50,46,51,56,64,49,51,49,46,53,41,48,63,38,51,55,58,42,54,46,56,35,71,48,63,43,55,48,44,46,47,42,44,41,42,50,41,51,68,54,50,43,49,45,57,44,58,36,59,44,50,47,47,40,49,56,52,54,41,57,60,46,56,48,54,54,44,48,47,58,43,46,49,36,50,45,42,54,55,55,37,42,51,67,60,40,40,57,52,59,53,56,42,56,47,66,52,38,61,55,55,63,43,57,51,58,44,46,56,49,46,50,47,43,43,63,73,54,57,50,51,50,52,44,68,49,60,34,43,51,40,43,48,49,46,43,57,50,45,57,53,55,46,51,42,47,51,41,58,58,55,48,51,43,43,38,56,50,48,41,57,52,51,49,50,44,47,53,46,56,52,54,46,57,36,61,61,54,43,60,41,55,47,40,45,44,49,54,41,42,54,51,54,43,50,55,55,50,60,40,57,60,47,41,44,48,52,61,43,48,46,48,43,46,40,58,53,37,41,49,54,46,49,49,47,49,49,64,61,46,51,43,49,39,55,48,58,46,48,61,49,47,50,48,41,33,55,48,52,51,38,59,54,46,53,38,52,45,72,51,70,35,34,57,42,36,48,54,51,49,45,46,66,40,42,62,48,49,46,41,43,56,41,60,47,53,52,52,57,59,48,39,53,50,45,56,53,47,43,47,48,52,52,45,53,63,59,45,56,49,46,78,58,53,51,43,48,60,57,59,66,55,55,41,52,53,52,37,42,42,57,44,41,65,47,44,44,60,56,43,33,43,50,47,41,55,47,59,60,44,47,49,51,56,61,58,56,53,60,56,44,44,47,60,53,43,42,47,52,59,53,56,52,43,51,43,55,44,64,56,50,46,50,46,53,53,46,46,51,52,51,53,46,38,35,59,42,62,63,49,46,46,50,60,64,52,58,39,56,41,36,44,54,55,54,47,51,45,50,50,67,39,46,42,56,43,47,59,61,42,40,48,55,50,48,54,47,48,52,47,50,48,57,48,63,39,55,54,66,56,63,58,51,43,55,60,40,44,66,52,41,58,53,46,43,50,61,48,47,59,60,53,53,51,50,60,54,61,55,48,45,47,35,53,66,47,44,43,54,63,49,44,63,52,48,61,49,49,57,53,64,44,60,62,57,36,69,59,58,53,56,45,48,58,51,52,45,41,48,47,44,56,53,45,51,44,53,49,50,50,46,38,55,48,46,51,44,48,39,49,48,51,60,54,55,54,43,43,42,59,57,53,55,56,52,58,60,64,54,35,48,50,45,55,48,45,35,60,49,53,48,59,47,54,49,44,52,43,39,35,47,45,49,61,55,52,45,55,46,50,50,61,46,38,61,53,42,50,45,49,61,48,49,47,52,45,48,42,52,63,48,51,44,62,49,50,47,60,56,45,56,46,49,51,49,47,46,38,54,39,48,44,52,60,58,48,61,59,52,46,51,53,48,57,49,48,46,52,40,57,56,44,53,43,46,52,50,41,50,53,58,54,50,51,46,40,47,59,42,59,53,64,50,49,53,64,58,57,50,52,54,51,50,36
