# Supplementary material for: Poisson pre-processing of nonstationary photonic signals: Signals with equality between mean and variance
Source: PLoS One. 2017 Dec 7;12(12):e0188622. doi: 10.1371/journal.pone.0188622 (PMC5720749; doi:10.1371/journal.pone.0188622)
Supplement: S1 Dataset — (ZIP) [file pone.0188622.s001.zip › data/model/mungs_model/model_mungs_01_92.dat]

57,41,59,40,65,47,47,40,53,50,51,49,55,55,49,50,54,46,51,48,51,50,53,47,55,44,36,49,55,51,52,47,49,52,60,57,45,45,52,47,50,44,50,55,56,57,52,52,57,39,51,42,67,46,60,52,44,48,55,49,43,53,48,52,42,39,52,49,43,46,68,38,51,49,50,40,53,59,62,58,51,42,50,46,40,49,43,40,59,47,60,55,53,45,51,56,39,49,49,56,39,56,38,53,44,46,53,46,57,39,53,41,58,45,58,52,47,57,52,55,45,55,59,55,49,55,49,49,54,57,46,47,62,50,47,52,49,58,43,62,59,52,41,44,48,39,50,56,39,47,41,41,45,49,59,55,57,49,47,54,41,47,58,46,51,56,52,36,45,43,55,48,42,57,52,57,58,57,62,43,55,45,36,33,59,51,37,38,38,44,48,51,43,55,50,59,51,56,53,66,46,51,47,40,46,46,43,51,47,40,50,45,52,53,57,50,48,57,55,49,52,51,61,40,46,57,50,50,60,52,47,38,59,49,56,40,57,47,58,46,53,60,47,49,67,49,47,39,52,52,43,49,72,48,41,51,62,51,51,58,53,42,59,43,52,58,53,49,53,54,53,36,46,56,44,56,46,65,42,53,44,41,44,55,63,44,48,53,56,47,51,58,32,49,34,55,51,54,52,44,50,56,48,36,43,49,46,47,49,51,62,51,50,58,40,58,45,54,46,52,44,54,48,41,52,33,55,50,55,50,53,52,36,66,45,43,54,40,59,38,50,63,51,44,56,63,54,53,45,54,76,54,44,44,58,58,45,50,44,47,40,62,55,51,49,46,43,41,51,45,50,48,66,55,43,56,51,55,55,63,57,58,52,51,47,45,54,40,46,46,50,57,51,43,40,41,59,55,44,65,56,48,52,52,70,58,46,52,38,39,43,38,40,53,41,50,57,47,42,58,48,48,54,51,48,44,53,54,48,49,64,48,53,44,54,36,50,47,61,56,50,51,43,41,36,53,57,55,44,33,56,44,50,55,55,64,57,52,41,43,48,53,46,45,44,56,41,57,48,41,34,58,39,36,59,57,66,62,50,52,45,57,43,56,58,51,53,49,52,52,41,52,60,50,50,59,51,49,46,47,58,47,51,56,51,48,49,52,65,53,65,57,46,64,55,38,44,27,59,49,39,55,48,45,58,55,58,51,43,51,47,51,51,48,55,46,43,61,47,51,52,45,51,47,45,50,50,57,58,48,55,52,52,57,44,49,44,38,57,41,47,49,59,53,46,56,46,43,48,50,60,36,66,58,46,57,56,55,57,39,37,49,45,65,42,54,71,52,42,61,37,57,40,44,59,49,47,48,48,46,50,60,58,50,52,45,57,59,42,42,56,53,47,54,47,55,53,53,49,62,55,52,56,60,44,37,48,54,63,57,62,51,47,53,49,49,42,61,41,49,49,49,49,53,51,49,56,54,54,44,58,55,50,51,59,48,52,47,49,42,49,56,62,63,48,49,42,55,44,56,29,42,45,48,52,49,46,48,64,44,50,53,52,49,66,40,48,51,51,49,55,62,52,46,52,41,48,53,57,37,46,58,62,65,44,47,51,54,56,43,58,51,58,51,58,52,47,29,50,51,49,52,57,54,55,54,52,48,51,46,38,59,43,48,62,46,46,59,48,54,51,60,51,55,52,57,44,63,51,59,39,69,48,64,51,52,52,58,44,49,55,52,62,47,47,54,47,57,46,47,51,54,56,52,41,57,50,49,38,41,49,67,49,53,40,68,59,42,51,40,65,46,48,55,53,57,44,55,48,48,47,56,50,46,53,50,61,44,45,37,53,42,50,47,48,49,49,51,49,51,54,51,50,53,43,62,39,47,55,54,41,52,39,51,54,42,43,46,40,50,58,46,60,56,54,57,43,47,53,42,55,54,64,49,60,49,52,42,41,49,43,60,46,60,49,56,56,42,25,57,44,45,60,61,52,47,51,44,41,33,50,44,55,55,56,51,58,41,32,58,32,54,53,54,53,43,46,53,69,56,48,49,43,52,61,57,55,54,56,60,52,55,51,56,65,49,50,52,61,45,44,44,60,51,51,56,45,51,51,50,59,59,64,44,58,49,49,53,46,55,55,53,44,46,39,45,52,55,63,49,59,55,49,52,58,48,55,49,43,32,54,54,48,60,42,38,53,53,47,62,58,51,54,51,46,50,62,55,61,41,48,50,61,52,45,45,59,50,51,49,55,56,48,41,47,41,67,58,48,52
