# Supplementary material for: Poisson pre-processing of nonstationary photonic signals: Signals with equality between mean and variance
Source: PLoS One. 2017 Dec 7;12(12):e0188622. doi: 10.1371/journal.pone.0188622 (PMC5720749; doi:10.1371/journal.pone.0188622)
Supplement: S1 Dataset — (ZIP) [file pone.0188622.s001.zip › data/model/mungs_model/model_mungs_01_93.dat]

51,52,43,55,44,71,55,37,45,49,61,50,47,55,48,68,46,54,45,50,40,66,45,54,52,44,44,54,47,41,41,52,41,41,58,49,50,60,48,46,58,49,50,53,54,50,61,56,48,43,54,42,48,44,52,52,55,47,55,43,53,59,57,50,46,59,43,41,52,34,63,43,47,58,44,42,56,43,55,50,45,53,57,51,46,39,62,44,62,56,60,36,44,44,44,45,45,53,57,53,47,47,59,43,45,65,52,50,54,56,60,43,54,45,43,46,54,49,39,54,38,44,45,60,50,47,47,52,35,52,45,49,55,54,47,47,38,52,47,52,45,47,47,60,68,59,51,55,54,48,51,62,44,54,62,59,52,53,73,44,49,43,51,57,66,56,59,50,66,60,48,45,44,51,50,53,50,51,59,55,57,52,42,54,51,57,53,49,51,44,66,51,62,57,52,34,34,50,53,46,44,54,41,47,45,55,55,62,57,52,48,46,55,47,36,55,53,46,45,47,57,51,52,56,51,60,55,50,48,48,60,55,50,49,39,47,51,51,58,47,55,46,47,43,61,61,41,53,54,60,53,40,48,53,43,33,48,51,53,56,51,49,44,47,49,62,44,47,65,48,47,39,58,50,43,46,52,53,60,43,51,45,62,64,53,58,44,46,46,56,48,44,41,46,41,42,36,55,44,47,45,53,42,56,46,51,47,56,54,61,40,48,47,38,50,48,47,60,55,54,55,50,42,34,43,62,52,38,45,42,41,69,50,55,62,46,52,45,40,37,56,57,49,38,44,37,43,36,54,50,60,50,54,63,49,62,51,40,42,52,40,52,45,62,63,49,60,48,52,55,42,56,50,43,48,27,49,57,45,42,60,52,46,49,44,56,42,49,47,62,39,52,42,58,64,59,30,55,46,48,53,38,49,48,51,51,37,54,61,48,50,42,49,47,55,47,46,51,43,42,49,38,53,39,47,44,51,51,53,56,46,48,40,55,55,51,53,41,62,49,59,60,27,45,63,51,52,56,58,48,51,40,54,58,43,56,46,51,59,49,64,41,52,58,58,42,52,39,58,50,53,54,48,37,60,42,52,49,49,50,47,45,51,57,52,59,47,41,42,52,50,59,41,56,51,52,52,54,62,57,37,38,54,60,54,46,61,55,42,63,58,49,46,47,61,50,54,59,54,67,53,54,51,39,59,47,61,54,54,57,52,38,44,41,53,56,53,62,46,57,53,51,55,52,51,45,57,57,62,42,56,48,45,45,53,52,52,50,45,45,37,46,51,59,39,52,42,46,39,45,44,58,53,52,48,54,41,51,48,42,52,49,59,60,57,58,51,56,45,56,54,47,37,34,43,43,48,54,50,41,39,50,44,64,54,47,42,41,39,47,66,56,50,56,53,59,53,39,48,48,47,45,48,51,70,45,49,39,68,50,52,60,42,57,51,44,46,65,53,43,64,49,52,36,61,58,46,46,42,42,56,53,50,46,49,52,46,39,45,48,48,60,54,40,47,45,50,62,47,35,57,47,51,52,59,63,57,65,46,59,43,66,45,48,51,50,29,48,45,61,44,46,34,56,49,38,49,42,49,32,51,49,51,47,42,42,52,40,57,52,50,51,62,51,60,55,41,48,53,49,50,55,57,46,63,35,56,50,55,49,54,41,43,51,49,47,50,53,48,48,47,59,50,62,52,49,58,45,52,47,54,55,46,47,41,46,59,52,42,39,48,52,52,59,47,48,58,54,43,39,48,40,56,42,49,46,58,44,54,53,43,39,54,49,65,55,58,45,49,49,72,51,54,58,47,56,44,60,41,36,57,46,48,39,64,45,68,54,50,61,61,43,50,54,56,62,47,52,54,44,45,53,36,59,39,40,63,52,55,43,58,35,46,43,52,52,50,55,64,52,45,47,54,62,42,57,50,59,33,45,37,48,41,50,64,40,51,64,45,43,52,47,39,60,53,49,44,48,48,44,53,49,47,45,55,33,43,56,44,40,59,61,47,53,55,53,56,43,43,49,46,57,50,52,47,49,61,52,44,48,43,45,60,49,47,58,51,61,42,60,51,44,37,53,47,52,54,49,53,52,51,48,45,60,52,59,51,70,41,57,52,51,39,45,45,43,49,55,59,42,55,52,45,32,47,52,52,49,49,55,50,51,43,47,58,55,52,47,53,44,58,41,51,55,49,43,57,58,62,47,39,61,56,44,50,54,51,48,46,47,43,54,47,37,36,56,46,50,56,47,63,42,48,47,52,51,53,46,56,50
