# Supplementary material for: Poisson pre-processing of nonstationary photonic signals: Signals with equality between mean and variance
Source: PLoS One. 2017 Dec 7;12(12):e0188622. doi: 10.1371/journal.pone.0188622 (PMC5720749; doi:10.1371/journal.pone.0188622)
Supplement: S1 Dataset — (ZIP) [file pone.0188622.s001.zip › data/model/mungs_model/model_mungs_01_94.dat]

35,67,44,60,51,47,46,53,55,52,47,58,42,52,54,47,61,54,51,49,63,59,48,65,44,45,54,50,53,60,43,54,57,57,49,49,43,59,57,44,45,56,53,47,33,50,45,50,44,47,41,59,47,51,59,50,48,54,44,62,46,59,57,48,48,40,49,51,40,59,52,57,40,54,41,51,62,53,47,44,49,47,61,46,50,48,54,52,44,53,43,58,65,52,51,65,48,45,49,39,52,55,61,59,50,54,63,52,49,49,65,49,55,48,42,40,44,59,45,50,48,53,57,47,50,65,63,46,46,52,43,49,44,49,50,37,48,55,54,50,56,50,53,44,47,55,53,50,53,51,58,49,58,60,41,55,42,63,40,59,47,49,43,38,46,47,56,58,44,47,47,62,45,48,51,51,53,47,44,52,56,51,49,62,52,50,54,51,44,55,49,40,55,54,52,42,57,52,47,60,52,54,42,47,51,61,39,49,53,55,62,41,47,41,52,45,48,46,46,47,38,42,55,45,44,63,53,53,52,57,51,38,58,57,52,58,59,47,41,50,47,53,44,58,44,48,46,52,54,47,65,61,61,62,58,63,54,54,67,45,49,49,56,42,43,51,36,59,50,54,53,61,54,56,61,46,54,52,49,51,44,55,50,61,39,42,55,41,48,45,62,39,50,61,53,52,35,55,45,57,33,59,58,51,49,58,55,38,52,55,57,53,42,44,53,52,52,54,46,48,55,44,44,47,50,54,48,49,45,42,42,37,59,55,61,60,52,45,46,56,66,48,58,53,52,52,42,49,37,43,55,59,45,52,43,48,44,47,33,57,45,40,43,57,51,54,43,53,44,48,48,56,54,47,40,48,49,49,49,49,57,60,47,45,52,37,45,49,48,56,41,56,51,41,55,48,41,56,48,52,36,58,48,44,65,46,37,49,58,44,44,43,51,41,51,61,49,46,39,50,47,40,53,48,55,49,48,51,47,45,43,50,51,48,47,48,65,51,46,48,51,58,41,57,61,44,49,54,56,32,50,55,39,51,45,54,44,46,58,41,39,52,45,43,51,55,43,48,37,69,48,49,45,45,46,54,52,40,42,55,54,36,44,55,41,49,38,38,56,51,45,41,49,58,46,57,50,43,45,42,50,51,52,49,37,53,50,55,41,50,62,43,59,48,48,48,50,59,47,58,58,52,47,37,48,51,41,62,59,58,62,50,67,61,52,57,47,51,47,45,57,57,48,45,57,48,49,36,46,49,47,51,58,54,53,37,54,55,47,55,44,53,41,37,40,38,52,42,46,43,51,53,50,59,46,61,50,57,66,58,39,50,44,51,49,48,39,51,47,54,50,60,51,59,46,57,45,51,55,50,51,48,45,50,51,47,52,42,47,44,58,46,39,41,55,44,42,56,53,49,48,39,49,46,52,54,39,50,48,61,48,44,53,43,46,42,45,47,61,62,42,47,47,44,60,52,41,56,53,54,50,62,57,51,55,52,55,56,43,49,29,61,53,47,52,48,47,55,37,58,55,47,51,60,55,55,44,39,53,51,48,46,65,42,47,52,63,51,63,59,31,46,58,41,43,56,54,49,48,47,47,68,44,34,59,40,47,52,45,37,62,52,38,53,46,47,50,62,55,50,48,57,42,53,58,61,41,48,55,42,43,43,46,52,57,46,59,59,50,57,59,44,54,63,50,56,54,41,54,42,45,53,64,47,48,50,64,42,53,54,47,51,55,60,61,44,60,62,49,57,60,52,61,53,48,56,47,52,48,53,47,54,39,46,53,52,45,55,49,51,57,54,48,39,49,44,48,50,63,48,62,53,65,58,62,53,41,49,56,48,44,64,43,43,53,61,50,57,46,58,64,52,51,60,54,61,66,69,52,52,51,47,53,53,41,49,50,47,48,49,53,62,46,55,46,52,46,53,48,55,45,48,46,61,49,63,55,52,61,53,50,52,55,55,65,32,55,49,51,52,56,66,49,58,44,52,45,53,44,42,61,43,55,52,43,67,54,49,40,48,37,40,43,45,49,54,55,42,46,53,62,47,56,50,46,50,51,41,57,39,49,40,48,53,50,53,65,55,45,30,44,54,63,54,52,45,51,48,51,62,47,50,63,53,47,51,66,47,41,43,44,47,47,55,57,46,46,38,53,64,53,52,53,48,53,49,56,44,59,47,50,52,46,60,55,46,56,50,57,36,55,67,56,60,60,59,30,52,52,47,61,47,50,54,65,59,43,47,48,48,44,51,45,57,48,55,49,56,48,51
