# Supplementary material for: Poisson pre-processing of nonstationary photonic signals: Signals with equality between mean and variance
Source: PLoS One. 2017 Dec 7;12(12):e0188622. doi: 10.1371/journal.pone.0188622 (PMC5720749; doi:10.1371/journal.pone.0188622)
Supplement: S1 Dataset — (ZIP) [file pone.0188622.s001.zip › data/model/mungs_model/model_mungs_01_95.dat]

50,51,62,46,47,47,46,45,59,49,41,47,55,54,51,49,47,44,59,49,52,41,45,48,57,43,45,61,54,57,44,57,52,53,51,50,61,43,58,52,46,46,62,55,53,57,49,50,58,43,47,43,61,61,59,52,45,43,49,48,47,58,35,41,37,38,52,54,55,56,45,55,41,54,52,54,59,49,54,52,44,40,45,47,64,54,44,36,49,42,40,60,55,48,60,57,47,52,52,56,35,39,47,52,58,47,49,45,51,39,54,71,44,40,62,38,52,53,66,46,44,50,39,62,45,57,51,59,57,48,49,39,58,50,33,46,52,53,45,49,52,55,50,44,41,60,55,70,56,70,50,43,52,51,64,52,39,51,51,54,52,53,43,52,63,49,48,48,50,59,49,50,47,45,50,41,46,57,48,46,56,53,51,39,54,50,45,50,47,45,51,35,50,46,56,47,55,53,55,42,46,46,48,48,49,45,34,46,47,56,43,45,45,36,57,50,63,53,65,74,50,48,42,53,40,56,43,59,60,62,38,54,56,56,57,58,55,61,52,51,43,45,44,47,54,49,58,59,52,54,57,53,57,62,52,46,47,45,50,52,56,54,44,39,44,47,54,39,56,62,44,42,42,53,54,54,58,49,54,64,52,54,56,54,66,56,44,60,62,60,51,46,49,55,42,53,47,61,54,60,52,62,44,63,47,52,51,43,51,49,39,38,37,48,58,44,43,49,59,41,55,57,58,54,52,57,44,47,45,59,47,47,45,46,47,50,44,53,53,66,43,43,51,56,45,53,48,53,46,45,54,47,51,52,44,56,47,37,46,53,54,44,44,67,47,49,48,54,52,52,53,61,61,61,51,47,50,54,45,48,48,49,52,41,55,49,44,56,34,54,47,49,51,37,46,45,49,44,56,56,51,51,59,49,59,48,51,52,47,49,45,57,54,43,37,44,46,56,50,52,51,54,39,45,41,54,68,61,50,45,68,43,34,54,57,62,56,50,58,45,58,42,49,50,50,48,57,55,47,59,47,57,50,42,49,44,45,47,50,57,56,57,50,48,47,53,55,50,44,52,53,48,56,56,46,45,66,48,49,45,60,59,46,35,56,35,62,52,51,53,42,61,56,50,52,52,51,47,48,55,60,49,49,52,53,58,55,56,46,50,53,34,52,55,44,41,55,43,49,53,65,43,43,56,45,50,45,32,54,49,45,61,55,54,47,48,46,57,41,53,42,48,45,59,49,49,68,54,40,56,41,54,50,40,59,67,38,66,44,45,37,57,47,48,39,54,48,64,58,60,64,46,53,53,57,58,57,46,60,37,58,62,50,44,42,54,54,50,44,46,51,58,58,56,44,46,49,48,49,58,44,57,41,55,63,58,35,54,60,49,71,57,52,43,62,61,59,46,49,50,45,61,65,56,48,38,57,56,39,64,48,54,50,54,50,49,61,50,58,53,60,55,51,51,56,46,56,54,63,45,70,56,33,60,38,57,43,51,51,43,53,57,50,59,52,48,46,59,57,48,51,60,54,52,50,34,54,55,40,64,59,50,47,46,57,52,48,53,62,57,43,56,49,59,57,47,51,53,46,55,53,49,61,59,47,44,58,57,56,45,47,45,39,41,51,48,57,60,47,43,48,51,43,35,48,55,55,59,59,44,52,51,52,50,48,40,52,51,67,59,53,54,33,54,43,61,46,62,44,47,54,52,61,58,38,45,60,45,59,65,54,53,41,46,44,50,50,46,51,65,55,57,52,50,55,53,53,50,42,65,55,63,39,53,47,55,46,40,57,49,47,49,45,48,41,53,41,45,46,58,54,56,52,62,61,45,48,56,40,56,66,40,48,53,48,48,44,39,50,63,38,55,52,45,50,48,56,44,48,54,38,44,51,44,57,50,58,52,54,59,50,53,47,45,64,65,54,36,40,52,51,59,53,49,55,55,50,49,62,46,35,62,51,48,57,47,50,48,63,48,63,48,50,39,59,53,50,45,39,41,54,44,52,56,55,46,61,70,50,51,56,52,46,54,43,51,49,60,52,54,60,50,44,49,61,50,51,52,56,42,52,42,56,61,52,56,52,68,66,58,54,55,50,62,57,54,45,49,51,53,48,53,54,54,48,60,55,63,38,43,56,50,47,57,64,55,54,60,43,48,46,49,62,54,42,50,51,52,45,44,50,53,55,50,55,43,44,60,60,34,48,37,60,60,50,51,52,58,58,48,49,50,52,46,41,62,48,54,59,62,52,52,47,40,53,64,51,45,57,52
