# Supplementary material for: Poisson pre-processing of nonstationary photonic signals: Signals with equality between mean and variance
Source: PLoS One. 2017 Dec 7;12(12):e0188622. doi: 10.1371/journal.pone.0188622 (PMC5720749; doi:10.1371/journal.pone.0188622)
Supplement: S1 Dataset — (ZIP) [file pone.0188622.s001.zip › data/model/mungs_model/model_mungs_01_96.dat]

52,59,62,58,55,54,43,49,68,49,45,68,68,50,48,43,48,49,56,57,60,53,46,49,46,50,53,58,47,46,43,57,51,42,53,54,42,57,53,53,45,44,60,36,50,48,62,59,37,44,44,40,55,34,49,50,44,55,56,49,48,50,38,53,46,49,45,45,46,70,61,56,49,56,60,45,47,49,46,46,56,54,46,46,58,50,60,33,52,43,58,42,47,42,43,55,58,53,56,53,56,67,54,58,56,56,48,47,47,50,55,62,38,53,45,45,57,47,50,45,46,65,52,45,46,47,40,47,53,48,48,35,59,64,63,51,45,48,37,53,53,48,55,55,60,28,45,62,63,49,53,49,57,45,61,50,73,52,44,41,49,52,51,53,62,50,69,66,51,46,37,57,50,60,51,43,65,48,52,38,48,50,52,50,59,44,50,43,45,57,43,45,41,54,55,49,43,55,48,47,44,54,53,47,48,46,47,58,53,71,43,46,51,48,45,43,35,52,56,48,47,44,52,58,40,47,47,45,55,52,60,45,42,49,40,58,64,57,51,53,59,43,56,62,46,44,48,48,48,65,50,41,47,46,55,53,45,44,50,34,39,58,53,52,54,65,42,55,47,42,55,60,48,44,48,56,41,55,46,47,52,45,49,61,53,67,34,54,55,44,41,44,50,42,39,56,55,41,47,48,55,37,49,55,43,48,48,45,51,39,51,44,52,49,50,51,51,56,56,42,54,51,48,64,38,48,37,54,44,52,50,56,54,45,53,40,49,53,59,64,52,49,54,48,64,54,47,51,52,46,48,46,59,56,51,44,48,41,44,57,61,51,45,61,58,41,58,40,50,49,56,48,47,47,59,47,65,49,35,58,48,55,52,50,49,43,51,48,52,69,45,53,60,53,48,58,55,60,40,54,61,47,55,47,47,49,44,59,36,46,35,51,58,57,50,49,51,55,46,55,59,60,38,65,47,47,66,63,65,67,50,43,53,54,53,44,52,54,50,45,59,53,55,49,36,65,37,56,61,63,62,50,45,59,52,52,51,46,42,39,63,53,37,51,45,49,51,43,62,51,54,48,53,55,48,50,57,31,46,46,61,61,47,40,51,40,59,43,49,65,53,53,62,64,52,51,42,49,40,50,48,43,59,60,59,55,43,42,50,45,49,42,43,56,42,39,46,44,58,43,49,57,46,56,51,52,49,46,55,52,38,44,65,45,62,59,58,55,47,51,54,60,58,44,47,48,55,55,48,54,44,49,49,41,55,49,43,50,52,50,53,42,48,58,42,45,39,49,47,54,56,42,42,50,51,41,59,51,40,50,50,55,53,53,56,54,54,48,46,51,51,63,51,54,39,51,48,47,56,60,54,41,45,72,52,42,53,55,49,65,53,38,50,40,50,43,45,67,41,47,39,55,48,53,52,57,48,47,41,54,55,57,46,44,54,43,39,57,54,39,47,47,59,66,47,52,49,59,48,48,44,58,51,67,54,40,42,64,46,54,46,70,47,48,46,50,53,49,60,62,47,50,40,55,52,60,43,56,52,54,49,37,44,46,60,44,55,40,53,47,54,48,48,55,45,48,51,40,59,56,54,54,46,56,49,51,42,57,49,49,56,58,50,40,60,44,53,61,53,37,64,58,55,47,51,55,56,41,46,44,51,56,49,56,58,46,59,61,71,54,50,54,39,53,52,51,42,38,49,46,53,49,50,49,49,49,49,52,46,62,42,54,49,45,47,44,43,63,51,47,49,53,51,58,55,45,47,65,67,47,39,36,49,56,50,47,55,48,68,49,54,58,60,45,51,50,37,57,51,57,66,61,52,55,44,71,45,50,62,41,48,58,51,58,55,45,72,59,55,55,46,53,51,55,52,35,59,58,44,48,48,53,59,64,52,43,46,51,50,51,48,61,51,43,63,52,53,54,49,45,56,43,60,50,40,42,62,42,40,51,46,43,40,37,50,46,56,64,55,48,53,59,49,56,50,53,39,62,51,51,57,45,48,47,49,64,53,58,63,50,66,53,65,50,54,53,43,39,45,54,36,55,39,41,53,53,56,48,53,59,48,51,58,53,46,57,49,58,42,49,47,62,36,53,37,54,44,57,52,47,44,59,48,47,47,40,52,48,59,55,59,45,42,48,46,37,56,58,57,50,48,50,48,58,62,47,57,50,41,72,54,62,47,52,35,40,48,46,53,43,49,49,50,46,50,47,62,64,48,48,47,54,50,39,50,35,43,51,45,56,55,52,55,53,46,62,49,43,60,51
