# Supplementary material for: Poisson pre-processing of nonstationary photonic signals: Signals with equality between mean and variance
Source: PLoS One. 2017 Dec 7;12(12):e0188622. doi: 10.1371/journal.pone.0188622 (PMC5720749; doi:10.1371/journal.pone.0188622)
Supplement: S1 Dataset — (ZIP) [file pone.0188622.s001.zip › data/model/mungs_model/model_mungs_01_97.dat]

53,41,61,53,55,44,39,48,55,39,52,52,41,51,44,40,41,52,56,54,53,55,46,57,50,55,58,49,44,52,56,46,56,47,42,54,54,38,41,57,52,48,51,48,51,46,45,52,43,47,63,39,53,65,43,49,52,56,47,67,53,50,54,41,42,64,50,50,47,61,44,41,43,54,41,48,55,46,48,44,54,38,44,46,54,58,53,49,41,46,52,65,55,50,47,50,46,48,51,61,50,45,45,53,48,40,55,49,47,47,52,55,61,32,48,50,52,48,58,62,48,54,44,63,46,62,40,61,38,42,55,67,52,56,44,40,50,49,45,68,49,49,53,56,61,58,66,46,45,67,52,48,54,57,43,58,45,39,49,55,53,52,43,42,48,52,51,43,53,50,52,43,53,46,51,54,52,64,48,48,56,51,57,57,57,66,38,53,58,58,51,52,57,47,47,53,69,68,49,48,43,58,40,37,48,43,43,40,53,53,48,46,50,48,55,55,51,46,65,53,54,38,49,53,53,54,49,40,60,49,50,47,50,55,48,54,55,50,50,75,48,63,49,60,56,42,48,53,61,45,58,60,46,60,47,58,46,55,54,47,55,52,54,61,56,51,49,42,43,42,56,57,54,54,59,51,63,59,42,55,54,48,56,52,42,36,46,49,49,46,51,54,56,56,57,50,46,46,48,63,53,39,50,56,49,55,47,47,45,52,55,63,46,59,58,66,61,61,49,67,48,47,59,61,60,39,51,48,64,54,45,48,39,44,44,52,50,68,45,51,46,44,56,56,50,45,35,52,47,59,45,60,53,66,59,46,56,57,52,50,52,50,50,42,40,53,55,52,46,53,53,48,36,64,49,51,50,60,58,56,50,47,45,39,54,47,59,53,49,49,49,59,56,54,53,53,52,51,57,44,47,45,40,41,45,54,46,44,47,49,54,65,50,43,49,55,49,52,68,42,52,56,56,56,48,43,60,47,49,53,52,45,58,56,45,47,46,54,66,43,45,51,48,39,52,47,41,53,54,48,44,45,57,45,63,51,57,50,51,53,57,57,44,54,40,61,44,45,50,50,38,49,45,55,51,62,41,35,49,60,46,56,56,63,44,63,35,50,49,51,50,53,47,48,44,54,53,48,52,40,54,73,44,42,62,40,44,58,50,49,59,38,46,51,42,63,55,39,53,40,61,48,50,56,54,44,37,57,52,57,51,62,51,55,51,51,49,44,61,52,43,40,57,42,62,56,51,38,40,55,43,68,53,59,45,46,47,58,47,55,49,46,50,53,61,57,58,57,57,57,51,52,40,49,46,58,48,37,47,42,55,38,38,61,49,48,43,45,45,47,37,41,47,47,40,49,56,47,48,48,50,47,48,46,49,60,55,63,45,39,54,51,51,59,38,53,50,67,67,52,42,51,58,62,52,39,56,47,64,58,64,57,50,52,50,52,46,58,51,53,43,54,48,58,45,51,42,47,47,35,38,52,58,52,64,49,39,48,59,61,52,54,47,57,46,49,50,55,49,62,37,39,57,53,46,50,48,41,50,56,46,42,54,51,54,47,47,53,57,48,55,58,54,40,57,46,51,52,47,47,57,52,56,57,60,43,47,55,36,38,48,50,44,54,48,42,54,43,51,52,66,57,50,56,64,63,54,59,47,58,42,49,38,52,46,63,49,57,52,46,49,56,60,57,60,52,59,43,41,49,48,43,53,60,49,49,43,54,51,53,51,54,56,40,52,58,52,49,50,45,40,56,40,47,51,50,58,42,46,52,39,53,55,42,61,50,48,58,53,44,46,63,45,57,47,59,56,39,42,54,58,55,40,47,52,52,53,52,51,61,43,59,65,58,63,55,48,50,47,59,53,52,46,52,38,46,49,47,48,60,55,67,64,47,52,48,45,52,46,60,59,51,58,51,51,43,59,53,47,52,50,53,52,57,51,40,47,47,43,57,49,60,54,52,53,54,49,54,52,42,39,60,39,48,47,58,56,58,51,53,57,58,67,42,54,47,45,56,52,51,45,51,45,46,45,57,62,48,66,43,53,57,42,45,53,60,41,46,48,48,45,53,31,43,41,46,57,56,46,55,43,44,50,38,54,54,62,56,42,48,45,47,63,52,52,62,60,54,55,45,43,52,46,50,50,45,42,55,54,42,46,40,54,50,46,44,47,48,40,54,51,53,51,55,52,42,48,53,55,55,53,44,50,45,55,50,44,58,60,44,52,38,56,48,61,50,54,36,46,44,51,50,46,50,52,50,47,51,42,59
