# Supplementary material for: Poisson pre-processing of nonstationary photonic signals: Signals with equality between mean and variance
Source: PLoS One. 2017 Dec 7;12(12):e0188622. doi: 10.1371/journal.pone.0188622 (PMC5720749; doi:10.1371/journal.pone.0188622)
Supplement: S1 Dataset — (ZIP) [file pone.0188622.s001.zip › data/model/mungs_model/model_mungs_01_98.dat]

34,44,58,49,62,52,42,51,59,54,56,45,47,53,63,74,43,51,42,59,57,53,48,54,53,37,60,52,56,51,58,57,48,57,42,39,60,66,57,58,49,66,53,43,51,54,46,55,57,59,48,49,63,62,50,52,51,56,54,39,62,42,50,49,46,52,50,57,51,42,41,53,58,44,39,50,49,51,52,54,39,48,46,51,53,55,41,49,51,58,36,65,57,51,52,47,58,52,59,57,41,62,43,52,54,49,54,53,65,37,56,54,41,49,58,54,49,47,50,55,59,45,41,40,54,64,50,48,57,39,58,51,49,57,46,48,45,49,51,52,42,51,54,54,53,56,52,45,53,50,53,48,45,59,47,55,50,47,51,48,52,55,68,56,39,52,48,54,54,47,48,56,47,65,54,57,53,58,55,49,58,58,54,48,42,45,48,53,47,60,55,59,31,46,42,51,43,55,49,55,54,49,48,46,66,66,43,58,64,49,57,53,49,48,48,54,59,51,50,54,46,53,53,44,38,53,51,51,41,50,47,41,58,44,47,61,49,53,49,50,57,49,73,63,55,47,46,67,52,53,49,41,52,44,54,37,43,51,42,46,59,46,50,52,57,59,51,50,48,62,42,46,49,49,43,46,59,57,58,44,50,55,39,52,53,34,41,40,43,62,46,55,62,51,46,53,41,46,52,49,58,52,54,47,50,50,38,45,53,43,42,43,51,55,58,52,38,52,55,41,47,45,46,42,60,43,79,45,36,52,41,52,59,46,57,57,50,67,53,47,59,48,51,43,48,58,48,51,51,51,54,43,43,36,47,66,50,42,64,51,44,54,51,45,51,48,48,46,54,55,58,44,58,40,45,44,41,43,49,51,51,49,37,53,54,55,66,63,48,45,34,48,43,43,57,63,60,55,51,49,42,49,44,55,53,33,40,44,43,61,54,51,59,40,44,58,39,63,63,46,46,41,52,52,46,55,62,53,40,55,64,60,56,54,57,54,69,59,63,55,53,50,57,40,46,40,48,59,50,54,36,58,43,51,49,54,44,46,47,41,60,42,48,50,47,56,51,47,44,44,53,55,59,48,56,40,49,51,44,51,59,41,60,49,35,57,42,51,50,32,53,54,54,54,42,35,54,53,51,52,65,45,45,47,43,55,51,46,52,44,56,53,49,44,56,60,49,42,53,47,42,63,53,41,48,59,56,52,63,56,48,48,60,48,58,42,52,50,74,57,56,49,60,40,49,56,55,47,60,50,56,54,49,53,37,50,38,52,55,60,30,56,57,51,48,67,45,59,42,42,40,62,60,61,48,57,45,36,40,63,50,60,49,50,66,48,53,52,49,54,52,43,46,54,42,49,45,56,53,50,63,47,61,44,62,64,53,47,43,50,55,41,59,43,56,54,49,46,47,46,55,54,50,59,44,50,40,47,52,41,51,45,51,51,58,51,48,45,43,45,45,46,47,46,48,55,42,47,51,54,55,47,51,58,45,53,53,61,59,47,54,50,53,43,51,41,50,34,40,60,42,52,47,43,56,68,47,65,45,44,57,60,40,56,43,46,65,39,56,52,45,52,42,40,54,41,49,51,61,48,60,59,50,51,54,53,48,52,53,52,47,47,48,48,39,55,52,45,41,40,44,52,50,48,52,41,34,54,56,46,68,61,53,54,41,53,61,58,34,44,62,47,48,63,51,52,44,53,45,41,47,53,47,57,43,53,34,56,39,48,50,51,57,48,50,57,51,57,55,47,46,61,48,46,55,63,53,64,37,54,39,29,51,66,44,57,44,51,47,52,54,59,39,45,44,45,51,40,44,56,47,51,53,47,53,36,56,48,43,51,52,50,44,54,54,44,57,52,48,54,43,40,44,49,59,52,51,47,57,54,43,41,47,47,64,59,61,58,40,54,54,68,59,46,49,48,60,46,52,36,51,51,43,43,48,40,61,48,54,48,30,56,43,50,44,51,51,60,47,70,39,52,46,54,52,48,59,52,46,73,43,53,43,54,36,56,50,46,46,46,53,51,42,45,48,50,46,39,47,45,43,56,68,59,77,50,57,44,43,35,31,39,47,53,47,51,46,61,41,42,52,60,58,53,48,47,59,54,45,33,56,50,49,51,70,60,50,48,46,57,35,51,43,43,50,51,49,52,55,58,41,64,57,49,35,61,51,51,52,52,50,41,53,46,49,40,63,41,50,46,57,55,54,48,49,46,48,47,46,45,42,46,53,58,46,64,53,53,51,55,54,62,51,53,59,43,49,50,47,42
