# Supplementary material for: Poisson pre-processing of nonstationary photonic signals: Signals with equality between mean and variance
Source: PLoS One. 2017 Dec 7;12(12):e0188622. doi: 10.1371/journal.pone.0188622 (PMC5720749; doi:10.1371/journal.pone.0188622)
Supplement: S1 Dataset — (ZIP) [file pone.0188622.s001.zip › data/model/mungs_model/model_mungs_01_99.dat]

52,52,54,56,47,46,47,64,45,47,51,48,43,45,48,46,57,45,52,53,66,63,53,49,57,68,60,56,53,43,58,68,45,35,52,43,40,45,46,43,43,56,59,52,53,40,63,51,47,44,53,59,49,48,51,55,57,47,51,43,61,52,55,54,43,51,48,44,32,53,58,52,47,61,48,46,40,52,41,43,54,56,46,68,49,58,48,39,57,61,45,59,63,50,51,51,58,56,62,54,50,52,41,50,53,53,44,55,54,54,54,52,48,55,57,48,55,47,45,53,53,50,33,47,52,48,52,42,45,41,45,59,46,48,55,46,62,48,46,52,54,55,49,55,49,57,50,48,45,57,51,53,64,50,63,53,53,54,46,51,50,44,41,59,48,50,40,54,55,55,58,60,56,45,55,50,55,70,51,43,46,49,59,43,45,42,45,55,41,45,43,36,50,44,56,50,45,57,50,47,50,38,40,54,62,53,42,43,55,55,58,45,51,50,46,60,48,57,47,59,51,36,48,51,43,43,37,42,49,55,55,52,39,57,55,65,52,42,56,48,56,44,44,58,43,55,66,48,46,52,45,45,49,40,46,58,56,42,36,61,41,56,53,38,64,40,56,41,52,49,40,52,50,45,57,53,57,44,51,51,63,46,48,55,48,48,63,41,54,55,67,43,52,59,38,46,47,53,44,47,46,62,62,69,56,51,46,51,57,45,55,46,55,52,57,31,48,43,44,57,57,52,39,49,58,50,47,51,55,48,51,36,59,44,45,57,54,38,55,49,48,50,38,59,45,43,54,50,41,45,61,56,51,59,48,45,61,45,63,43,62,58,53,45,46,52,45,50,37,52,54,45,44,49,45,40,53,54,47,52,41,44,51,46,49,54,44,39,47,51,63,49,52,49,45,55,45,46,49,54,49,40,46,53,47,48,54,54,65,62,45,52,59,37,43,44,50,64,54,46,73,63,43,52,51,53,59,54,59,53,49,44,52,58,48,46,45,40,53,62,67,47,49,49,55,54,62,56,53,51,57,45,45,48,41,46,53,41,56,54,45,54,47,50,47,47,37,49,53,47,63,55,50,47,58,37,61,41,50,52,51,48,57,55,45,46,43,54,47,38,53,57,46,44,48,51,36,59,46,53,51,54,64,68,40,44,56,51,44,54,64,37,46,62,46,58,53,39,54,58,65,42,52,44,51,52,46,40,57,57,47,72,47,55,60,50,52,54,55,47,45,45,48,59,62,43,57,52,61,48,53,48,52,60,48,51,45,47,56,49,53,40,43,47,52,41,38,45,67,49,46,62,46,42,62,53,50,65,39,55,45,40,51,53,49,37,58,46,48,39,50,46,42,62,56,58,57,54,53,46,54,48,45,36,44,46,56,63,58,49,40,57,50,35,54,47,41,51,50,63,47,49,52,46,58,35,49,46,59,45,56,40,44,48,43,51,49,57,43,50,45,56,51,51,41,46,59,47,48,49,48,48,43,39,66,47,49,61,44,42,44,51,62,59,62,46,45,68,45,51,32,48,43,49,53,62,53,62,48,52,55,55,51,75,45,48,52,52,47,47,66,42,45,54,48,41,43,47,38,62,60,49,45,41,48,59,56,39,56,39,48,47,41,51,53,52,55,48,45,44,53,49,47,58,49,53,42,46,53,30,53,60,55,42,54,56,39,49,45,67,55,49,58,45,41,59,39,49,47,52,50,57,44,51,46,53,43,42,56,57,57,48,54,44,51,51,48,66,51,41,48,51,58,57,48,51,53,51,51,57,44,46,56,52,38,47,64,42,39,49,56,45,47,55,70,44,58,51,43,50,51,53,48,49,45,49,59,49,63,51,50,38,52,67,53,43,41,48,50,46,36,44,64,55,56,52,60,58,56,43,57,49,45,55,47,48,35,50,63,37,49,48,53,49,61,47,65,52,60,57,40,51,54,45,49,63,39,51,55,38,52,42,51,51,55,38,48,47,58,40,45,55,47,40,37,61,46,58,45,45,33,45,53,52,40,59,49,42,50,53,52,46,45,34,54,52,59,43,53,43,44,50,42,43,48,50,57,57,45,39,50,44,41,29,52,60,50,46,55,59,47,46,56,61,43,55,54,43,50,52,44,41,54,36,49,42,58,49,45,56,47,41,53,50,58,50,49,54,44,48,55,45,50,48,42,49,50,58,49,50,48,58,59,51,41,57,40,50,42,60,45,43,53,58,54,55,55,42,40,57,59,64,48,59,61,56,58,55,47,44,52,49,67,47,45,52,55,49,68,57
