# Supplementary material for: Poisson pre-processing of nonstationary photonic signals: Signals with equality between mean and variance
Source: PLoS One. 2017 Dec 7;12(12):e0188622. doi: 10.1371/journal.pone.0188622 (PMC5720749; doi:10.1371/journal.pone.0188622)
Supplement: S1 Dataset — (ZIP) [file pone.0188622.s001.zip › data/model/mungs_model/model_mungs_02_1.dat]

87,67,73,73,81,78,88,76,77,78,80,67,65,70,89,66,66,79,80,78,83,73,74,85,75,83,93,76,67,84,96,81,86,74,82,59,75,71,77,73,72,84,88,88,89,71,70,95,59,74,84,76,84,64,67,84,71,79,83,89,62,72,85,76,80,78,90,77,81,69,73,84,84,78,49,72,79,79,74,85,94,69,63,69,76,63,68,77,73,79,70,76,86,91,65,76,84,75,91,67,67,65,79,73,87,83,78,71,88,56,82,68,71,83,74,71,93,75,77,91,70,67,71,69,65,75,67,98,68,75,78,78,73,74,72,70,74,80,68,78,66,84,73,82,62,78,53,85,63,69,67,87,77,83,70,78,87,74,75,81,79,72,66,79,64,55,85,78,60,80,79,64,73,85,78,79,68,69,80,72,89,82,90,72,78,73,77,74,93,76,96,80,87,74,77,86,87,69,69,71,79,80,75,96,73,83,60,78,60,95,60,60,91,83,80,90,51,87,69,86,69,82,73,72,90,81,87,93,88,78,83,65,76,72,84,65,87,86,67,82,82,75,76,93,58,76,71,76,85,100,91,83,88,95,84,73,77,88,69,85,74,75,89,68,90,73,70,63,70,64,77,75,76,76,89,68,78,96,77,95,70,66,71,64,68,77,77,82,60,63,72,69,85,83,93,63,75,70,69,90,89,96,79,80,91,71,56,79,83,77,80,70,83,78,74,84,73,77,82,83,73,86,70,74,94,55,88,80,84,81,92,83,79,70,76,77,65,91,78,77,79,65,88,67,83,80,73,72,68,67,85,75,77,63,91,94,82,82,69,92,78,76,79,66,65,65,77,68,71,89,87,77,81,67,86,77,85,81,75,78,88,59,72,83,77,69,79,71,69,77,75,88,84,76,67,84,73,78,75,73,84,93,78,90,75,73,78,71,87,81,76,70,81,80,87,93,77,79,81,89,69,93,75,84,84,66,69,81,64,75,60,76,82,68,78,81,88,78,85,69,84,75,76,79,71,72,70,83,77,72,75,75,69,90,75,83,89,93,76,81,86,71,81,83,74,71,77,69,74,77,87,69,84,70,69,79,86,67,75,69,73,77,72,57,79,84,88,85,75,73,83,81,74,77,60,81,79,71,80,83,61,77,75,91,75,67,75,87,81,84,86,76,72,88,67,75,91,75,80,78,76,80,90,85,66,79,77,84,90,69,90,81,71,83,69,87,73,85,68,89,87,79,76,72,80,87,82,64,85,62,70,77,85,55,94,71,68,72,63,72,80,99,83,82,89,74,94,65,70,86,81,86,75,82,77,90,79,76,56,78,76,73,92,67,74,74,66,76,68,90,86,92,63,68,77,85,68,88,73,79,72,79,75,88,81,78,73,83,74,77,68,80,85,73,79,89,74,77,99,69,89,81,82,80,86,86,90,71,90,90,62,71,83,62,71,73,83,86,83,76,90,81,91,91,64,69,70,82,78,89,63,77,82,84,76,73,78,60,76,67,71,82,67,82,84,75,64,92,73,80,77,82,94,72,89,89,69,77,80,61,63,82,74,74,85,82,84,81,78,76,80,85,75,70,85,91,82,79,70,76,69,70,79,86,69,79,81,93,73,69,79,83,75,71,89,75,59,85,82,68,80,69,80,83,62,71,65,68,79,60,80,73,67,87,91,81,83,85,77,82,84,88,69,61,80,77,65,86,70,74,66,81,76,73,98,87,79,82,76,89,69,70,81,82,91,82,70,69,69,71,79,71,95,95,68,89,78,73,72,69,80,77,81,86,66,85,93,80,82,72,84,56,92,68,66,71,96,91,84,77,82,68,74,79,82,81,68,71,80,66,88,63,73,71,69,68,63,81,87,66,83,57,70,70,68,82,67,73,62,74,80,91,82,64,80,62,69,83,71,82,64,71,71,78,74,75,67,71,98,69,78,63,73,71,78,79,76,72,86,80,77,76,77,90,73,84,76,86,73,88,91,80,69,75,72,69,65,80,69,90,78,88,78,69,83,84,81,82,82,76,78,80,95,77,90,65,81,82,75,89,87,89,87,82,82,76,61,73,76,69,91,70,78,78,69,81,74,72,73,84,66,91,69,89,77,78,68,70,58,70,79,77,70,85,83,80,80,83,66,87,65,83,77,90,81,73,74,90,93,83,78,81,78,83,70,89,91,69,75,96,81,64,71,66,81,90,77,67,67,61,92,85,88,78,78,81,88,84,76,96,77,95,76,78,64,82,90,79,79,77,62,80,71,77,91,77,78,81,81,81
