# Supplementary material for: Poisson pre-processing of nonstationary photonic signals: Signals with equality between mean and variance
Source: PLoS One. 2017 Dec 7;12(12):e0188622. doi: 10.1371/journal.pone.0188622 (PMC5720749; doi:10.1371/journal.pone.0188622)
Supplement: S1 Dataset — (ZIP) [file pone.0188622.s001.zip › data/model/mungs_model/model_mungs_02_10.dat]

79,66,94,99,79,98,84,66,69,77,77,60,78,85,64,77,86,69,74,80,63,77,71,75,80,75,89,73,72,74,73,88,101,88,93,75,74,76,89,76,72,82,73,65,88,71,77,66,71,79,67,89,77,87,91,78,74,77,63,97,77,76,84,73,84,76,105,63,64,82,65,66,69,87,93,86,75,91,73,56,77,77,72,74,69,75,80,77,65,68,76,85,77,71,86,82,73,81,75,77,74,85,72,82,77,78,70,74,93,77,77,84,78,71,72,72,81,67,92,76,84,91,86,75,72,93,77,79,73,84,74,72,92,86,82,70,79,94,63,95,87,72,62,89,70,74,75,56,80,91,71,83,63,91,94,72,73,83,72,90,78,75,86,87,75,70,74,76,66,70,81,90,88,60,79,63,78,73,75,68,74,91,78,70,73,75,67,84,97,73,84,77,66,84,94,86,82,60,72,86,74,80,83,82,77,87,76,75,80,79,66,76,83,75,70,75,99,76,98,81,80,81,78,80,69,69,75,89,72,62,84,83,63,89,55,62,87,75,88,61,78,82,85,57,91,76,74,89,89,90,76,66,75,70,65,68,64,89,60,66,87,82,73,83,83,69,88,69,70,75,73,81,85,87,73,71,88,85,76,57,89,88,89,84,77,89,80,77,81,69,71,75,60,78,74,87,80,93,79,81,66,91,75,72,90,87,80,69,82,76,68,85,95,83,90,69,59,68,76,71,89,66,82,60,70,60,68,68,81,84,83,75,86,97,79,68,65,78,90,69,77,77,74,78,77,76,90,71,66,86,77,84,69,71,83,76,73,79,92,69,81,84,73,79,72,83,71,81,74,83,64,89,90,84,84,78,78,72,75,75,72,77,82,62,91,65,64,64,60,86,78,91,77,78,76,72,82,83,86,71,76,63,96,84,60,73,77,67,82,65,69,85,67,70,79,89,68,76,91,80,74,81,83,68,74,74,71,71,80,68,73,74,79,72,79,69,59,82,74,65,65,77,69,82,79,65,81,88,87,70,85,67,80,93,77,62,97,78,64,82,73,73,77,74,78,84,65,77,76,57,66,75,97,86,81,72,87,83,83,85,77,72,81,85,64,66,62,78,70,79,89,79,86,69,74,61,90,91,70,72,67,80,65,82,72,79,79,88,57,76,77,74,74,80,68,75,77,70,74,82,84,77,68,50,76,72,82,77,76,88,80,67,75,73,81,59,85,59,89,82,74,78,71,75,81,76,76,73,65,94,63,77,76,76,71,64,92,74,81,67,75,68,79,73,80,77,74,82,105,87,68,85,68,80,60,72,94,73,73,73,83,76,75,64,68,84,74,83,83,81,91,84,88,69,67,71,65,68,68,85,97,69,86,106,65,76,69,72,68,75,86,65,78,69,60,67,80,73,89,83,75,78,67,93,71,66,74,75,82,77,70,75,67,82,82,72,62,85,102,86,69,86,86,97,77,73,74,65,71,57,71,71,77,84,80,82,76,80,87,79,75,77,73,85,74,75,67,85,77,79,83,83,89,82,69,97,57,87,84,81,66,87,67,85,71,82,62,71,91,82,69,96,69,71,72,83,59,76,78,67,68,80,93,78,80,87,85,82,84,65,82,88,92,71,78,68,74,76,85,73,89,72,77,67,76,91,91,75,70,76,71,58,68,71,62,88,80,64,75,74,85,88,81,79,77,80,81,74,86,73,90,74,63,78,64,82,90,78,95,70,81,84,72,89,79,71,68,75,81,73,65,86,63,79,76,77,78,57,73,66,85,78,72,73,84,77,70,65,78,72,83,75,71,80,87,66,74,86,75,68,87,66,90,80,82,63,77,66,99,91,72,76,79,82,50,84,75,68,72,95,67,71,84,79,85,76,69,73,63,62,60,99,71,73,72,76,88,78,75,86,89,78,74,69,84,82,80,77,76,69,104,100,83,71,71,76,83,72,77,71,79,80,69,82,77,74,72,86,72,77,86,69,80,68,107,77,84,77,88,61,77,64,71,70,78,70,81,77,72,78,76,89,75,75,75,65,70,84,67,78,93,78,71,76,57,69,75,61,73,88,81,77,84,76,83,69,78,62,74,74,61,81,82,83,64,72,69,80,69,74,76,86,78,83,63,65,89,86,76,78,83,76,67,79,94,79,80,74,77,74,77,75,87,71,86,69,96,59,77,69,86,74,83,61,78,72,86,77,74,72,73,81,88,84,74,91,66,63,72,90,100,99,75,70,83,75,84,86,79,74,74,93,83,79,71,69,88,84,77,64
