# Supplementary material for: Poisson pre-processing of nonstationary photonic signals: Signals with equality between mean and variance
Source: PLoS One. 2017 Dec 7;12(12):e0188622. doi: 10.1371/journal.pone.0188622 (PMC5720749; doi:10.1371/journal.pone.0188622)
Supplement: S1 Dataset — (ZIP) [file pone.0188622.s001.zip › data/model/mungs_model/model_mungs_02_100.dat]

73,92,88,81,77,65,91,71,78,74,87,70,86,80,76,72,88,85,82,81,62,76,73,73,79,74,71,91,72,75,90,71,85,78,79,90,71,74,86,76,79,71,88,86,68,80,73,66,91,96,76,83,76,72,78,74,79,64,74,78,63,83,84,69,72,67,73,85,78,74,77,67,80,87,65,67,80,69,70,78,73,73,93,84,71,81,79,85,86,90,72,79,85,69,79,80,82,76,89,82,89,77,75,83,77,77,83,68,66,86,74,74,90,69,74,92,76,95,64,71,81,74,73,74,81,84,72,79,61,99,79,79,91,84,71,76,65,74,78,78,63,81,85,76,83,71,81,69,76,75,85,81,81,81,72,89,83,69,81,77,76,64,88,81,61,65,95,79,79,84,79,85,104,71,79,62,60,83,69,85,81,67,72,58,73,72,78,67,64,66,89,81,74,84,69,74,89,84,90,66,77,78,86,77,77,74,90,83,78,76,85,71,82,73,70,58,84,80,80,73,71,70,69,72,81,80,67,73,76,74,89,79,59,73,71,88,97,77,75,86,76,82,86,81,84,65,78,83,72,66,86,81,77,80,89,89,70,79,72,77,84,89,73,84,72,91,81,81,79,77,81,70,70,78,74,91,83,73,70,76,84,66,72,83,67,78,63,80,52,73,91,82,87,80,64,69,87,77,75,73,74,72,81,79,72,81,81,79,71,74,77,72,80,67,66,87,73,73,76,69,75,81,70,76,92,85,85,82,74,85,85,80,84,78,57,74,70,71,85,91,67,74,69,76,74,78,86,68,73,65,80,77,80,77,84,76,90,74,73,67,73,81,76,74,74,72,79,87,83,93,70,62,79,81,79,72,80,65,67,69,70,89,69,85,61,68,74,85,76,73,79,80,96,73,83,74,68,83,68,94,63,87,77,77,101,101,93,72,74,71,93,83,79,72,82,84,80,91,72,84,76,84,68,82,65,75,72,85,80,73,64,95,97,91,84,81,87,72,78,79,78,85,68,74,85,70,78,75,76,87,83,59,97,71,90,86,72,82,61,75,68,79,62,97,70,105,75,76,78,70,82,83,85,56,85,88,65,70,61,68,79,84,84,61,81,82,74,79,72,72,75,92,71,78,68,62,73,70,61,78,76,77,76,84,84,76,82,66,78,70,71,65,73,78,76,81,54,72,62,82,80,68,72,76,74,79,66,68,87,82,81,87,59,67,84,73,76,83,77,81,71,77,79,79,74,75,58,86,80,93,88,76,84,73,80,61,77,73,63,71,80,76,77,73,71,73,77,67,85,82,78,80,64,71,82,83,79,77,66,91,84,90,87,71,76,87,73,67,80,85,88,88,81,75,76,57,77,64,81,85,78,73,59,60,75,64,84,77,79,75,87,84,80,62,64,69,74,79,73,79,73,83,77,72,80,65,73,68,83,78,82,71,96,78,66,88,82,66,92,78,79,83,53,75,80,70,67,67,73,73,76,76,73,79,61,65,89,88,73,79,73,71,72,83,69,76,73,79,67,63,72,82,86,79,76,64,82,73,73,81,65,77,80,57,80,78,70,97,62,85,83,82,70,72,89,72,60,79,75,68,78,73,84,68,61,85,84,74,74,75,92,68,70,73,68,65,80,71,61,74,74,65,88,76,82,74,71,66,81,85,81,75,78,79,69,74,72,79,70,74,71,91,79,77,106,71,64,80,69,79,72,73,69,79,75,67,57,83,77,68,86,85,76,82,68,84,70,79,83,86,91,68,72,76,74,87,61,73,66,81,80,76,72,77,80,80,58,79,80,78,62,81,85,82,76,68,77,75,85,73,70,72,74,69,74,77,76,72,81,88,88,73,97,65,74,73,83,87,75,78,73,88,62,72,79,83,76,86,90,88,65,66,64,97,65,73,61,73,74,70,86,86,77,78,73,51,63,76,74,85,68,78,84,76,66,62,76,63,85,87,80,81,73,60,61,78,76,77,73,79,81,76,81,68,73,90,66,64,68,79,69,82,87,78,74,87,93,71,83,81,73,83,80,64,88,73,71,71,77,84,68,80,83,73,74,66,65,86,82,84,95,70,83,71,79,68,93,74,74,75,86,67,87,93,79,76,65,74,86,73,77,87,95,79,78,73,75,88,82,84,64,74,78,73,69,76,65,83,76,84,62,78,61,80,84,64,67,60,75,68,94,86,73,81,68,69,77,76,67,64,83,77,80,103,99,78,91,85,74,79,75,74,84,72,77,77,79,76,72,75,69,72,87,71,73,84,74,88,82,70
