# Supplementary material for: Poisson pre-processing of nonstationary photonic signals: Signals with equality between mean and variance
Source: PLoS One. 2017 Dec 7;12(12):e0188622. doi: 10.1371/journal.pone.0188622 (PMC5720749; doi:10.1371/journal.pone.0188622)
Supplement: S1 Dataset — (ZIP) [file pone.0188622.s001.zip › data/model/mungs_model/model_mungs_02_11.dat]

80,65,73,85,91,76,79,82,72,74,77,80,77,79,91,78,81,88,85,60,73,71,70,69,83,64,75,82,86,73,68,59,83,75,89,77,84,73,75,77,86,74,90,79,68,92,86,75,69,71,94,84,83,97,87,73,67,74,84,72,71,85,77,72,81,75,75,66,80,67,82,81,66,71,90,65,82,62,74,65,82,59,66,82,77,83,80,78,86,93,82,68,67,81,87,76,83,70,95,79,81,61,75,83,68,76,85,74,84,80,102,75,60,97,79,85,65,88,89,84,72,89,72,78,74,80,86,75,85,78,85,89,73,76,79,79,80,74,64,78,80,78,94,84,82,86,72,79,91,72,71,75,74,84,67,88,70,69,73,73,68,77,83,71,78,64,88,71,74,86,74,78,104,86,74,83,72,76,71,70,79,69,74,90,81,74,74,62,73,82,65,70,92,83,64,73,75,63,83,82,88,76,73,80,79,86,67,70,87,93,80,75,94,72,75,64,85,88,70,70,102,48,63,59,94,72,77,85,72,80,85,62,67,88,80,78,65,82,70,68,73,79,86,72,75,78,79,69,76,80,73,70,81,88,79,57,67,86,90,73,72,73,88,89,83,85,78,63,67,86,90,70,90,90,73,68,72,80,88,85,72,79,70,84,69,74,80,79,66,82,65,94,89,79,82,67,71,84,78,78,64,73,82,74,88,74,74,68,75,88,74,85,76,84,63,67,64,86,80,78,82,73,74,82,77,85,67,68,89,67,66,78,81,90,86,92,80,78,86,78,75,86,68,66,75,83,81,69,70,75,73,83,86,77,77,67,78,77,84,84,76,72,85,83,82,87,77,79,84,90,65,69,86,69,80,63,75,77,75,82,68,84,66,72,72,69,64,80,83,80,75,73,57,77,72,79,72,63,63,62,76,79,78,71,77,66,76,72,73,79,71,80,79,69,80,69,80,76,75,84,79,62,71,75,57,71,80,68,94,79,65,86,92,80,78,82,72,75,79,82,79,86,74,87,69,75,81,88,90,79,67,85,100,73,59,73,98,67,73,65,79,75,75,78,85,72,77,82,59,85,74,55,91,89,68,86,85,73,75,79,84,86,79,71,75,69,90,84,80,79,82,78,83,79,62,66,70,86,61,68,66,80,69,71,97,83,70,73,91,86,73,76,84,89,90,81,76,70,90,80,86,69,79,82,78,75,66,87,73,75,78,86,70,80,79,84,92,69,73,69,72,84,82,78,71,83,80,98,85,68,83,76,72,82,88,94,87,79,72,79,82,91,76,81,81,67,73,74,88,93,83,86,76,89,78,85,84,73,78,75,69,75,89,101,70,91,86,66,65,86,68,82,78,98,73,93,87,81,72,73,78,68,74,75,74,73,89,92,73,81,84,91,82,72,90,83,81,88,83,75,71,87,77,86,72,75,72,78,78,77,79,82,87,82,65,69,67,101,86,80,81,84,88,96,80,83,77,79,75,80,88,70,59,71,77,60,87,81,78,85,61,82,73,76,54,84,83,88,78,65,75,85,70,84,84,71,68,78,68,70,76,89,80,80,83,70,73,76,69,75,83,57,69,74,78,92,63,73,74,71,80,96,73,90,77,84,71,63,76,79,66,82,78,67,70,82,71,69,67,75,78,76,83,67,64,87,72,56,94,73,64,82,68,75,76,70,79,76,69,69,91,91,68,75,79,73,79,69,69,83,84,54,80,78,77,80,76,78,63,76,83,84,87,66,73,98,89,76,93,65,85,74,68,74,80,66,78,65,62,86,100,81,70,74,73,76,78,81,75,91,67,78,85,58,104,69,84,82,72,93,65,75,85,77,61,83,75,87,81,89,78,74,81,82,75,77,85,81,82,88,76,81,83,64,82,78,60,85,69,85,81,78,77,80,79,70,65,88,98,86,71,86,77,70,82,82,75,80,71,91,72,81,72,77,71,96,67,89,82,69,81,88,72,77,70,78,83,85,86,81,72,76,87,75,68,89,72,91,80,72,72,65,73,77,74,75,81,79,77,81,82,71,76,77,73,78,81,70,75,75,75,76,77,75,78,93,86,73,95,63,79,80,87,88,79,64,78,81,72,75,61,89,77,75,88,84,76,83,80,75,77,78,71,73,78,76,72,59,78,91,67,81,70,79,80,93,90,86,71,68,83,60,76,65,76,71,75,81,81,75,82,83,62,70,83,81,72,67,71,73,86,71,72,59,62,85,78,68,74,77,68,78,59,79,74,60,70,79,76,86,91,70,94,78,86,92,68,81,78,85
