# Supplementary material for: Poisson pre-processing of nonstationary photonic signals: Signals with equality between mean and variance
Source: PLoS One. 2017 Dec 7;12(12):e0188622. doi: 10.1371/journal.pone.0188622 (PMC5720749; doi:10.1371/journal.pone.0188622)
Supplement: S1 Dataset — (ZIP) [file pone.0188622.s001.zip › data/model/mungs_model/model_mungs_02_12.dat]

61,91,68,83,84,60,90,76,89,70,73,80,69,79,75,76,59,96,77,85,70,85,70,89,78,103,82,66,80,73,71,73,83,69,103,77,91,75,64,70,69,78,76,93,72,95,81,70,69,87,75,74,70,72,75,69,73,78,83,71,74,72,76,80,69,64,78,77,69,86,94,71,79,75,81,77,74,67,77,90,84,71,83,64,75,85,81,79,93,81,76,86,78,75,86,86,60,83,87,71,63,63,69,72,74,78,90,74,74,72,63,68,78,70,78,98,82,70,70,76,88,69,88,110,82,77,77,69,70,60,91,70,80,73,66,68,72,94,73,89,85,74,74,77,82,81,75,84,69,76,81,62,75,68,73,72,79,91,73,78,94,66,73,68,71,65,77,66,65,88,60,69,72,91,90,81,76,71,89,69,83,77,83,73,89,84,74,81,67,75,98,75,90,90,63,72,86,77,86,92,82,58,69,83,67,65,77,87,73,73,84,93,73,72,82,75,73,82,65,89,73,92,73,77,74,70,84,80,68,81,74,64,74,87,94,70,81,72,65,83,72,80,73,88,70,86,73,65,73,64,71,65,76,65,69,69,68,72,85,70,80,70,69,76,67,93,78,57,84,86,80,71,71,90,81,73,87,72,72,70,74,97,71,82,77,87,66,77,68,74,83,69,62,74,96,70,66,66,72,85,74,65,77,71,62,86,80,83,71,65,64,78,73,81,87,72,68,72,71,95,73,64,73,84,88,64,81,109,79,90,73,79,85,82,78,73,81,72,87,79,75,83,76,77,92,76,81,62,96,71,97,72,84,70,49,72,69,64,73,77,78,74,81,79,82,57,69,80,56,64,72,88,71,87,77,73,82,95,79,81,87,80,80,76,58,91,72,70,70,72,63,68,67,84,72,66,69,69,74,84,79,85,66,67,82,69,75,77,64,72,78,67,72,92,80,78,68,65,73,88,57,87,82,82,87,74,80,76,81,61,67,78,72,63,66,77,84,54,83,75,65,74,72,76,67,84,68,68,86,66,70,74,66,70,66,75,83,86,78,80,71,61,91,105,60,68,72,88,69,70,80,70,78,73,87,81,69,70,80,67,79,79,65,72,67,71,79,74,85,81,87,72,70,64,78,71,91,84,67,81,55,73,67,73,67,87,60,90,80,75,78,73,74,81,77,84,81,66,72,64,95,77,85,71,76,64,73,98,67,84,80,87,57,74,66,61,59,87,78,84,91,65,71,88,82,85,62,58,71,91,83,86,66,83,66,64,79,65,75,84,81,72,68,68,94,73,68,98,76,71,85,71,71,81,88,81,93,72,71,83,76,92,90,76,51,75,88,74,71,79,87,82,73,71,72,77,83,91,72,78,90,73,72,89,64,80,68,85,98,72,75,78,90,80,87,80,71,77,64,83,78,81,64,78,66,82,74,93,67,83,81,71,71,91,76,75,82,75,79,76,84,85,69,76,62,67,73,66,80,95,66,80,68,70,81,76,87,66,68,80,66,69,67,95,75,96,77,79,70,78,78,86,81,85,89,80,78,77,90,72,68,75,76,91,61,72,74,68,80,85,60,73,67,88,86,86,72,89,74,89,69,70,75,75,84,83,91,72,91,77,79,90,83,76,63,84,67,70,86,49,86,88,81,74,72,72,90,81,77,62,73,78,78,75,78,70,69,80,78,80,71,90,87,82,77,75,91,77,80,71,85,96,88,71,74,76,71,85,78,67,75,80,58,77,86,70,90,83,74,79,66,77,76,81,84,98,78,62,85,75,72,90,65,70,73,63,97,84,76,76,82,84,65,82,80,71,69,77,79,73,82,89,80,86,82,61,72,83,80,87,80,72,87,63,76,91,65,71,73,82,68,80,84,82,88,67,64,81,97,83,74,67,87,78,63,88,71,72,83,71,76,70,69,71,68,81,86,89,86,87,69,80,89,74,89,75,69,91,83,78,74,81,76,66,93,85,77,73,65,74,70,66,78,71,74,80,81,71,80,65,70,71,88,74,81,86,73,79,75,77,87,90,95,83,67,72,70,89,72,78,80,73,91,70,58,69,79,73,93,76,82,80,81,84,80,81,71,68,87,72,82,93,70,85,92,74,73,90,87,74,86,78,85,83,78,62,88,62,69,69,87,79,82,84,76,74,73,64,78,74,73,84,75,99,81,84,80,77,87,79,82,67,80,69,74,77,79,70,88,78,65,88,62,82,87,74,70,71,60,69,67,94,78,78,74,79,87,87,65,80,78,84,79,85,85,80,95,61,70,76
