# Supplementary material for: Poisson pre-processing of nonstationary photonic signals: Signals with equality between mean and variance
Source: PLoS One. 2017 Dec 7;12(12):e0188622. doi: 10.1371/journal.pone.0188622 (PMC5720749; doi:10.1371/journal.pone.0188622)
Supplement: S1 Dataset — (ZIP) [file pone.0188622.s001.zip › data/model/mungs_model/model_mungs_02_13.dat]

73,62,76,72,59,81,80,81,91,73,86,78,70,73,80,96,92,78,67,71,73,84,96,76,74,64,72,67,77,71,62,74,81,85,94,68,76,104,86,80,65,87,71,81,72,80,80,63,71,71,79,71,90,63,76,96,91,72,88,71,62,71,88,79,82,77,95,85,78,77,86,86,82,64,68,68,73,78,81,87,75,84,63,75,70,69,58,77,75,66,102,84,87,84,77,69,87,63,59,67,80,69,74,65,58,77,74,69,76,77,72,91,68,79,66,90,95,77,87,56,76,98,84,63,81,79,74,76,73,73,65,70,85,71,77,63,80,71,85,72,64,67,71,90,69,70,68,70,74,76,76,79,82,68,73,68,97,76,79,86,98,92,66,81,79,67,66,73,75,85,74,93,66,82,95,86,78,67,67,75,77,79,77,84,87,67,83,59,74,66,78,86,70,74,90,73,98,65,68,92,75,70,78,73,84,71,59,69,74,93,79,88,68,75,75,75,80,74,67,89,71,79,89,85,74,85,87,87,80,82,81,84,73,69,72,66,63,69,87,71,77,80,96,64,80,86,79,72,76,68,80,82,75,79,81,89,56,72,71,71,68,77,71,82,87,77,80,90,90,67,69,76,70,84,74,72,93,66,79,77,80,68,76,81,106,65,80,74,73,77,90,79,79,82,76,64,87,87,68,82,88,92,65,78,79,71,78,73,76,81,81,70,68,86,82,79,85,76,87,79,86,77,66,81,82,74,89,77,61,76,67,68,87,66,65,86,84,91,69,84,65,57,84,83,64,76,70,70,73,91,77,102,79,80,84,83,73,91,74,79,78,73,73,77,64,94,84,76,77,70,58,64,81,89,70,90,87,86,65,70,71,73,73,79,69,74,74,80,71,106,70,73,69,70,80,80,83,78,82,74,74,89,91,89,75,78,69,68,79,81,71,75,95,72,83,68,61,72,73,74,67,78,83,74,84,86,82,86,88,60,71,79,78,79,83,75,68,76,70,87,72,63,72,86,77,64,60,75,73,82,75,76,72,67,63,87,74,61,72,87,84,84,71,79,73,66,83,73,69,74,92,89,89,95,79,81,79,84,75,78,89,73,85,67,76,75,66,71,88,85,79,84,72,70,78,80,57,72,74,82,93,69,76,103,72,75,65,71,77,81,72,84,88,61,75,71,83,76,74,82,77,79,71,74,82,64,75,73,79,70,75,67,76,75,86,84,84,84,78,81,77,97,78,91,65,77,69,87,57,84,69,71,59,76,86,77,65,66,87,77,72,74,81,71,88,67,85,79,89,80,53,70,90,71,71,65,75,75,80,60,73,70,70,81,87,86,82,72,74,84,85,70,79,82,92,65,81,60,86,72,85,71,80,76,84,93,78,88,76,63,79,67,90,79,57,67,84,82,73,76,92,76,68,96,59,90,71,81,79,70,83,72,74,97,58,80,73,69,71,79,71,77,75,69,67,72,72,89,66,88,82,81,84,78,83,88,80,60,68,74,87,83,71,79,67,69,80,76,78,58,72,66,58,91,96,72,65,94,86,78,95,75,98,91,95,69,77,73,76,77,70,90,77,78,80,68,86,77,72,86,85,71,83,86,64,77,86,89,63,77,69,85,87,81,80,84,73,74,76,82,77,73,73,72,85,80,88,89,74,78,72,80,97,93,62,78,74,72,82,74,73,82,81,82,86,71,79,93,68,81,84,74,74,79,82,81,88,73,81,71,102,83,84,78,78,80,68,82,83,75,78,74,79,79,80,74,63,68,68,66,69,91,82,85,92,90,84,91,80,75,78,73,69,82,68,81,87,73,65,86,75,80,83,86,76,72,75,77,76,70,90,69,90,72,84,87,86,78,78,94,86,81,84,62,70,100,86,88,82,74,80,88,72,89,84,77,83,71,72,71,65,86,81,68,73,75,70,77,98,66,87,71,78,95,67,62,70,75,76,84,68,95,74,84,85,85,84,46,89,86,64,92,82,82,74,73,83,68,83,75,72,68,86,79,93,68,81,82,72,75,78,85,87,70,88,76,82,78,76,84,70,76,89,80,79,63,69,75,76,74,89,80,89,72,85,75,72,73,95,81,71,75,75,79,69,69,97,83,75,66,88,76,82,73,66,73,92,85,72,99,79,72,86,77,89,86,92,69,71,88,78,87,78,84,106,71,68,85,72,73,92,79,89,91,64,95,87,78,82,80,80,67,91,66,70,84,75,87,100,86,70,59,75,75,71,64,76,73,79,79,82,82,66,67,87,80,84,69,70,95
