# Supplementary material for: Poisson pre-processing of nonstationary photonic signals: Signals with equality between mean and variance
Source: PLoS One. 2017 Dec 7;12(12):e0188622. doi: 10.1371/journal.pone.0188622 (PMC5720749; doi:10.1371/journal.pone.0188622)
Supplement: S1 Dataset — (ZIP) [file pone.0188622.s001.zip › data/model/mungs_model/model_mungs_02_14.dat]

57,71,78,70,76,65,83,84,80,64,59,83,82,85,90,78,68,78,68,75,77,67,79,93,74,77,83,87,75,83,85,83,86,77,94,68,83,76,75,63,96,67,87,79,91,75,80,76,70,85,75,74,60,89,88,83,68,80,81,65,69,74,63,79,84,57,87,78,89,80,83,82,77,88,76,83,77,67,84,85,82,67,67,79,79,85,74,70,74,71,80,87,77,66,59,86,103,69,86,83,75,72,76,72,66,72,74,71,72,75,67,68,76,84,76,82,67,85,75,76,71,78,90,48,76,65,68,74,75,64,65,75,74,76,86,71,76,75,87,75,82,88,66,77,78,67,66,87,66,74,88,76,85,73,80,84,82,78,75,71,73,84,87,86,80,73,72,69,72,97,92,74,76,82,80,93,91,85,87,81,71,68,75,86,84,79,79,90,67,90,84,73,76,87,70,67,82,74,70,75,66,88,101,79,75,85,59,74,86,72,74,80,80,79,72,60,65,77,84,67,72,67,83,89,62,89,78,81,74,63,80,80,78,75,84,82,71,78,85,104,70,74,82,73,87,67,83,70,78,92,85,82,78,73,80,70,86,96,80,78,60,77,81,84,82,61,79,71,89,69,82,61,84,84,67,82,76,77,70,78,78,75,100,74,67,73,86,79,84,81,66,66,63,64,92,87,67,85,70,86,61,83,72,75,84,72,83,86,91,90,71,82,61,72,71,66,66,73,92,61,73,69,96,56,71,67,78,66,59,69,84,79,72,84,87,69,72,78,89,88,86,75,87,77,91,82,83,86,78,93,76,87,71,77,69,88,87,65,85,85,90,71,80,81,70,88,79,70,80,85,95,68,71,94,78,74,76,68,73,77,73,75,78,71,93,82,77,77,77,66,77,77,82,69,96,75,76,64,69,90,74,60,69,74,78,77,92,74,57,74,77,83,69,74,73,76,88,72,79,76,97,79,89,75,69,75,69,69,69,81,69,71,73,71,73,79,84,88,73,76,84,96,77,78,76,80,78,65,66,85,62,84,66,71,86,97,67,74,76,64,69,68,83,63,68,86,97,88,68,93,70,107,65,84,81,66,88,87,72,62,63,89,77,83,72,75,80,74,76,82,74,75,79,76,72,95,74,92,75,85,72,64,78,75,79,84,88,73,71,81,54,67,89,77,91,71,71,66,74,79,84,74,88,68,65,82,63,67,85,78,82,79,79,86,78,71,80,98,73,80,83,75,76,63,73,88,86,87,73,67,82,92,64,64,82,89,83,69,88,91,69,82,78,73,91,82,84,94,83,75,83,82,60,80,79,81,98,80,99,80,68,61,80,66,85,76,79,84,79,82,76,67,85,82,75,77,81,79,65,75,75,72,87,83,60,90,69,66,73,74,76,76,89,75,74,67,78,71,75,72,75,86,80,79,81,86,91,83,89,73,83,64,75,89,70,85,84,79,85,99,82,78,68,76,70,91,74,76,84,77,72,75,87,69,91,62,69,100,68,89,85,57,73,85,62,80,89,85,81,81,82,79,78,71,79,66,85,80,78,75,97,61,86,66,98,69,84,79,75,84,72,85,77,89,89,69,81,60,87,69,88,92,77,81,64,87,71,82,80,86,80,76,89,78,67,90,77,72,62,92,63,89,82,71,75,104,68,74,89,59,83,70,70,82,78,71,62,78,64,82,88,98,70,73,102,70,74,76,89,82,86,91,85,78,75,81,67,84,92,93,72,85,84,78,92,97,77,84,86,95,69,85,65,79,64,87,80,59,59,71,55,80,64,76,67,85,87,83,79,75,83,81,80,83,76,75,69,85,67,71,80,68,66,81,85,80,73,82,66,84,75,72,70,83,71,79,78,77,88,76,90,89,67,70,83,98,94,81,81,93,99,102,74,56,86,78,60,79,77,85,92,89,93,92,90,70,81,70,62,75,74,77,76,78,70,76,66,92,84,83,89,58,80,80,73,94,75,81,82,85,73,82,98,76,75,72,82,79,68,80,91,77,65,65,74,75,72,71,84,88,80,81,104,73,85,83,60,91,79,71,69,74,70,82,74,78,90,76,56,81,82,79,93,95,67,92,70,79,73,76,88,84,88,73,79,51,66,82,79,84,69,79,76,74,90,68,67,68,85,85,80,62,65,78,80,81,67,74,71,86,75,58,76,74,83,85,82,68,72,75,71,76,75,74,69,71,71,79,78,74,84,75,75,81,79,76,70,91,72,71,81,59,84,77,72,81,86,94,60,83,86,63,74,75,79,80,88,73,82,66
