# Supplementary material for: Poisson pre-processing of nonstationary photonic signals: Signals with equality between mean and variance
Source: PLoS One. 2017 Dec 7;12(12):e0188622. doi: 10.1371/journal.pone.0188622 (PMC5720749; doi:10.1371/journal.pone.0188622)
Supplement: S1 Dataset — (ZIP) [file pone.0188622.s001.zip › data/model/mungs_model/model_mungs_02_15.dat]

90,79,75,64,64,82,83,78,68,75,68,83,84,74,97,74,74,64,92,80,78,83,90,91,75,69,81,83,68,85,84,83,75,77,84,76,90,84,81,75,73,86,74,80,76,65,71,73,92,71,69,68,79,76,83,85,82,79,87,69,70,75,60,80,62,61,81,72,84,83,84,68,81,71,85,79,67,63,74,73,78,83,82,72,76,87,79,79,82,82,92,70,70,79,93,77,74,87,82,76,79,88,78,70,76,86,72,83,79,93,79,74,77,73,76,81,94,87,75,85,64,70,70,70,81,67,87,71,74,78,74,64,78,75,78,89,76,62,73,79,84,86,73,83,93,87,69,84,80,81,68,71,83,81,94,85,65,73,83,82,80,92,84,83,86,81,82,81,82,95,78,63,72,81,79,79,71,81,72,75,75,70,82,77,80,83,83,72,66,78,75,75,73,73,72,66,81,64,64,72,70,83,91,83,79,74,68,82,80,79,82,76,75,65,89,65,67,72,76,75,71,93,79,64,89,84,83,78,72,70,83,78,86,72,80,70,90,69,67,67,82,80,53,80,69,69,69,83,85,78,98,76,90,69,76,90,78,82,82,81,72,91,67,69,84,70,73,68,70,83,76,80,79,67,84,74,77,81,76,79,75,78,87,82,80,85,75,69,75,69,83,86,64,75,77,90,56,90,69,80,80,77,69,88,80,70,96,81,67,86,63,71,79,76,67,65,93,65,91,70,79,62,61,86,75,63,80,80,84,66,83,63,86,76,83,84,76,82,76,85,82,76,74,88,76,72,84,69,76,72,70,74,81,76,97,85,82,76,67,92,80,75,101,72,76,82,74,75,72,68,82,82,90,78,75,82,82,79,98,69,80,69,86,85,67,94,80,78,78,66,69,68,73,77,70,71,85,80,69,91,74,82,78,82,70,85,81,75,79,79,80,72,84,71,77,69,70,75,87,64,83,87,66,85,76,71,80,81,75,68,74,87,72,89,85,70,100,77,74,71,71,83,83,68,65,76,68,72,78,100,88,78,62,77,71,77,85,67,81,68,65,85,84,82,65,71,74,86,95,81,84,87,73,78,67,86,86,87,72,83,71,68,73,85,68,63,76,60,79,72,61,80,79,73,77,74,62,82,72,76,77,78,71,69,73,68,75,84,82,83,69,83,76,83,74,71,85,72,78,82,84,70,72,63,81,71,82,80,74,84,67,87,79,86,86,86,75,83,89,75,77,73,84,66,68,80,84,76,67,70,86,79,74,65,73,64,76,87,84,67,74,80,67,70,78,69,80,78,83,85,86,64,86,71,71,80,73,78,84,85,69,102,87,67,81,76,82,83,81,83,81,79,76,92,77,71,72,98,74,77,81,65,94,65,68,62,81,71,77,75,85,91,90,80,72,69,62,71,77,70,89,97,67,90,72,67,84,82,69,87,78,77,87,73,65,52,76,81,67,70,76,91,86,79,83,73,67,87,73,61,85,85,90,71,74,74,77,83,76,83,79,79,88,74,62,76,91,67,84,95,92,87,75,71,81,93,88,80,73,82,79,72,63,84,90,74,74,73,97,65,84,74,67,82,81,85,81,77,81,83,84,78,82,84,94,66,76,79,60,73,90,76,65,66,83,86,76,81,82,91,96,76,77,84,88,68,70,77,80,87,80,67,68,65,82,85,100,74,72,85,83,72,75,74,77,82,84,75,70,86,83,76,71,73,71,92,72,78,74,89,75,79,89,90,85,84,84,66,68,71,82,68,68,78,80,71,66,90,87,71,75,74,71,77,81,66,93,76,88,86,71,85,68,66,79,69,81,84,70,71,85,82,74,88,70,81,82,80,66,88,65,64,66,85,78,75,86,68,72,81,66,76,72,93,70,68,85,70,71,81,55,87,92,83,72,82,79,76,95,65,62,89,70,87,85,61,73,80,71,77,78,89,67,76,72,83,79,78,85,82,84,87,76,86,74,77,73,70,75,69,77,76,84,83,66,77,78,78,84,75,81,95,59,88,70,80,80,79,64,71,77,72,73,69,72,74,85,79,77,82,61,72,79,71,64,80,73,71,83,87,75,78,81,66,77,83,64,78,71,63,85,88,86,82,74,87,80,95,91,62,74,63,80,86,80,76,82,71,80,84,80,65,72,67,65,72,79,61,79,63,80,86,73,67,73,71,74,90,74,74,77,75,75,79,84,87,75,81,76,81,83,73,79,68,81,88,96,88,69,75,85,93,71,72,80,68,69,77,76,63,71,84,77,73,95,92,87,74,74,60
