# Supplementary material for: Poisson pre-processing of nonstationary photonic signals: Signals with equality between mean and variance
Source: PLoS One. 2017 Dec 7;12(12):e0188622. doi: 10.1371/journal.pone.0188622 (PMC5720749; doi:10.1371/journal.pone.0188622)
Supplement: S1 Dataset — (ZIP) [file pone.0188622.s001.zip › data/model/mungs_model/model_mungs_02_16.dat]

67,77,73,62,76,75,77,78,78,94,82,72,72,75,83,76,73,69,79,79,80,69,78,66,69,87,73,63,81,80,79,91,88,75,61,82,65,80,91,92,72,83,61,79,71,87,84,63,81,79,92,64,70,64,85,75,83,86,72,78,60,83,82,73,77,83,67,91,80,78,70,90,82,63,84,81,81,71,69,74,63,81,62,88,80,68,75,64,71,79,74,69,77,85,64,79,68,69,70,81,65,68,81,65,68,85,80,63,81,71,83,81,78,72,83,69,76,87,81,75,82,71,103,70,75,84,63,84,75,75,77,75,80,71,89,79,72,85,72,84,74,75,74,87,70,76,73,87,65,84,85,56,96,73,79,65,92,80,69,80,77,64,78,70,78,58,75,88,79,89,83,79,76,79,69,68,75,79,75,80,76,73,63,74,63,84,83,84,68,85,95,72,79,88,67,78,81,70,85,66,72,79,93,88,90,73,68,72,64,81,85,77,72,77,78,73,81,74,71,86,76,72,85,65,71,91,85,79,70,84,69,93,72,73,79,78,71,88,82,81,75,85,58,66,89,82,86,74,82,63,75,75,81,90,78,70,88,75,70,77,72,71,76,85,94,78,89,81,79,75,68,63,72,60,63,74,81,66,72,83,75,75,81,86,65,81,69,72,77,73,80,83,64,88,77,74,84,82,76,92,97,80,86,74,82,75,77,71,87,77,77,91,91,65,75,101,75,77,73,72,64,63,72,68,80,83,88,75,84,76,75,73,76,71,60,92,82,69,85,73,69,79,91,65,78,81,67,78,86,64,88,69,76,79,86,103,93,65,73,79,96,89,79,80,68,73,86,77,60,69,99,90,71,71,76,75,79,74,80,68,66,73,71,68,71,87,84,90,85,86,92,74,63,70,58,82,82,93,80,54,69,92,80,84,69,77,70,59,83,88,77,80,78,66,98,76,79,62,71,75,77,94,84,68,73,83,59,93,62,75,61,75,81,90,73,62,66,83,74,67,71,86,83,84,72,69,79,88,66,69,71,71,63,71,76,73,77,75,71,66,74,89,68,81,80,80,64,80,87,67,98,72,61,92,84,85,74,86,77,98,64,85,82,85,68,66,84,83,81,87,78,78,68,77,64,84,75,92,81,66,76,87,81,81,64,81,72,75,104,81,78,82,80,86,89,68,71,73,74,80,75,81,80,84,66,81,63,87,71,70,77,75,70,78,69,80,90,56,90,76,72,80,69,75,64,67,82,72,79,84,79,75,76,90,78,63,78,70,90,76,63,83,79,71,67,81,74,70,67,79,91,71,86,83,79,80,88,91,70,90,74,69,79,72,66,62,84,78,82,71,71,78,79,90,63,95,87,66,80,67,68,73,73,74,63,75,72,91,71,80,85,67,71,86,90,66,78,74,69,86,72,79,77,76,78,68,74,73,77,81,75,66,55,68,70,72,61,89,74,85,74,80,77,66,70,78,74,77,87,70,82,82,68,64,77,76,74,70,79,72,85,64,70,67,78,86,83,76,65,69,79,76,59,77,80,70,66,73,81,77,91,81,82,72,82,88,79,90,72,78,74,68,81,78,81,83,72,64,73,56,69,72,72,82,81,87,79,79,76,76,70,74,76,90,91,68,72,64,84,78,66,71,79,76,80,67,74,81,91,77,94,91,69,75,61,68,68,74,93,69,87,61,62,82,80,81,72,66,78,74,87,78,78,81,84,91,66,71,86,82,73,61,86,79,80,66,69,63,87,72,76,66,59,83,63,83,77,74,67,80,85,82,78,70,89,72,75,72,76,82,74,55,74,61,71,72,88,73,63,79,90,66,84,91,60,77,83,84,72,65,63,88,84,92,73,75,70,88,80,74,81,71,80,74,69,67,81,77,80,87,80,66,87,83,84,79,90,64,85,78,70,85,75,72,76,93,80,85,87,73,78,81,75,77,73,86,69,97,76,71,81,92,89,97,66,59,70,74,72,72,92,76,79,78,66,82,91,71,75,79,81,92,73,76,92,63,66,65,58,78,79,70,78,76,84,76,89,70,66,74,69,79,88,91,80,72,62,66,77,70,81,80,70,71,76,77,76,79,80,83,83,76,83,80,96,82,82,70,74,77,79,79,87,79,77,75,79,84,47,79,78,77,85,79,79,71,65,68,69,83,81,84,75,96,69,114,67,84,94,81,87,69,81,60,77,78,79,73,77,89,93,69,82,78,84,84,83,59,76,87,80,76,77,88,63,91,66,68,73,71,74,87,82,78,70,82,75,69,73,81
