# Supplementary material for: Poisson pre-processing of nonstationary photonic signals: Signals with equality between mean and variance
Source: PLoS One. 2017 Dec 7;12(12):e0188622. doi: 10.1371/journal.pone.0188622 (PMC5720749; doi:10.1371/journal.pone.0188622)
Supplement: S1 Dataset — (ZIP) [file pone.0188622.s001.zip › data/model/mungs_model/model_mungs_02_17.dat]

57,80,64,65,80,77,92,66,90,75,78,74,93,94,79,67,67,68,83,86,73,73,64,82,82,81,92,77,78,80,90,67,70,89,73,83,65,74,73,91,84,70,82,81,64,67,70,81,81,62,83,61,83,84,88,94,81,69,78,86,95,78,72,82,78,86,88,87,74,76,71,96,85,66,78,80,81,81,97,69,78,71,71,78,72,83,78,78,70,79,79,74,55,77,76,68,81,71,73,66,71,92,64,94,73,87,75,75,76,92,91,93,85,83,76,91,68,77,78,98,78,80,74,70,73,88,78,78,77,74,64,73,76,80,62,74,80,72,75,66,94,74,86,70,83,68,77,59,79,64,102,84,76,92,64,74,80,70,80,87,74,81,69,82,90,75,65,87,69,78,68,106,75,78,92,58,83,93,88,70,71,88,88,82,84,74,79,80,69,81,79,63,84,62,88,75,87,83,80,85,85,68,59,81,71,76,73,76,71,97,75,73,68,86,78,83,80,84,73,66,82,67,79,62,87,77,74,83,79,79,67,83,70,79,93,85,74,73,80,83,77,84,89,96,86,84,80,76,81,88,82,76,74,82,73,81,89,67,88,84,85,74,61,73,71,68,73,69,70,66,67,84,74,84,85,87,66,75,73,62,74,89,57,84,86,78,83,74,64,73,72,89,86,87,69,70,74,67,70,78,71,81,80,71,99,77,75,63,82,78,67,77,76,80,90,96,92,69,82,86,58,77,79,84,89,75,74,75,73,80,80,68,83,89,76,76,55,84,69,76,78,73,71,67,82,77,94,71,71,78,71,90,75,92,73,80,80,95,63,68,67,86,66,82,78,69,78,70,83,76,77,65,82,74,71,77,72,79,84,62,76,71,73,71,84,91,71,68,80,64,72,82,77,85,78,85,82,89,74,82,69,74,81,77,104,80,84,74,74,74,68,78,60,87,79,89,80,79,70,73,64,80,69,71,64,90,74,93,87,81,84,74,85,80,68,75,71,96,80,63,88,72,93,71,56,70,80,68,80,68,68,75,81,74,71,81,94,77,86,72,72,65,79,82,78,91,79,83,77,77,86,91,81,76,64,78,82,79,64,73,80,82,80,78,80,76,90,71,71,81,77,64,79,80,72,79,69,69,70,77,71,78,76,63,91,62,78,75,84,69,80,79,85,83,90,79,86,63,68,68,70,87,84,96,68,80,79,77,71,71,92,83,79,83,69,73,86,83,74,66,65,71,68,78,84,72,88,83,64,91,57,61,71,80,80,71,86,72,87,85,71,97,79,82,76,68,91,72,97,68,92,85,87,72,84,70,99,90,76,76,58,60,75,91,73,77,68,70,75,80,83,93,72,83,64,86,77,77,75,71,76,83,91,83,76,72,76,77,63,80,66,72,85,77,69,85,93,63,62,85,76,99,61,88,74,74,73,79,67,63,83,82,99,73,75,67,67,92,79,95,87,74,67,71,95,56,86,77,74,75,89,81,79,85,67,82,65,74,71,80,61,83,67,72,76,82,65,77,75,85,75,76,81,68,76,85,60,65,82,60,83,78,64,74,67,69,100,77,72,66,80,70,80,81,79,74,88,80,74,70,63,58,69,74,77,70,82,87,69,84,67,80,56,88,78,62,65,88,90,84,62,101,84,92,65,85,65,70,66,67,77,75,77,62,83,82,83,87,74,91,80,72,79,68,68,77,90,77,72,83,72,69,83,86,74,66,81,75,75,77,78,72,79,67,79,91,68,76,79,63,60,66,72,84,70,88,77,75,68,76,85,80,89,80,72,77,80,79,76,74,74,76,84,67,71,68,90,78,62,62,98,79,88,77,65,76,88,98,76,98,67,67,70,83,78,78,76,78,78,78,74,79,75,81,83,68,102,86,74,77,96,61,77,88,68,77,85,71,91,78,81,80,85,88,84,63,67,72,75,68,74,80,80,72,72,90,77,80,73,78,72,67,74,84,77,78,73,62,94,81,79,70,93,76,94,77,69,71,82,78,85,69,85,83,81,88,87,86,82,85,61,84,62,94,83,62,84,74,63,81,84,77,72,73,66,64,82,78,77,80,85,85,81,73,71,84,74,80,76,73,81,77,95,63,70,72,68,95,74,81,77,80,77,68,88,74,76,73,88,83,86,87,79,75,83,91,80,80,78,78,80,75,75,88,65,100,93,75,79,83,60,67,86,64,80,72,89,70,79,84,81,68,63,76,86,66,86,73,78,68,80,84,91,74,82,79,79,91,87,82,90,79,76,74,96,97,102,75,83,70
