# Supplementary material for: Poisson pre-processing of nonstationary photonic signals: Signals with equality between mean and variance
Source: PLoS One. 2017 Dec 7;12(12):e0188622. doi: 10.1371/journal.pone.0188622 (PMC5720749; doi:10.1371/journal.pone.0188622)
Supplement: S1 Dataset — (ZIP) [file pone.0188622.s001.zip › data/model/mungs_model/model_mungs_02_18.dat]

87,86,90,74,89,62,95,74,76,84,65,74,69,72,81,72,67,70,85,75,85,84,83,91,63,83,76,81,76,85,72,88,76,71,55,77,59,80,73,92,86,88,56,71,65,74,79,70,87,87,83,70,72,76,86,71,76,66,88,64,68,84,77,81,71,83,87,77,76,69,89,82,78,71,67,88,84,77,64,84,91,76,87,86,87,80,70,83,69,89,79,79,85,64,82,70,78,70,75,80,89,76,70,76,68,69,79,61,71,73,67,70,66,76,74,68,78,79,79,79,75,59,71,89,83,78,83,79,78,74,73,71,84,81,69,84,73,65,71,71,71,81,66,80,75,80,72,99,79,79,72,70,65,72,71,77,78,76,68,91,66,78,71,80,80,87,65,78,77,64,80,89,90,84,66,68,71,74,65,70,62,81,81,75,70,84,85,72,84,65,105,82,74,85,82,64,75,60,96,83,78,72,93,79,55,77,87,79,71,73,73,80,85,75,88,85,69,83,72,87,87,74,77,57,67,76,95,86,84,70,72,82,57,94,70,78,73,66,81,81,67,76,71,77,93,88,80,88,88,81,69,79,70,70,74,80,91,75,75,87,87,68,88,88,83,83,66,77,82,63,83,65,68,63,87,82,79,103,70,92,92,77,76,86,79,69,88,89,89,60,77,64,82,89,64,82,85,72,72,74,90,75,68,77,60,72,72,93,68,86,93,61,77,73,71,73,81,65,78,74,89,81,70,98,86,98,87,87,77,92,86,65,71,68,84,73,77,80,91,80,60,66,84,72,87,83,87,72,88,74,82,84,74,83,69,80,98,65,75,79,76,74,73,75,82,76,82,86,74,91,69,67,83,79,64,74,85,75,82,73,86,68,63,86,79,65,75,75,85,76,69,71,83,71,62,78,85,62,65,67,79,69,86,65,95,77,76,79,87,83,89,78,77,81,87,68,65,79,73,71,76,74,82,72,77,86,89,66,65,60,58,78,79,79,79,81,92,58,69,73,92,84,81,87,67,77,65,76,73,73,69,80,83,74,89,72,93,101,78,78,66,70,84,74,72,72,72,85,76,71,74,72,93,78,72,77,83,75,88,54,76,73,70,90,82,69,79,66,71,90,69,79,55,71,70,86,87,73,78,79,77,76,78,80,73,78,91,86,55,80,80,69,75,83,69,84,60,79,74,80,82,69,86,77,79,69,68,76,79,79,78,75,66,85,74,70,55,75,84,75,79,72,75,66,87,70,84,86,86,76,109,73,94,66,89,92,77,76,79,85,81,88,84,86,71,77,96,78,74,69,86,70,82,71,87,75,79,93,72,78,82,70,87,91,68,73,80,87,76,76,81,76,74,67,88,81,72,86,76,79,87,83,79,80,58,84,80,67,84,90,85,76,67,69,75,74,79,73,82,80,92,66,74,72,76,93,70,91,76,74,75,67,60,97,73,68,53,68,85,66,83,78,82,85,51,68,85,85,66,93,87,71,83,78,75,76,85,86,95,80,75,58,71,69,75,81,73,89,75,77,78,82,72,76,80,68,75,74,75,96,77,65,92,72,88,76,73,71,63,85,76,68,82,80,82,57,90,87,59,65,63,77,73,75,87,80,82,89,81,82,78,91,88,74,78,87,82,82,89,71,86,84,68,71,64,64,65,79,80,69,77,81,78,88,74,62,84,80,68,82,80,80,72,77,80,74,91,72,75,79,101,68,89,76,74,81,74,91,67,86,75,72,75,79,76,83,83,74,76,85,80,91,72,78,90,77,85,75,85,82,55,75,66,77,76,78,72,73,75,85,84,68,64,67,74,75,66,60,87,65,76,84,94,71,65,69,70,80,86,81,84,72,78,91,78,91,78,87,66,92,62,73,73,64,87,90,61,80,58,60,91,91,65,74,72,81,75,89,84,63,75,79,70,77,87,73,80,84,90,80,62,68,60,64,86,82,65,78,89,63,84,71,91,54,74,69,87,73,64,85,99,70,81,89,71,74,81,81,85,74,70,84,75,61,77,78,83,65,80,69,79,77,80,62,75,73,89,53,94,82,71,66,66,75,63,89,81,79,68,92,77,68,79,70,65,79,72,67,96,72,77,94,87,79,71,77,80,68,80,80,69,85,80,75,86,80,70,82,67,62,82,93,74,71,97,88,75,69,66,58,79,69,92,71,69,76,70,73,80,93,86,65,82,86,85,82,88,64,75,70,82,79,93,71,73,71,65,78,71,61,67,70,80,79,74,87,65,71,74,87,75,77,95,60,73,80,72,95,72,61
