# Supplementary material for: Poisson pre-processing of nonstationary photonic signals: Signals with equality between mean and variance
Source: PLoS One. 2017 Dec 7;12(12):e0188622. doi: 10.1371/journal.pone.0188622 (PMC5720749; doi:10.1371/journal.pone.0188622)
Supplement: S1 Dataset — (ZIP) [file pone.0188622.s001.zip › data/model/mungs_model/model_mungs_02_19.dat]

71,77,89,80,101,86,85,91,73,84,61,71,68,75,71,80,77,84,81,75,76,86,77,66,81,73,66,74,65,88,71,78,80,69,78,59,79,86,86,62,71,69,96,75,84,85,68,88,81,65,79,82,74,86,77,74,77,88,69,83,85,75,73,80,69,81,67,79,64,74,74,59,75,82,96,86,84,82,80,79,90,64,80,84,65,70,72,71,56,94,63,91,80,71,89,73,73,76,64,68,73,70,84,74,80,77,78,78,72,72,67,77,79,74,68,80,87,81,83,75,72,66,79,74,71,70,85,95,76,84,73,67,62,75,70,64,83,86,75,78,74,70,73,78,66,91,84,80,89,70,76,89,74,77,86,73,83,82,55,68,76,78,68,74,76,74,74,78,72,73,87,89,86,81,71,84,78,71,66,81,79,73,82,68,86,84,93,86,79,86,69,81,76,103,71,86,71,89,94,76,68,63,73,69,88,101,88,86,89,78,78,77,84,58,85,93,85,83,84,87,80,74,85,78,90,73,80,85,62,66,74,81,79,71,91,78,72,69,76,74,68,91,89,86,95,80,86,79,78,66,71,69,76,82,75,76,70,85,69,64,86,57,92,82,78,73,79,71,87,73,69,93,87,72,80,71,68,70,78,52,89,83,77,77,86,92,77,76,91,74,85,73,78,77,72,61,74,75,68,82,77,86,68,89,87,89,80,72,73,71,56,73,73,77,68,75,69,85,86,75,78,74,67,85,82,72,85,80,76,64,69,95,92,93,90,64,78,78,79,72,82,74,86,83,72,64,85,70,83,72,98,83,68,91,74,63,73,65,75,83,88,75,79,92,71,96,79,94,83,79,75,84,77,72,75,76,55,72,93,90,65,89,88,82,68,57,88,74,80,84,82,85,53,73,85,74,67,77,76,73,56,95,83,75,78,77,93,91,67,67,79,76,81,78,81,80,79,71,75,78,79,83,82,77,78,70,76,58,78,74,74,75,77,68,76,79,70,79,73,74,69,74,68,92,80,82,82,75,76,83,87,90,81,66,74,83,77,89,86,84,91,73,90,66,90,79,72,86,84,83,84,78,79,86,68,76,67,72,71,77,52,72,70,76,92,84,79,98,66,80,79,79,70,81,78,84,80,70,89,73,71,77,68,72,85,83,61,74,78,79,87,78,64,96,82,69,73,78,66,86,81,75,66,79,79,78,80,66,79,75,82,71,67,74,81,63,60,68,80,88,74,75,75,80,76,88,80,76,72,85,70,74,79,63,81,83,85,64,97,85,74,77,74,64,86,82,64,88,75,81,70,67,76,80,95,71,71,74,89,66,60,73,54,78,76,77,67,81,77,76,98,73,76,66,82,70,87,61,59,77,83,71,81,73,72,71,79,74,72,89,83,71,70,77,77,86,81,73,77,73,95,74,79,88,79,81,84,76,81,60,80,81,81,87,85,84,71,72,93,75,85,59,100,70,71,66,80,77,83,65,74,83,75,62,78,81,82,83,69,72,76,74,78,79,60,86,86,75,81,81,84,76,77,78,79,88,73,76,88,72,82,80,75,67,84,79,78,78,90,80,77,64,84,86,77,68,66,71,73,67,62,84,68,90,76,74,94,71,71,75,83,60,68,83,67,74,79,70,64,88,70,75,69,76,77,85,73,77,77,74,74,86,76,74,89,79,73,78,99,89,72,78,87,89,87,79,79,74,79,79,85,64,74,74,80,53,73,74,68,69,77,86,93,65,56,58,88,69,63,83,75,86,103,81,72,73,75,73,89,87,86,90,71,62,82,70,75,91,81,61,67,86,70,88,74,69,64,79,94,82,77,80,64,78,77,61,76,90,67,78,71,72,74,76,73,84,67,76,80,67,79,73,60,75,63,71,81,75,69,48,78,80,62,80,78,89,73,72,80,71,68,86,66,80,91,84,88,95,75,68,89,81,74,87,74,64,79,71,87,80,84,72,76,84,80,76,86,82,86,81,62,78,61,73,85,69,61,71,96,73,78,78,64,77,79,92,73,64,67,83,74,69,71,78,65,77,88,55,74,69,74,65,93,68,79,82,69,67,77,57,79,52,79,75,86,89,79,73,66,69,74,61,72,59,72,68,73,72,81,72,73,96,79,73,102,78,78,93,72,68,76,71,58,84,89,79,77,68,72,64,76,68,59,75,91,91,69,71,96,90,73,72,77,82,84,73,87,98,82,72,70,73,79,69,82,88,84,84,79,89,71,87,71,63,76,82,84,87,77,60,85,75,71,97,67,75,81,85,89,62
