# Supplementary material for: Poisson pre-processing of nonstationary photonic signals: Signals with equality between mean and variance
Source: PLoS One. 2017 Dec 7;12(12):e0188622. doi: 10.1371/journal.pone.0188622 (PMC5720749; doi:10.1371/journal.pone.0188622)
Supplement: S1 Dataset — (ZIP) [file pone.0188622.s001.zip › data/model/mungs_model/model_mungs_02_2.dat]

79,76,90,75,81,96,72,83,90,81,78,73,81,76,76,79,91,81,90,80,61,69,74,72,58,64,97,72,82,80,73,89,68,63,78,81,59,66,90,83,72,66,73,73,85,80,97,83,81,72,91,84,80,67,68,94,74,82,70,65,80,80,78,80,78,68,66,58,79,80,92,78,80,84,81,66,78,86,71,73,96,73,88,79,97,96,61,84,89,77,74,80,83,80,80,71,82,73,80,76,79,84,85,80,87,91,77,80,75,80,85,86,74,76,85,74,67,72,85,69,68,77,89,78,75,75,69,82,69,78,72,84,93,70,71,80,87,90,81,84,67,72,82,75,79,64,76,95,68,70,75,77,49,77,90,82,61,70,77,59,73,74,72,74,80,77,60,74,89,61,70,84,71,79,76,62,77,64,79,81,63,89,79,84,88,64,75,79,71,81,81,55,72,65,80,85,65,81,73,69,96,87,60,77,73,80,79,70,72,67,82,72,80,72,87,70,87,79,75,73,78,86,65,72,96,90,77,74,98,76,62,81,71,75,90,91,101,79,63,79,65,78,82,68,70,67,63,66,75,74,72,82,93,74,81,85,75,73,82,76,76,73,84,70,75,67,79,71,73,63,89,93,88,81,85,82,76,65,63,64,70,81,75,71,76,63,71,69,81,79,73,86,92,77,71,83,82,77,74,62,72,86,72,84,80,78,93,67,67,69,72,86,75,76,81,80,90,81,75,95,86,74,85,66,79,84,75,78,66,68,68,80,81,74,68,77,74,77,71,85,88,64,57,80,87,84,81,84,83,85,85,69,81,96,83,68,69,68,72,78,61,88,76,47,80,78,74,93,70,69,71,67,70,69,80,85,66,80,92,62,81,62,80,59,80,77,86,73,85,73,73,87,79,64,77,80,77,84,72,74,88,73,86,84,84,93,87,70,82,80,96,80,73,78,67,71,99,68,64,66,72,80,81,79,62,57,77,80,75,65,74,82,77,76,75,80,72,82,71,64,76,85,65,98,85,68,89,66,73,74,79,78,76,84,70,69,67,72,77,91,80,70,77,75,79,91,84,86,91,78,89,77,75,65,83,83,92,87,84,78,80,97,93,84,67,84,99,76,83,93,66,73,88,83,77,74,58,85,86,73,76,71,83,87,72,83,67,89,82,75,78,73,83,86,67,60,69,85,79,87,80,80,78,71,94,86,85,81,74,83,77,69,94,77,76,62,73,65,82,66,80,77,64,71,86,85,57,59,73,69,84,68,79,86,82,69,87,80,65,74,94,73,76,68,89,89,81,77,69,81,78,86,63,76,78,88,80,88,76,77,88,59,76,89,69,81,57,62,82,85,88,78,90,80,81,69,66,69,70,73,76,74,72,81,76,94,75,74,80,73,71,77,84,70,81,72,87,76,70,84,69,59,85,69,83,80,63,82,77,94,72,65,73,66,72,78,76,81,77,76,76,76,76,64,68,87,90,72,77,76,74,71,59,75,81,68,86,82,77,81,79,64,66,74,85,77,69,71,76,67,63,80,78,64,74,74,97,83,88,78,63,103,66,80,83,86,62,61,70,82,62,77,64,76,91,67,90,89,76,80,83,67,80,94,79,94,78,92,84,88,70,73,68,85,79,91,75,68,80,83,82,93,78,73,61,65,74,78,81,80,68,84,75,70,66,78,89,78,66,60,85,58,73,86,63,71,77,80,77,72,76,75,84,76,95,88,66,95,65,70,67,74,92,78,76,67,97,77,76,80,83,83,63,69,94,72,61,73,79,82,56,86,74,81,75,81,84,73,77,81,72,60,68,82,87,77,70,71,93,68,86,66,82,81,64,72,98,87,84,81,79,87,67,76,85,79,72,85,75,85,74,72,77,72,71,96,67,84,76,78,57,84,76,86,81,74,94,76,74,92,74,86,77,75,68,71,97,84,88,92,62,85,78,76,87,73,75,76,70,79,94,73,78,77,90,76,77,72,78,84,86,77,87,67,85,82,71,85,79,85,81,95,77,76,71,86,85,78,83,88,71,72,95,75,71,101,71,85,88,79,77,65,75,81,65,86,71,76,83,84,102,84,84,76,76,71,71,74,80,77,93,64,81,72,85,87,67,71,78,89,83,80,83,64,87,68,67,88,63,84,83,72,90,81,81,87,80,75,75,77,77,85,77,77,68,73,96,54,72,79,77,112,82,75,76,74,70,86,78,72,65,64,88,62,76,81,78,67,66,80,79,73,88,79,74,68,64,88,78,74,76,76,78,74,61,71,75,77,91,74
