# Supplementary material for: Poisson pre-processing of nonstationary photonic signals: Signals with equality between mean and variance
Source: PLoS One. 2017 Dec 7;12(12):e0188622. doi: 10.1371/journal.pone.0188622 (PMC5720749; doi:10.1371/journal.pone.0188622)
Supplement: S1 Dataset — (ZIP) [file pone.0188622.s001.zip › data/model/mungs_model/model_mungs_02_20.dat]

76,75,99,74,81,71,64,72,76,79,79,74,65,86,79,60,93,68,73,55,80,85,71,89,92,78,68,76,86,81,67,92,80,83,69,64,73,69,85,62,82,86,84,78,68,68,80,72,85,58,85,76,71,89,90,65,76,78,84,74,66,83,78,86,80,77,71,76,65,93,82,90,84,77,73,80,75,87,75,71,64,77,66,71,102,76,71,86,77,73,73,96,84,70,79,82,80,90,84,70,82,76,99,84,58,80,82,75,68,79,79,74,78,79,74,85,70,78,84,84,64,96,77,83,90,72,78,76,81,76,67,90,96,72,80,83,67,70,66,87,73,68,64,75,55,84,86,76,70,75,88,88,82,69,74,74,92,71,85,75,85,68,67,76,82,69,76,83,74,77,80,65,59,81,87,68,70,68,88,58,78,81,70,67,68,71,102,64,91,79,76,80,73,73,58,83,82,78,69,64,68,83,86,81,68,58,65,86,76,91,71,88,75,59,81,81,85,78,80,79,74,74,64,87,71,73,90,91,74,80,76,91,80,80,75,85,81,72,73,78,93,73,75,70,58,66,72,72,79,72,64,82,75,71,72,91,74,80,67,89,76,87,78,84,83,101,83,84,75,75,78,82,90,75,78,84,71,61,82,75,65,79,84,69,78,70,82,63,68,64,84,92,78,64,66,77,70,83,83,80,74,70,68,92,69,92,76,81,59,76,69,70,91,83,75,76,86,75,70,89,73,70,86,73,85,86,82,66,63,75,98,78,68,81,72,87,71,77,82,74,73,84,73,97,68,70,76,81,72,86,94,81,83,91,86,82,77,86,76,77,81,89,64,74,62,76,87,91,73,74,72,65,68,81,70,87,83,78,61,77,97,95,78,76,83,70,71,93,79,86,73,87,73,75,66,93,104,83,73,69,70,88,77,76,65,102,87,58,88,84,69,70,73,89,81,76,75,78,76,76,57,70,65,64,75,83,79,70,63,76,69,62,79,81,89,81,78,62,68,85,78,78,70,71,86,79,63,77,86,68,75,78,71,82,75,77,74,65,76,78,88,96,57,87,78,79,60,88,71,68,82,59,79,84,68,77,68,70,87,69,86,76,74,68,73,103,77,82,56,79,74,91,70,80,63,90,89,92,87,78,69,79,61,90,65,81,75,87,69,80,71,64,73,97,75,80,97,70,80,78,86,75,61,96,84,91,87,89,69,67,76,84,94,93,68,76,78,92,81,87,71,80,88,70,79,69,80,65,72,70,77,77,93,71,86,77,68,92,81,72,80,101,69,67,68,90,85,74,82,80,84,62,81,76,74,78,74,75,63,84,81,97,71,75,82,78,87,85,80,80,67,80,81,84,79,86,103,76,76,74,85,77,72,70,76,76,66,72,77,80,75,87,85,75,79,91,89,70,78,73,88,74,68,88,71,56,85,85,82,63,100,63,87,79,81,92,82,71,84,79,76,78,79,84,80,72,73,83,56,85,70,83,66,75,80,87,83,58,75,74,67,87,96,73,68,67,69,69,56,92,76,81,74,95,83,63,78,46,91,77,64,86,72,86,84,71,79,64,85,85,79,82,73,84,65,75,62,73,84,64,88,71,68,77,75,91,67,78,83,72,83,64,73,64,75,74,82,84,73,80,67,82,84,80,86,73,86,104,69,76,80,67,73,93,77,80,63,79,84,82,74,86,80,62,81,77,73,81,75,86,89,85,87,57,67,70,77,85,75,84,83,69,80,88,52,78,76,61,83,87,76,74,79,76,67,65,61,83,69,79,65,84,75,82,67,85,73,77,72,82,79,78,78,78,79,82,77,82,74,68,79,57,75,74,67,70,82,79,66,78,81,75,94,84,70,68,80,70,88,86,72,86,70,64,85,70,78,85,87,76,65,84,69,89,78,85,70,74,78,84,75,73,72,92,88,70,50,83,77,75,63,67,92,76,78,77,81,87,83,65,82,83,86,76,63,87,94,85,88,59,75,67,74,87,64,100,72,60,84,80,78,79,72,81,103,95,77,80,96,66,74,76,81,76,72,77,80,86,83,70,81,75,61,71,79,76,71,72,86,75,88,73,72,64,87,77,83,92,91,64,81,80,77,74,77,83,84,91,69,91,66,56,73,85,76,81,73,73,64,74,84,68,83,83,78,63,82,75,85,85,71,64,84,89,63,87,77,84,68,71,91,73,91,81,84,66,68,88,69,93,81,83,77,57,68,85,87,76,88,69,76,63,72,69,84,84,70,76,77,77,75,76,75,80,85,68,74,66,87,81
