# Supplementary material for: Poisson pre-processing of nonstationary photonic signals: Signals with equality between mean and variance
Source: PLoS One. 2017 Dec 7;12(12):e0188622. doi: 10.1371/journal.pone.0188622 (PMC5720749; doi:10.1371/journal.pone.0188622)
Supplement: S1 Dataset — (ZIP) [file pone.0188622.s001.zip › data/model/mungs_model/model_mungs_02_21.dat]

75,83,87,89,81,77,71,77,79,69,94,72,75,75,79,103,70,83,88,76,66,84,71,73,72,59,83,80,77,85,78,82,69,66,73,70,79,75,89,89,82,80,82,70,60,82,88,70,77,92,71,75,78,75,91,93,100,78,64,77,83,67,72,75,85,69,83,84,85,77,88,84,81,64,82,72,59,83,81,80,82,70,101,71,74,73,80,66,84,92,77,81,67,76,73,86,80,82,76,70,76,69,101,75,88,78,74,74,92,84,86,65,88,72,90,58,86,49,70,73,82,69,68,74,74,98,75,86,76,80,72,68,69,90,75,82,90,72,81,93,77,67,77,78,86,83,83,66,68,79,71,82,75,89,73,67,85,75,68,93,82,69,74,79,79,70,61,81,74,84,74,68,81,65,70,83,68,84,73,66,74,61,71,84,67,73,79,86,77,69,91,63,85,85,78,82,77,65,81,87,77,90,82,81,74,75,66,87,58,67,74,80,75,82,62,78,93,80,80,65,69,65,75,91,73,62,73,74,69,65,66,87,82,98,82,83,81,72,63,75,67,75,75,82,94,76,94,74,83,82,94,78,68,66,74,71,76,93,80,87,86,75,76,68,74,73,50,78,75,84,93,78,71,90,76,61,89,64,76,86,74,83,89,86,83,82,73,73,73,92,84,87,93,69,73,82,79,71,78,77,76,72,82,66,72,62,80,59,79,88,68,86,83,76,74,76,89,69,100,84,69,57,77,81,77,74,84,85,66,68,79,74,65,67,71,75,99,65,76,67,68,94,79,81,74,91,71,95,78,76,82,71,86,53,68,93,81,89,83,79,75,76,87,74,75,91,73,80,96,69,71,70,67,85,62,71,80,75,75,70,91,95,83,87,75,81,59,84,78,85,71,78,67,69,76,65,85,82,74,70,89,72,71,68,79,89,71,57,77,73,74,71,81,81,72,74,75,82,61,63,72,82,77,76,74,77,80,78,73,94,94,63,72,81,69,76,70,77,63,67,77,79,84,70,84,61,76,76,91,73,79,74,60,78,88,84,80,61,77,77,75,80,80,91,76,82,79,82,84,99,80,95,83,75,76,82,84,85,82,71,82,57,87,89,73,64,80,74,65,64,71,77,85,74,72,58,86,66,86,82,86,72,77,81,87,67,74,87,85,90,72,72,80,83,89,61,97,75,58,96,77,91,87,68,75,79,73,71,77,74,56,77,74,66,76,62,75,71,80,72,62,83,71,83,76,60,82,81,79,71,89,73,64,99,79,62,69,88,73,91,80,89,77,90,78,72,80,76,83,69,82,74,61,82,80,86,72,85,104,70,80,82,83,78,77,81,72,79,89,87,83,68,69,74,85,84,81,76,70,70,66,81,80,85,78,68,76,72,79,85,75,68,91,67,89,78,81,86,76,75,72,71,79,69,85,63,85,74,70,72,72,82,94,81,85,87,75,91,85,90,76,88,61,70,76,66,74,68,82,72,68,68,74,77,86,84,78,75,73,80,68,70,87,74,67,90,73,73,78,83,88,78,64,86,76,76,83,77,83,87,72,89,58,68,77,66,72,76,84,84,60,78,69,88,73,84,57,64,75,77,70,75,76,65,101,79,85,74,86,75,88,86,66,77,76,77,85,82,70,85,73,78,66,68,84,70,90,85,70,78,85,75,64,77,81,72,70,78,71,86,72,61,81,80,74,70,71,80,76,71,71,82,68,90,73,64,78,81,97,78,72,61,87,74,85,77,77,63,82,67,87,80,71,68,78,69,83,81,87,87,75,80,92,78,73,70,74,84,87,70,65,67,79,80,74,76,86,74,66,68,74,84,78,74,86,70,85,58,64,72,66,66,67,88,72,68,80,83,72,71,79,77,85,66,79,80,77,64,71,82,68,69,63,77,79,71,71,67,81,82,76,79,94,71,67,75,54,72,59,82,83,69,88,65,83,67,83,78,74,72,74,81,82,86,68,81,65,70,84,81,69,67,85,83,80,67,76,69,64,68,77,68,66,76,80,90,83,77,74,80,92,65,79,70,80,69,85,73,66,82,88,75,81,67,86,77,59,81,68,88,83,71,79,72,75,72,91,84,101,80,53,76,73,64,74,67,85,77,84,99,84,77,67,73,76,86,75,94,85,94,64,62,78,65,72,85,78,72,67,67,69,89,97,74,87,80,86,77,73,93,73,76,80,79,64,75,72,84,62,87,69,101,70,85,80,61,78,81,86,63,73,68,87,72,81,91,81,69,81,100,82,84,75,77,100,69,82,76,83,70
