# Supplementary material for: Poisson pre-processing of nonstationary photonic signals: Signals with equality between mean and variance
Source: PLoS One. 2017 Dec 7;12(12):e0188622. doi: 10.1371/journal.pone.0188622 (PMC5720749; doi:10.1371/journal.pone.0188622)
Supplement: S1 Dataset — (ZIP) [file pone.0188622.s001.zip › data/model/mungs_model/model_mungs_02_22.dat]

77,81,76,61,77,62,80,63,65,74,85,76,67,77,93,76,77,81,71,84,102,83,71,67,71,79,74,66,63,89,70,80,75,82,53,63,81,90,79,82,72,66,63,77,73,62,74,79,80,81,88,61,72,68,73,78,69,70,68,83,90,81,76,76,84,68,70,77,83,82,90,71,86,96,82,85,90,63,76,94,71,85,100,75,66,76,78,67,65,105,78,72,80,85,83,92,70,72,77,73,64,70,82,72,69,79,67,89,78,95,85,84,80,85,75,81,58,75,76,81,82,76,64,60,59,80,83,68,64,71,76,88,87,67,83,76,66,94,74,77,66,78,72,81,86,71,79,88,77,96,90,91,84,76,89,82,72,66,81,71,80,94,76,71,81,72,64,85,83,72,87,73,68,86,64,75,95,76,90,66,76,72,65,79,77,82,88,61,87,65,82,84,74,75,95,86,80,63,70,78,69,77,73,79,79,88,83,67,79,82,79,66,80,71,90,76,87,97,77,74,72,71,74,107,71,75,57,59,84,73,81,83,85,75,95,78,80,75,82,71,57,74,75,83,58,71,77,72,75,66,78,69,81,75,83,78,75,68,76,96,63,79,98,82,65,73,89,77,86,67,75,98,70,84,77,83,73,70,61,79,69,71,95,69,74,75,71,76,81,79,85,83,80,90,87,75,67,73,82,91,87,86,63,85,82,87,80,91,79,84,80,93,80,89,73,91,69,69,85,83,74,74,78,92,90,89,80,85,75,71,84,82,86,89,70,69,87,72,75,85,75,80,76,76,74,68,70,85,73,83,66,66,99,89,78,74,75,75,72,97,78,69,64,70,85,72,80,81,72,92,80,72,85,74,64,93,70,83,79,80,102,70,68,84,65,77,83,77,85,69,68,80,93,69,100,71,88,78,87,69,72,73,76,64,68,72,79,65,87,69,63,65,92,85,88,87,87,85,87,68,84,64,69,72,83,81,59,65,80,82,72,64,79,86,90,60,61,77,77,81,85,72,76,77,95,92,109,81,87,69,59,74,80,79,76,77,85,71,67,87,76,86,70,68,67,63,79,74,67,74,81,90,85,98,68,71,73,78,74,78,78,83,73,90,79,65,78,77,80,82,72,69,79,85,70,63,98,68,85,76,69,73,87,76,76,77,66,69,73,87,86,85,82,98,85,90,73,92,79,75,76,67,73,76,77,86,88,86,64,66,90,97,61,96,74,78,78,70,76,76,72,73,87,78,76,92,90,76,80,77,74,83,84,89,83,74,80,69,66,78,75,79,71,86,75,74,76,75,68,60,70,73,69,93,82,68,85,67,74,88,74,86,65,64,64,75,72,83,69,93,80,86,60,81,82,78,74,81,77,83,71,71,79,71,91,86,86,73,72,80,84,92,71,74,77,78,76,59,72,91,63,69,83,81,84,90,71,76,76,86,59,72,83,76,57,90,71,76,96,88,79,76,82,80,68,84,82,71,82,86,83,73,83,81,78,92,78,83,81,83,66,69,78,82,66,73,72,76,79,96,66,73,84,80,74,84,76,90,74,75,77,90,71,70,77,77,67,73,80,78,67,78,72,78,86,84,79,77,73,89,77,86,64,85,88,91,82,80,69,77,66,91,80,85,84,71,74,77,83,80,76,90,82,78,85,57,86,70,62,76,92,71,66,82,88,62,79,67,86,87,84,79,75,77,80,69,81,85,87,77,79,71,66,72,65,63,79,71,71,79,67,71,73,83,85,74,87,79,65,75,66,76,66,84,69,88,77,72,91,65,61,59,78,81,77,63,79,90,65,82,83,65,82,82,79,62,77,90,71,82,85,89,75,77,80,83,79,83,71,83,70,78,75,72,89,93,87,69,82,87,83,69,68,71,82,82,77,79,78,74,81,91,83,57,83,85,74,87,82,85,75,68,72,75,70,66,71,67,74,72,72,62,92,106,69,66,91,74,64,87,70,77,61,75,78,72,76,97,62,59,74,73,88,70,75,73,83,60,81,66,70,78,70,81,82,79,72,77,88,71,78,87,80,75,80,77,65,74,92,74,79,93,65,85,73,87,77,78,62,61,68,81,81,62,84,100,86,77,77,69,109,68,71,69,65,69,66,75,63,90,73,74,87,83,70,69,66,92,74,83,86,70,89,66,59,75,76,87,70,63,78,90,85,76,77,103,87,68,66,81,78,77,78,84,75,75,71,71,77,80,75,88,70,81,77,86,79,82,75,78,82,67,78,93,70,86,70,98,82,66,70,70,77,69,80,79,80,78,71,69
