# Supplementary material for: Poisson pre-processing of nonstationary photonic signals: Signals with equality between mean and variance
Source: PLoS One. 2017 Dec 7;12(12):e0188622. doi: 10.1371/journal.pone.0188622 (PMC5720749; doi:10.1371/journal.pone.0188622)
Supplement: S1 Dataset — (ZIP) [file pone.0188622.s001.zip › data/model/mungs_model/model_mungs_02_23.dat]

91,77,84,73,76,73,64,78,80,72,82,86,69,74,72,81,75,72,68,75,83,79,54,90,77,82,70,92,75,75,80,84,87,79,66,82,82,90,95,81,67,69,74,75,79,70,78,60,79,83,88,72,92,64,75,64,74,84,75,88,79,77,87,86,77,75,75,88,74,79,78,64,77,75,74,96,57,71,82,69,66,78,72,86,77,82,81,80,67,69,74,79,66,79,88,74,90,93,77,75,73,76,95,89,69,80,72,73,81,66,78,82,80,74,89,73,84,78,72,59,77,72,81,60,67,64,76,57,82,90,75,73,76,72,73,68,81,92,78,77,93,75,78,87,71,65,81,75,71,66,78,76,81,102,72,74,79,73,82,61,74,99,95,85,74,69,78,72,88,56,84,90,75,77,76,81,78,83,67,88,79,79,77,63,73,85,66,75,81,72,86,78,87,74,74,77,88,93,80,69,64,86,72,77,63,71,75,72,72,79,68,84,97,63,77,77,67,77,96,73,71,73,82,83,81,77,75,77,54,77,70,78,68,69,96,84,91,64,74,68,81,71,83,84,75,72,77,76,82,73,71,74,72,78,72,76,90,71,85,80,87,79,82,69,73,94,81,86,75,88,90,83,84,85,62,77,89,87,66,79,79,78,74,78,73,71,78,53,84,83,68,77,72,88,80,80,71,79,86,90,73,88,64,75,76,77,73,76,70,86,80,74,88,79,66,80,78,81,79,77,100,73,69,71,72,62,80,68,84,65,72,95,89,85,88,84,85,73,72,83,71,89,77,71,65,84,86,68,77,69,60,78,73,68,85,79,66,66,77,68,82,70,67,60,95,78,79,70,69,87,88,83,85,70,78,74,71,84,74,65,76,73,66,70,81,89,77,65,82,74,77,82,71,77,78,74,78,66,79,67,90,79,82,78,90,84,81,85,61,68,75,79,74,68,77,76,92,86,106,74,81,86,81,80,59,90,60,78,80,68,69,71,56,64,82,67,95,79,74,86,69,66,77,89,73,83,75,68,81,85,69,70,76,73,79,76,77,68,85,86,67,64,73,83,70,81,66,75,77,83,78,82,79,74,75,75,68,72,80,75,77,83,82,78,68,93,75,79,82,79,79,85,74,74,77,67,80,79,82,70,64,71,77,98,76,86,77,77,72,83,71,61,77,83,77,82,96,72,75,98,64,59,76,82,79,78,66,76,88,79,90,66,67,74,91,74,83,81,81,86,75,78,88,87,72,74,76,80,77,73,57,73,81,76,78,67,65,80,93,93,60,75,80,83,84,88,82,97,88,81,82,76,85,78,88,81,63,88,74,68,82,69,77,74,68,74,78,73,79,85,69,82,82,73,69,69,59,64,84,71,64,69,69,74,88,83,65,91,68,91,71,76,89,99,74,73,65,80,67,65,68,72,71,89,65,62,69,64,56,79,72,94,71,70,74,77,76,80,64,76,79,70,71,77,67,73,70,77,68,66,72,82,88,93,73,90,76,86,71,72,77,62,81,78,81,67,72,84,96,85,99,84,67,77,80,67,71,74,81,78,75,79,72,85,72,87,83,72,76,81,91,80,61,81,65,106,85,78,85,78,74,92,84,80,76,72,91,68,78,79,62,68,83,78,87,84,95,93,67,82,72,66,71,63,77,72,64,79,73,82,73,88,73,89,81,88,65,75,91,61,83,84,76,86,80,84,88,83,68,78,89,76,63,70,74,71,71,81,80,81,75,84,74,72,68,77,73,78,72,94,75,77,84,75,81,72,85,92,65,79,76,80,78,82,75,64,73,81,84,71,74,61,76,89,84,73,75,65,67,73,87,90,71,69,77,71,79,89,81,86,84,83,64,72,82,67,75,70,69,69,84,74,86,61,75,71,85,89,69,76,69,73,70,51,82,65,79,70,88,79,72,83,87,76,70,84,78,66,100,73,97,81,84,72,69,74,71,73,76,87,70,83,82,66,87,70,70,75,87,72,71,89,69,74,69,81,74,79,84,84,79,89,63,77,88,67,75,65,95,82,69,75,73,68,65,80,95,83,84,76,89,77,72,71,69,83,90,68,81,85,68,74,79,79,83,79,82,85,94,99,64,75,85,58,77,82,80,82,69,73,86,82,90,82,75,70,65,69,71,79,73,73,65,73,69,80,75,97,70,91,76,99,65,65,70,94,73,82,77,86,77,72,70,74,71,92,71,79,81,69,71,90,64,58,78,70,78,85,86,60,77,83,75,101,78,75,86,79,67,69,90,71,65,71,74,73,77,83,65,70
