# Supplementary material for: Poisson pre-processing of nonstationary photonic signals: Signals with equality between mean and variance
Source: PLoS One. 2017 Dec 7;12(12):e0188622. doi: 10.1371/journal.pone.0188622 (PMC5720749; doi:10.1371/journal.pone.0188622)
Supplement: S1 Dataset — (ZIP) [file pone.0188622.s001.zip › data/model/mungs_model/model_mungs_02_24.dat]

69,65,80,66,67,77,73,72,80,80,75,74,71,70,88,83,85,90,75,76,78,81,87,83,75,83,84,81,77,81,80,72,69,75,68,63,86,83,81,67,64,80,73,71,65,73,102,75,70,86,73,79,82,77,68,66,64,70,65,67,86,74,87,79,81,75,79,86,64,68,70,75,76,79,80,82,74,58,81,76,85,86,79,80,77,88,69,66,80,75,91,74,78,75,85,102,84,83,82,72,77,80,80,67,58,64,71,80,62,65,68,69,66,85,83,81,87,70,73,75,86,71,57,65,78,81,76,81,81,79,89,72,62,87,69,82,80,86,76,90,67,61,77,81,77,66,78,71,72,81,66,60,70,72,84,90,62,67,81,89,76,68,80,62,86,74,91,88,61,76,83,70,67,59,79,85,76,70,84,66,87,79,76,72,71,90,66,91,90,81,78,75,68,86,82,84,76,65,82,82,67,75,64,79,80,74,81,73,84,70,92,67,61,71,83,84,81,57,68,72,71,70,78,76,85,91,79,85,80,83,74,85,76,87,85,82,70,86,68,77,83,78,72,63,64,55,70,84,65,78,57,78,80,74,74,72,71,82,66,88,66,84,72,67,73,70,78,75,77,65,77,77,78,75,76,80,70,67,85,95,71,71,71,83,81,91,70,66,97,72,74,78,88,58,92,70,70,81,96,80,89,81,82,78,61,62,79,69,71,81,84,80,70,88,72,72,70,80,78,85,74,79,74,94,72,83,72,70,82,74,73,79,72,92,77,72,64,75,87,78,81,75,63,72,62,74,76,65,68,97,87,82,72,74,83,86,74,77,94,74,89,88,75,83,85,71,65,98,83,87,84,74,72,72,70,78,96,82,73,83,87,71,75,93,85,85,85,72,74,74,67,75,83,71,66,76,91,80,58,67,85,70,75,76,67,76,68,80,62,87,72,82,79,80,82,70,74,72,81,69,76,73,81,69,84,70,74,67,72,71,87,78,65,81,60,69,93,68,79,88,65,88,77,71,68,75,84,74,68,60,88,78,83,87,69,92,81,70,70,69,88,78,85,83,82,90,77,63,79,84,68,73,102,78,70,78,70,79,86,92,78,66,75,82,73,81,71,78,62,75,74,72,82,74,66,88,66,74,69,80,69,65,79,83,70,81,75,82,82,71,70,75,88,74,72,76,93,85,76,77,73,83,72,78,76,86,77,83,67,74,72,89,85,76,73,59,75,77,95,85,68,71,64,76,57,84,85,97,75,90,87,76,73,53,67,69,90,81,83,72,71,81,71,70,80,86,81,79,74,78,66,75,78,68,79,93,82,74,88,65,73,77,89,89,86,71,88,71,73,94,68,69,79,59,75,66,79,66,86,74,76,74,85,70,72,65,73,61,78,77,61,62,63,66,72,72,79,70,81,82,74,76,92,69,105,73,65,79,92,79,79,73,68,68,77,54,59,74,72,88,73,71,97,66,89,85,67,81,65,77,81,87,71,90,81,68,72,58,76,80,73,81,80,68,76,94,75,73,81,76,71,65,58,92,71,83,77,74,85,83,80,88,75,84,92,52,78,69,92,83,62,83,87,90,64,77,83,61,76,77,94,89,91,85,89,94,77,82,91,85,71,84,67,76,73,95,105,90,74,91,61,80,62,74,66,78,81,69,83,91,84,99,75,58,63,82,83,75,78,66,81,63,77,68,62,77,88,77,71,89,77,77,65,83,81,79,80,74,74,96,87,78,72,71,72,82,73,82,67,84,75,85,84,89,75,90,68,78,83,80,81,78,78,87,75,80,64,84,94,82,89,67,71,83,62,97,71,74,74,80,60,73,72,89,80,92,75,86,90,68,65,80,78,56,74,75,62,79,82,76,99,66,77,73,77,66,88,78,76,76,76,95,80,103,73,93,91,90,78,73,71,87,75,78,62,70,67,83,85,93,89,63,77,73,85,88,73,64,64,67,87,70,93,78,70,74,86,75,74,78,75,68,59,70,89,75,87,75,82,90,83,71,64,68,78,94,65,71,77,79,80,79,73,90,73,71,69,78,85,78,86,69,79,81,92,83,78,73,59,62,72,64,79,75,88,65,79,58,81,76,83,85,87,65,86,51,68,72,80,71,81,68,92,72,71,77,68,79,89,74,62,81,82,87,71,68,89,81,65,71,86,67,72,68,88,82,84,72,82,72,73,87,84,88,80,68,82,88,104,80,83,79,77,76,75,80,68,83,59,60,75,71,78,63,80,78,54,62,62,77,71,93,85,62,86,66,83,72,64,86
