# Supplementary material for: Poisson pre-processing of nonstationary photonic signals: Signals with equality between mean and variance
Source: PLoS One. 2017 Dec 7;12(12):e0188622. doi: 10.1371/journal.pone.0188622 (PMC5720749; doi:10.1371/journal.pone.0188622)
Supplement: S1 Dataset — (ZIP) [file pone.0188622.s001.zip › data/model/mungs_model/model_mungs_02_25.dat]

77,77,65,85,98,84,87,78,62,68,74,100,60,87,63,93,79,58,70,76,85,65,62,81,88,67,102,67,79,77,67,71,86,82,87,75,66,69,79,71,100,64,71,90,80,78,87,95,89,73,75,97,82,81,88,87,81,94,77,84,70,82,78,80,90,74,80,86,79,77,78,71,84,71,83,74,76,75,78,75,75,85,76,71,69,89,65,74,92,78,96,77,67,62,77,90,78,85,74,71,83,83,74,73,85,99,65,61,77,82,74,79,76,78,68,75,80,95,86,70,90,70,81,68,66,69,82,67,81,80,103,61,74,63,82,72,70,75,63,72,61,63,74,88,80,87,63,73,80,87,75,86,77,73,84,67,75,72,99,66,93,82,64,77,65,79,68,65,75,73,82,74,60,74,72,74,81,79,73,80,78,79,74,82,71,77,66,79,66,82,89,87,69,81,89,85,74,92,87,68,87,93,97,75,73,94,83,78,85,91,88,69,71,89,70,77,88,75,69,77,73,82,80,74,79,78,84,70,74,89,102,86,81,74,92,82,81,100,75,75,84,92,67,67,80,84,76,89,70,91,76,69,88,82,77,76,77,92,78,75,74,79,85,78,78,55,76,69,68,63,76,73,87,89,82,69,62,73,80,100,81,75,81,91,58,74,71,80,77,69,77,78,64,88,69,80,74,80,85,67,70,75,81,75,76,62,79,95,88,77,89,81,69,74,85,59,87,91,71,71,74,81,75,71,68,77,53,73,73,80,72,65,85,83,94,71,66,82,68,70,79,102,79,95,56,80,72,83,85,81,75,82,75,69,86,80,73,78,65,86,73,82,66,75,84,82,94,81,72,78,83,85,77,88,85,74,74,93,63,73,69,81,83,72,72,92,58,71,82,69,69,86,86,63,90,68,78,83,79,73,62,91,67,87,85,93,78,69,68,86,55,99,91,88,66,68,81,72,80,65,63,75,71,77,63,75,81,62,106,79,78,82,92,60,84,72,79,75,76,81,88,77,96,88,68,72,90,69,66,78,76,69,81,60,74,83,80,63,78,69,88,87,67,74,77,78,67,75,77,85,83,78,73,76,74,73,86,73,67,86,63,64,82,85,74,78,84,63,75,76,74,79,77,61,78,78,79,74,84,62,82,68,82,63,92,87,86,72,80,71,67,61,81,77,71,62,102,68,79,57,89,67,70,79,86,77,84,70,73,82,80,78,63,81,80,66,75,94,85,87,88,87,83,66,75,85,62,69,86,47,73,68,69,83,68,73,85,80,78,78,69,76,69,78,65,73,73,87,79,65,56,67,73,87,69,66,68,66,79,79,82,79,74,58,82,79,87,75,71,72,83,89,91,89,87,78,72,75,71,67,80,87,86,83,80,78,80,75,75,77,89,81,86,68,75,74,72,91,68,69,72,80,86,66,63,85,65,68,75,94,77,75,86,70,82,76,71,77,76,75,66,74,79,90,68,71,94,74,62,74,81,79,62,73,87,76,52,93,87,73,82,74,86,67,69,83,84,79,75,87,78,100,78,74,85,87,75,96,82,77,84,65,82,75,87,88,93,88,80,84,67,79,89,78,63,71,70,74,72,67,75,83,73,82,82,83,86,74,61,76,78,87,85,74,82,73,89,67,76,69,71,79,76,72,77,72,75,76,71,81,82,61,79,74,90,99,76,83,79,74,73,79,78,80,74,74,82,67,70,76,71,65,76,80,87,93,82,76,68,92,56,72,79,80,75,61,72,68,86,77,75,76,76,90,68,71,62,66,78,87,69,78,81,87,70,79,73,71,64,89,68,72,74,85,87,76,94,79,74,73,71,88,79,77,84,71,74,82,70,85,94,75,75,84,96,79,83,74,83,74,69,76,94,71,82,96,73,82,72,64,83,83,90,76,79,86,86,73,81,78,84,64,80,80,78,71,85,84,89,91,72,72,71,74,82,78,88,82,61,76,59,76,83,103,77,80,79,79,82,56,91,85,71,82,97,80,64,78,81,74,75,73,90,73,75,86,82,56,85,77,75,91,65,91,83,68,82,89,65,84,77,68,69,82,81,68,82,72,80,83,74,80,86,75,78,73,76,85,87,69,81,78,89,74,70,92,69,64,96,82,78,81,79,68,60,86,57,81,75,70,82,69,73,71,67,100,72,67,84,86,73,80,89,87,87,67,79,69,79,92,82,85,77,99,72,67,60,69,79,84,83,76,75,69,78,74,86,81,76,75,85,77,76,101,103,65,86,92,75,83,82,63,77,80,80,85,82,83,79,87
