# Supplementary material for: Poisson pre-processing of nonstationary photonic signals: Signals with equality between mean and variance
Source: PLoS One. 2017 Dec 7;12(12):e0188622. doi: 10.1371/journal.pone.0188622 (PMC5720749; doi:10.1371/journal.pone.0188622)
Supplement: S1 Dataset — (ZIP) [file pone.0188622.s001.zip › data/model/mungs_model/model_mungs_02_26.dat]

76,72,68,68,76,82,76,83,82,79,61,80,87,65,74,76,86,83,73,81,51,54,101,71,82,85,78,89,75,84,89,70,85,76,64,81,83,81,85,99,85,82,76,64,80,67,73,69,96,83,74,74,62,84,88,83,81,77,84,77,60,103,90,77,92,70,73,84,66,93,67,85,67,87,91,63,81,83,73,75,85,71,68,89,75,73,80,60,76,70,73,63,84,72,78,59,72,72,77,78,77,76,81,68,73,76,77,76,68,66,68,90,71,91,79,88,74,81,63,82,73,91,64,78,74,85,86,83,82,57,72,64,78,94,69,74,78,67,89,76,77,69,78,90,78,74,65,65,82,71,78,86,94,71,87,69,72,77,80,93,73,92,80,81,74,80,87,76,67,73,99,89,77,84,84,63,73,70,76,68,61,88,79,90,68,71,94,75,65,73,83,68,66,76,68,76,76,86,84,79,65,78,61,66,81,71,93,73,70,66,76,75,72,77,71,86,90,76,67,83,68,89,85,62,84,68,62,78,80,78,90,79,79,68,81,81,72,72,62,68,79,69,77,70,74,84,66,76,81,84,88,75,80,68,89,82,69,77,94,77,80,82,84,70,84,90,76,93,79,91,72,92,61,79,69,76,60,62,95,80,81,70,92,79,85,88,95,79,76,62,70,95,62,54,69,81,81,83,82,66,83,90,87,72,88,71,72,91,92,77,66,95,75,77,82,78,79,64,84,99,75,70,82,81,64,72,80,92,85,88,87,83,82,87,76,74,85,83,70,57,91,60,80,70,83,70,81,61,70,81,86,69,96,71,79,82,78,71,65,79,68,66,77,69,77,67,100,68,92,82,84,91,66,89,93,75,88,81,70,85,80,77,71,85,105,74,68,69,84,80,70,79,75,76,83,80,96,79,58,77,64,66,83,87,90,73,87,55,71,85,85,85,72,71,88,71,71,74,95,90,92,73,87,73,82,71,87,82,77,74,69,90,78,90,74,78,87,70,80,73,78,80,73,80,59,83,71,94,79,77,72,85,84,68,72,79,84,88,81,65,74,70,76,81,62,80,74,66,84,88,77,89,75,79,58,66,71,69,79,76,71,91,94,74,67,78,90,63,69,85,75,92,70,79,79,72,71,75,67,84,67,77,60,77,75,57,60,83,58,73,77,75,62,62,73,68,93,82,73,64,68,65,73,78,83,76,94,74,76,84,76,75,74,57,79,84,85,98,90,71,73,80,74,76,77,91,70,95,83,84,79,68,76,87,85,76,70,72,93,69,83,85,82,81,61,61,70,73,74,69,67,70,56,69,79,81,87,81,72,79,80,78,83,70,76,76,69,88,70,74,64,80,81,80,73,80,89,67,65,83,90,84,77,62,87,83,76,99,75,76,86,73,78,85,70,75,92,94,70,69,86,95,72,78,82,72,76,71,87,77,91,92,86,69,107,68,70,70,70,60,64,77,60,78,77,74,70,74,88,83,76,69,70,80,73,78,80,73,76,81,76,80,78,76,82,76,82,76,80,71,93,73,58,88,83,80,77,61,88,86,68,69,75,79,70,86,81,88,75,81,83,79,64,72,65,85,67,88,84,84,83,88,75,84,89,90,74,67,76,78,83,65,71,78,73,60,70,70,82,79,68,70,67,98,71,68,89,61,82,83,81,77,82,71,83,85,70,76,59,76,78,78,71,83,70,82,73,80,84,76,72,79,84,86,69,77,71,73,79,66,74,82,84,77,66,69,74,63,88,81,90,72,69,86,82,83,80,72,75,88,57,81,71,89,87,76,77,83,90,84,85,91,69,68,75,86,78,73,77,88,77,82,70,71,75,78,76,80,86,85,83,67,84,66,82,75,77,70,68,65,64,79,82,89,78,70,74,66,75,77,79,94,59,71,65,68,76,73,83,84,74,71,70,83,69,60,63,81,89,77,70,59,94,74,72,97,72,66,80,75,94,73,91,80,84,86,67,80,91,83,82,76,73,97,74,78,85,84,74,78,69,76,71,96,90,75,82,74,87,64,67,70,74,74,96,85,64,77,81,71,68,79,81,69,78,75,89,83,76,85,79,73,83,74,70,77,72,79,76,80,70,95,92,70,78,80,79,73,72,75,71,79,70,65,75,89,80,79,83,93,80,71,75,84,63,66,68,72,68,80,66,83,65,76,66,77,76,78,86,75,68,68,72,66,88,72,61,81,87,79,73,86,76,85,84,87,81,69,88,83,73,74,72,84,90,74,78,73,79,75,74,77,71,73,66,89,83,80,74,88
