# Supplementary material for: Poisson pre-processing of nonstationary photonic signals: Signals with equality between mean and variance
Source: PLoS One. 2017 Dec 7;12(12):e0188622. doi: 10.1371/journal.pone.0188622 (PMC5720749; doi:10.1371/journal.pone.0188622)
Supplement: S1 Dataset — (ZIP) [file pone.0188622.s001.zip › data/model/mungs_model/model_mungs_02_27.dat]

87,82,68,76,79,86,72,71,80,82,83,63,84,85,75,81,76,74,97,82,73,66,64,80,80,62,66,74,88,65,87,95,70,77,75,78,63,70,78,81,83,64,68,86,79,67,73,85,81,80,83,72,88,83,87,91,66,82,69,78,67,72,63,66,81,81,78,77,66,80,69,83,73,69,68,74,75,66,77,88,81,64,62,73,78,96,67,72,72,67,73,69,71,78,73,63,69,76,91,74,82,73,73,70,71,81,84,82,74,83,87,89,81,82,69,87,68,80,74,61,87,68,77,68,91,61,79,66,83,84,92,89,69,77,63,81,73,93,71,74,67,89,81,79,84,86,72,73,75,81,74,77,75,92,70,65,80,75,59,76,66,95,73,67,78,68,63,79,86,82,79,62,78,72,58,104,68,81,65,72,64,77,82,73,83,79,75,83,72,62,92,79,83,68,62,78,100,82,77,57,76,82,65,70,76,79,75,64,72,64,78,84,66,83,80,83,87,78,96,77,85,69,88,85,87,88,72,77,81,87,79,64,77,81,74,62,54,78,79,84,87,79,66,76,83,66,88,72,59,90,81,81,91,87,71,66,79,59,83,63,71,83,68,65,83,65,68,81,70,86,77,78,57,76,76,71,83,67,92,71,82,58,75,78,73,95,76,86,83,70,75,78,73,86,74,84,92,76,82,87,85,76,79,78,84,67,75,68,87,78,64,70,79,74,88,74,76,58,79,77,82,69,68,92,78,58,75,67,93,65,85,74,71,70,78,58,70,77,76,78,83,69,84,104,79,84,83,67,84,87,73,73,76,79,77,70,80,87,65,81,73,69,82,82,82,79,75,69,93,74,94,75,75,79,74,75,79,74,74,82,83,77,74,81,82,71,80,74,77,76,73,90,58,76,68,79,81,72,86,75,67,86,77,82,69,91,76,79,87,77,87,73,73,80,92,90,86,82,63,71,76,83,83,55,75,81,87,74,71,86,74,80,82,78,75,73,74,62,81,87,64,89,88,84,74,74,72,73,81,74,74,65,83,67,73,84,76,70,81,86,99,91,78,89,66,78,75,80,72,101,64,82,73,82,73,80,71,77,71,102,81,79,87,72,83,81,77,72,81,85,65,87,82,58,79,88,79,90,78,80,66,87,76,87,72,79,91,69,78,80,93,61,72,80,88,73,78,77,74,84,65,89,82,71,78,74,89,65,71,77,65,87,78,88,70,79,93,88,74,70,90,77,73,82,85,76,70,79,75,95,74,79,81,78,91,78,75,85,72,88,78,80,75,78,70,65,63,83,90,73,74,70,90,72,77,65,71,76,81,85,71,71,65,75,77,76,69,82,71,86,83,77,67,69,62,84,81,75,69,71,90,56,79,80,98,68,89,60,71,77,82,89,78,82,79,77,96,75,89,80,71,63,85,68,85,93,67,73,77,73,84,79,58,67,81,71,72,90,67,81,91,81,83,78,61,79,110,77,80,113,76,84,73,85,68,69,87,65,90,78,83,78,98,75,64,61,87,82,83,72,95,75,89,74,66,81,79,86,83,87,65,89,91,86,65,73,110,75,92,66,71,69,67,89,66,103,91,78,80,69,74,74,78,95,77,76,81,83,83,60,78,85,71,66,72,76,78,92,95,68,85,82,73,81,81,76,67,86,74,67,81,94,75,79,85,77,77,74,82,79,66,85,71,76,76,68,85,73,81,80,74,75,61,86,78,70,72,74,78,66,74,74,68,69,73,77,72,84,73,75,74,75,62,70,81,61,76,89,78,77,81,61,88,93,71,67,76,80,78,49,86,81,76,86,81,86,84,78,101,76,83,81,81,88,86,79,83,79,88,74,88,79,68,75,75,76,59,97,78,76,79,76,74,77,72,85,81,80,78,73,81,78,68,72,83,77,77,67,73,82,76,71,77,83,72,77,83,67,87,66,89,70,87,70,60,90,88,77,94,70,80,85,77,66,63,83,87,103,80,84,71,84,89,77,81,86,74,80,80,70,64,73,80,71,80,65,84,67,69,86,77,62,76,76,82,98,75,76,67,69,85,62,75,73,63,88,61,90,95,69,57,84,93,69,69,79,79,66,85,77,68,72,75,74,64,73,72,65,79,102,76,70,72,87,88,73,81,74,66,73,81,82,74,75,75,77,90,100,87,79,84,67,80,73,71,96,81,85,85,69,80,70,90,74,67,76,83,93,90,117,85,58,78,75,73,91,78,57,73,72,79,84,76,80,80,92,68,86,73,90,80,70,84,72,89,71,70,70,76,65
