# Supplementary material for: Poisson pre-processing of nonstationary photonic signals: Signals with equality between mean and variance
Source: PLoS One. 2017 Dec 7;12(12):e0188622. doi: 10.1371/journal.pone.0188622 (PMC5720749; doi:10.1371/journal.pone.0188622)
Supplement: S1 Dataset — (ZIP) [file pone.0188622.s001.zip › data/model/mungs_model/model_mungs_02_28.dat]

76,87,68,73,71,73,87,59,85,104,92,93,82,75,68,94,62,90,78,79,63,82,86,85,82,81,90,76,69,72,76,72,69,82,63,78,89,96,79,87,93,77,77,67,67,70,87,75,86,75,90,78,75,80,65,86,74,77,68,75,89,102,79,83,55,57,86,70,61,98,77,72,69,76,89,92,87,85,81,73,84,72,69,98,81,69,68,62,78,87,69,80,78,76,76,68,52,75,66,79,77,81,77,68,71,81,80,72,82,70,73,84,79,70,78,79,72,76,76,80,79,69,75,79,74,85,75,60,79,76,76,85,76,64,76,85,72,80,81,84,81,62,88,91,80,69,83,53,77,59,78,74,93,73,70,74,67,70,69,73,84,86,68,59,84,71,78,89,92,91,69,62,84,74,97,65,74,74,67,88,84,82,88,70,70,82,75,66,72,82,91,97,94,66,67,76,81,89,69,66,63,60,75,82,78,79,66,61,66,71,83,82,78,79,69,64,82,75,73,70,76,83,71,72,89,87,91,78,77,72,68,82,74,82,72,82,73,74,86,77,83,93,79,74,80,84,77,73,101,82,86,65,72,82,94,76,77,65,68,65,75,88,82,83,72,71,86,88,73,82,87,76,74,67,75,80,88,64,80,84,82,87,98,63,64,85,73,66,74,77,76,73,69,74,70,66,77,73,84,71,62,71,77,84,85,72,66,88,63,83,72,85,91,74,68,78,90,89,86,73,75,74,79,80,74,67,62,79,86,63,71,98,77,81,78,74,72,68,78,75,74,82,77,82,89,65,87,74,83,85,89,96,82,76,78,83,63,86,88,60,68,57,66,77,71,83,66,78,66,85,100,72,79,63,62,91,79,72,77,80,90,71,66,70,66,84,70,60,63,77,67,69,100,99,74,75,73,82,76,66,76,71,71,65,85,80,78,72,80,84,78,62,87,75,82,85,69,64,69,80,83,92,84,78,86,81,73,90,77,93,86,85,77,91,76,77,82,81,80,80,88,71,95,90,84,67,72,80,66,77,59,77,83,64,67,69,101,73,74,87,66,79,75,81,94,76,71,78,87,66,87,79,71,89,77,87,62,96,82,77,79,66,68,86,85,73,71,76,72,91,78,71,66,66,85,74,88,76,71,73,83,77,93,75,75,76,88,82,75,76,97,66,90,85,82,80,64,79,90,61,71,78,71,69,63,78,94,79,71,67,76,77,75,64,85,87,68,78,74,81,76,72,85,46,71,81,71,82,87,71,53,80,73,76,93,85,92,78,68,82,81,80,89,64,71,78,78,74,70,79,79,71,87,87,63,82,65,60,66,69,73,75,81,70,59,59,72,74,76,88,73,85,79,88,63,82,86,63,80,57,86,66,78,84,85,98,88,75,66,75,65,85,77,76,80,75,67,71,80,70,74,63,74,73,89,73,80,78,77,87,75,81,97,65,68,75,95,71,80,69,81,82,71,74,73,80,81,73,85,82,68,61,69,60,84,64,79,76,70,85,81,77,77,65,76,99,73,69,78,94,72,73,83,74,79,83,86,77,95,78,75,73,75,75,77,72,66,88,82,81,50,85,89,66,82,85,66,72,61,88,79,76,79,69,97,77,83,84,89,78,94,67,75,71,80,78,75,80,82,76,72,79,85,72,67,81,85,81,74,74,99,68,80,83,73,76,83,75,77,63,81,64,82,59,85,61,79,68,66,83,70,83,81,76,89,86,62,91,83,78,66,71,76,89,80,75,79,74,88,65,87,81,65,65,77,80,65,69,85,81,87,71,68,89,75,77,94,79,81,82,84,80,79,76,64,92,79,68,79,63,73,56,68,57,63,68,83,89,100,94,73,72,78,76,81,66,59,73,69,77,79,96,71,93,67,76,82,90,84,72,87,82,84,84,98,81,73,83,81,93,72,77,89,92,80,81,80,61,79,56,87,93,74,77,61,65,74,70,87,79,80,72,63,88,71,89,80,61,70,73,77,92,78,70,83,77,94,75,61,65,78,88,82,72,88,75,91,67,69,89,77,69,93,75,91,66,60,65,74,79,79,71,81,82,85,78,75,54,99,73,67,77,81,76,88,80,92,82,70,85,79,96,63,66,64,74,83,71,68,83,68,67,81,73,84,66,72,71,85,76,87,72,99,86,73,82,75,81,95,68,67,89,75,80,90,67,71,77,72,82,85,64,94,77,84,79,75,77,72,84,66,75,69,85,69,90,69,80,72,73,68,61,67,65,62,87,67,81,70,75,60,57,82,92,78,81,77,82,68,80
