# Supplementary material for: Poisson pre-processing of nonstationary photonic signals: Signals with equality between mean and variance
Source: PLoS One. 2017 Dec 7;12(12):e0188622. doi: 10.1371/journal.pone.0188622 (PMC5720749; doi:10.1371/journal.pone.0188622)
Supplement: S1 Dataset — (ZIP) [file pone.0188622.s001.zip › data/model/mungs_model/model_mungs_02_29.dat]

87,87,71,84,65,81,76,85,78,91,79,76,84,78,77,83,68,65,98,83,68,92,88,88,69,84,83,93,70,95,61,77,69,78,83,87,81,79,72,79,77,73,97,67,72,79,80,70,63,72,81,74,67,77,82,68,77,82,89,76,85,77,71,88,84,83,73,76,76,80,87,71,81,73,85,71,82,75,95,86,90,73,71,62,85,83,81,71,69,70,69,78,65,81,77,76,81,90,77,87,76,74,65,86,76,66,75,92,61,77,66,85,80,70,83,71,82,86,60,76,83,82,73,80,85,78,91,69,89,89,75,75,73,79,77,93,64,67,83,81,86,69,84,83,84,75,76,77,80,75,82,100,83,80,68,86,72,84,72,76,72,68,92,86,75,74,82,63,73,74,72,78,65,83,63,82,83,70,79,86,74,73,93,79,74,80,83,73,83,77,81,83,81,73,70,82,79,89,86,60,76,73,87,82,77,76,83,84,80,86,83,71,72,84,93,60,83,84,85,82,74,71,95,75,75,74,73,81,84,74,81,80,65,81,86,76,71,93,58,80,82,81,66,70,92,85,70,72,85,92,51,71,83,66,83,76,68,90,78,77,73,83,68,81,88,73,82,74,64,63,78,80,80,84,88,80,66,85,61,73,79,90,68,72,83,91,95,89,71,74,71,66,88,85,75,97,65,80,77,72,83,66,71,65,64,70,68,63,68,74,90,68,82,62,82,70,76,78,91,78,78,75,80,90,85,77,72,82,68,80,91,80,79,79,77,85,70,61,73,67,77,83,71,62,90,73,76,82,69,71,73,69,92,69,65,68,92,63,78,79,79,74,77,66,76,79,87,66,84,75,76,77,71,82,76,77,72,75,94,84,90,75,84,71,90,74,62,74,82,65,78,60,76,103,70,83,80,79,73,73,80,66,85,69,64,79,64,65,74,77,80,84,80,55,76,107,59,90,76,78,71,67,84,79,85,79,86,69,84,83,80,81,74,86,74,73,83,84,79,75,75,72,70,66,85,80,80,95,70,78,98,74,79,71,75,85,69,99,90,98,88,76,70,68,68,89,73,74,76,65,77,71,74,80,77,73,72,80,86,74,86,82,73,81,66,76,81,62,91,91,77,68,63,62,81,77,76,74,80,83,84,65,61,69,80,67,73,81,71,66,79,75,68,64,91,85,74,94,77,88,73,73,81,82,71,81,74,80,80,76,82,76,86,85,76,91,76,62,72,71,68,72,78,81,61,82,81,80,78,73,95,69,70,65,63,73,69,72,79,85,57,67,80,73,92,71,67,83,81,73,83,84,64,88,70,82,68,73,88,82,79,67,78,69,74,62,82,90,74,83,82,74,67,99,63,72,65,79,83,76,64,74,77,74,81,72,81,79,77,71,82,83,75,86,84,66,71,80,78,68,69,69,80,77,76,77,72,81,82,69,76,78,79,83,63,83,91,63,60,83,74,78,76,97,72,83,77,75,73,76,88,78,75,72,81,74,89,71,98,88,74,69,72,100,81,76,80,66,63,69,70,72,68,84,68,67,75,80,80,72,79,77,75,81,94,80,79,61,84,68,75,74,81,75,86,68,80,96,84,61,88,81,82,89,65,77,75,81,69,88,92,81,79,71,81,72,81,50,76,62,79,79,86,85,66,61,77,65,88,78,93,82,68,72,73,74,72,75,86,65,96,81,79,73,70,78,74,68,79,69,84,84,90,89,79,65,77,86,63,67,79,75,88,89,76,70,68,77,91,65,87,68,80,80,62,86,78,72,83,89,81,74,80,83,77,74,74,75,80,67,62,78,76,70,80,83,81,85,82,75,73,76,98,65,67,58,94,73,82,81,87,71,76,68,86,85,77,71,74,77,71,84,79,71,70,83,68,80,71,71,68,77,74,68,73,85,78,67,93,83,81,77,68,87,86,75,86,84,67,89,75,77,79,79,76,84,89,77,78,81,86,75,74,77,74,76,78,82,64,77,66,79,77,87,86,75,88,64,87,68,76,87,65,69,86,74,74,98,71,81,70,70,76,89,80,75,89,66,79,80,83,72,80,77,85,83,64,85,80,83,84,70,84,87,86,73,86,72,78,75,89,72,74,104,81,85,75,63,89,85,76,74,83,66,89,83,72,80,103,83,70,84,74,76,74,86,89,92,65,62,80,95,70,79,83,75,64,73,78,85,84,76,75,71,81,60,79,67,77,77,79,81,74,75,66,73,69,59,68,79,74,84,76,80,80,75,73,85,63,87,81,86,62,88,84,82,72,77,75,76
