# Supplementary material for: Poisson pre-processing of nonstationary photonic signals: Signals with equality between mean and variance
Source: PLoS One. 2017 Dec 7;12(12):e0188622. doi: 10.1371/journal.pone.0188622 (PMC5720749; doi:10.1371/journal.pone.0188622)
Supplement: S1 Dataset — (ZIP) [file pone.0188622.s001.zip › data/model/mungs_model/model_mungs_02_3.dat]

64,73,86,78,85,77,79,84,76,78,89,82,78,97,77,75,60,70,72,100,86,88,85,97,79,78,75,70,86,74,62,66,68,91,72,68,61,72,81,89,83,80,93,66,66,85,75,85,77,74,67,63,73,85,72,71,76,90,83,65,79,79,77,83,64,82,74,77,79,88,75,68,63,82,67,85,64,90,81,102,73,91,85,82,79,77,100,81,67,85,78,71,78,73,86,74,86,75,69,62,76,67,92,83,83,82,70,69,91,75,76,77,70,68,65,66,69,73,79,76,79,81,80,62,82,99,83,79,63,73,85,59,78,86,88,77,91,73,84,78,80,64,80,78,72,79,73,70,76,80,68,81,76,69,88,72,57,84,72,81,65,82,79,58,76,84,68,79,87,84,75,69,75,78,77,78,79,77,83,69,85,82,85,65,72,66,72,61,71,84,82,73,75,78,78,85,77,71,70,88,79,74,82,78,59,57,81,71,70,93,69,76,87,94,86,84,79,70,63,82,72,84,75,68,67,104,71,80,78,79,78,84,85,65,87,75,76,80,77,78,82,80,72,77,87,70,83,72,69,75,63,71,84,63,73,86,77,84,79,79,73,79,84,53,98,72,91,70,72,73,69,62,82,83,78,73,82,74,64,98,79,84,72,69,70,74,79,73,82,58,79,73,81,92,75,82,79,79,72,75,94,89,73,63,97,74,87,87,67,74,87,68,73,77,66,74,100,90,74,71,61,75,72,74,72,84,74,84,85,77,79,73,71,86,94,71,82,81,70,76,88,71,68,87,77,81,80,80,86,67,85,83,83,81,76,85,79,66,77,93,87,83,97,83,80,91,82,72,69,74,65,83,60,72,72,76,68,76,87,76,80,89,85,90,68,78,84,80,82,76,72,64,78,66,104,77,73,82,87,80,88,55,85,67,80,88,86,73,78,74,82,93,77,62,78,66,70,84,81,87,82,105,80,77,84,74,67,74,74,77,65,66,88,64,78,76,109,65,79,79,77,85,68,83,78,72,75,65,70,74,62,88,76,81,80,75,66,73,86,82,74,68,74,79,69,84,81,71,68,88,71,91,79,69,73,74,92,76,66,71,82,80,73,63,74,92,75,85,70,78,73,70,62,63,85,83,63,66,71,66,74,71,79,69,88,71,74,89,72,74,77,71,82,85,68,70,69,75,91,73,66,84,83,82,69,69,74,75,59,92,72,70,72,68,65,69,78,72,82,84,74,67,75,65,85,96,79,83,99,87,76,80,81,86,88,61,85,79,79,91,75,90,62,90,87,66,76,71,79,73,78,73,73,82,68,81,90,89,77,80,80,78,75,72,79,78,71,83,75,79,68,64,76,72,72,79,89,81,78,73,75,78,65,75,66,68,79,78,86,87,86,90,70,80,77,76,76,80,73,79,88,79,94,81,82,74,87,90,80,79,74,97,83,65,99,82,61,74,70,70,74,67,78,76,84,76,84,74,74,86,72,74,84,73,88,73,75,95,76,80,78,98,72,78,89,65,84,72,70,82,78,77,70,76,71,89,84,66,103,87,74,66,73,87,73,59,83,72,75,88,89,66,70,77,77,78,86,83,69,83,79,76,83,67,70,62,79,57,76,84,75,87,70,73,70,83,74,72,75,71,83,81,85,91,87,69,73,79,74,70,73,66,78,74,94,76,82,80,74,72,79,73,83,91,81,72,76,71,68,80,86,76,87,88,72,83,67,81,76,64,76,70,80,65,82,84,75,80,77,73,68,77,77,78,75,74,71,71,79,79,84,86,65,86,84,78,84,90,53,70,84,68,72,82,97,76,97,85,71,67,89,69,82,52,60,69,74,72,71,74,66,75,81,71,87,71,81,70,78,72,88,86,79,72,65,67,70,72,69,67,84,103,80,67,84,66,73,80,91,67,78,70,81,97,62,79,106,104,81,65,77,75,69,91,76,75,73,72,75,69,84,96,75,83,95,77,83,80,83,69,87,62,84,73,74,79,71,84,82,73,69,74,79,78,73,87,103,69,61,67,78,80,67,73,78,67,83,97,76,80,73,83,88,87,87,75,80,78,86,82,65,77,84,73,70,61,72,92,79,72,69,80,72,73,83,73,73,69,79,58,74,74,83,93,71,72,82,77,75,73,65,75,57,73,82,68,80,70,77,87,75,68,91,80,65,87,82,80,75,77,72,76,88,83,73,74,77,93,81,74,82,72,82,82,86,78,71,54,76,79,87,80,82,66,82,71,85,62,85,96,75,71,60,84,59,70,83,73,68,68
