# Supplementary material for: Poisson pre-processing of nonstationary photonic signals: Signals with equality between mean and variance
Source: PLoS One. 2017 Dec 7;12(12):e0188622. doi: 10.1371/journal.pone.0188622 (PMC5720749; doi:10.1371/journal.pone.0188622)
Supplement: S1 Dataset — (ZIP) [file pone.0188622.s001.zip › data/model/mungs_model/model_mungs_02_30.dat]

82,83,77,71,74,72,71,79,64,68,54,77,75,80,90,72,70,76,75,74,71,85,90,79,71,78,76,67,82,74,88,59,83,74,75,81,69,87,83,56,88,79,76,88,77,66,73,66,73,86,67,66,69,58,76,82,86,89,75,73,68,62,85,81,68,97,85,77,64,74,86,57,86,85,80,74,85,66,91,84,76,90,91,73,103,71,69,66,76,94,86,76,97,81,68,85,70,91,95,76,71,72,74,76,60,72,85,77,73,79,69,70,73,71,85,80,79,60,67,66,82,77,88,76,70,73,82,88,75,65,75,65,82,57,71,86,79,87,71,84,79,90,71,73,61,62,82,77,93,71,82,83,70,68,62,79,79,71,86,81,70,84,89,75,75,77,75,65,64,80,72,83,83,77,67,72,87,77,83,72,69,95,82,77,73,80,65,73,70,75,94,83,75,84,83,73,75,89,73,67,81,81,68,71,89,92,78,79,67,74,69,105,83,72,87,84,85,87,74,86,85,62,86,68,75,79,73,71,87,70,82,82,73,81,69,74,78,69,66,87,82,72,92,81,98,80,72,73,78,80,78,72,90,78,75,73,80,67,67,75,77,86,70,61,85,76,87,80,81,88,77,86,76,60,64,76,71,79,87,69,78,71,79,68,70,67,74,75,67,71,85,76,68,67,75,83,71,78,80,87,88,66,83,59,83,78,75,79,67,80,76,69,65,102,64,85,56,70,90,74,85,70,74,73,66,96,75,86,84,85,83,85,69,63,100,78,69,78,67,71,70,77,73,91,71,95,68,85,86,76,72,74,77,65,81,74,77,80,75,87,76,70,79,84,67,73,73,72,72,77,95,70,67,87,81,86,73,76,87,64,64,88,60,68,78,66,74,71,64,74,77,78,64,88,102,74,65,79,61,87,85,68,88,88,64,80,64,75,76,65,88,60,83,78,71,81,68,72,75,75,90,66,74,52,74,74,83,80,75,80,79,62,101,72,87,86,73,62,80,95,85,87,72,83,79,96,69,78,81,67,59,75,87,63,67,74,70,82,63,89,82,80,73,83,67,75,82,79,83,76,83,65,97,66,78,74,64,66,77,81,71,77,71,78,61,76,77,83,73,73,74,74,62,70,66,89,71,87,66,74,74,75,90,67,65,78,83,75,91,89,79,72,78,80,79,74,69,83,87,74,82,72,71,67,81,85,58,92,79,59,75,73,79,81,72,77,85,83,73,93,68,83,86,56,76,73,61,82,78,74,79,88,66,84,66,90,78,93,76,78,57,68,64,75,84,83,75,70,87,89,74,89,80,80,79,82,69,90,76,78,92,70,71,81,76,77,80,81,83,96,67,89,63,79,71,81,82,90,65,70,74,79,71,69,77,80,71,75,77,79,78,74,79,56,73,74,70,75,68,63,75,60,69,82,91,70,75,77,71,91,86,75,76,78,66,77,77,75,78,81,77,66,71,86,77,76,79,62,83,64,91,87,97,81,70,73,75,74,72,77,85,72,97,74,81,101,84,95,83,82,75,69,84,73,75,72,78,101,77,84,70,85,80,79,75,68,75,87,71,84,73,89,78,70,73,82,75,84,85,67,67,58,101,86,68,87,75,80,78,75,83,86,80,86,79,65,73,84,76,71,84,72,89,92,65,88,77,90,68,81,79,67,89,75,85,90,73,80,91,86,89,78,78,77,60,88,78,77,56,75,79,76,83,78,68,84,87,80,75,81,78,86,80,71,77,79,81,76,70,91,79,91,80,79,71,78,74,77,79,80,80,72,81,57,71,66,95,75,84,62,76,85,81,68,77,68,69,66,71,74,82,95,84,66,82,74,74,74,81,76,64,82,82,68,82,81,86,83,72,81,71,66,80,73,63,76,69,68,81,85,73,106,71,67,86,77,89,72,72,69,89,79,78,69,87,82,88,78,92,93,70,79,71,68,81,68,68,64,67,68,79,68,73,74,73,87,77,70,72,90,77,66,89,83,73,66,74,77,61,70,87,61,78,81,68,68,71,77,82,79,70,77,75,72,77,82,79,80,80,76,88,85,68,94,58,83,80,72,84,85,84,65,60,89,71,65,84,91,77,82,84,82,78,77,72,81,66,87,66,72,75,63,77,61,84,76,85,73,76,77,86,77,70,73,87,77,73,89,85,74,88,79,69,68,76,79,79,67,84,83,70,63,74,79,68,68,83,93,82,91,66,86,62,77,79,92,84,75,81,73,78,77,73,87,75,74,70,73,89,66,91,70,65,96,61,78,81,86,92,77
