# Supplementary material for: Poisson pre-processing of nonstationary photonic signals: Signals with equality between mean and variance
Source: PLoS One. 2017 Dec 7;12(12):e0188622. doi: 10.1371/journal.pone.0188622 (PMC5720749; doi:10.1371/journal.pone.0188622)
Supplement: S1 Dataset — (ZIP) [file pone.0188622.s001.zip › data/model/mungs_model/model_mungs_02_31.dat]

80,63,73,84,82,48,69,81,84,82,71,75,70,93,67,70,77,71,89,92,77,69,65,83,72,68,75,79,73,80,76,71,67,67,75,72,67,77,92,69,69,82,80,69,90,94,85,72,76,88,91,62,89,83,68,83,69,88,70,83,70,58,67,72,77,76,71,68,78,87,75,84,77,73,83,67,76,66,78,68,66,83,67,77,84,68,73,68,75,79,68,92,75,78,74,76,82,80,82,86,69,78,87,82,72,81,78,77,67,65,83,88,91,88,100,77,81,75,80,71,93,92,69,77,81,73,79,101,69,65,90,83,70,70,89,73,85,67,71,70,67,76,74,72,90,68,75,81,82,80,95,81,69,78,77,64,68,78,76,81,77,82,66,82,87,71,69,78,75,81,64,88,78,76,69,78,82,71,80,78,81,81,78,75,78,86,80,68,81,72,86,67,81,74,82,71,74,78,64,76,75,53,71,65,74,97,88,77,80,58,91,69,90,69,71,69,78,76,78,82,93,77,78,87,81,57,83,84,58,70,75,72,87,79,60,68,68,72,85,83,65,71,67,70,65,65,87,70,83,72,83,66,93,77,76,74,60,81,79,77,70,78,73,74,77,80,74,84,73,88,83,79,65,97,65,62,70,65,75,70,83,84,89,96,66,88,83,80,60,92,85,71,65,83,86,75,82,81,68,67,66,81,66,76,71,65,73,69,82,87,78,75,81,75,84,100,70,76,68,74,77,73,75,89,90,87,78,100,72,82,75,84,75,71,83,73,69,73,92,85,79,73,81,73,59,55,78,72,74,95,63,68,79,75,83,70,73,73,70,73,92,84,59,93,75,81,83,72,67,66,70,67,74,84,79,79,78,76,66,68,80,73,80,79,86,87,75,59,75,81,88,67,60,72,71,71,93,73,83,75,80,68,78,75,75,67,77,77,84,86,94,91,85,83,62,89,71,81,88,92,84,87,73,88,77,70,79,73,85,68,90,83,80,66,83,67,81,70,81,68,91,72,84,80,77,80,79,74,74,71,83,74,96,82,56,74,67,67,60,71,66,69,66,79,79,81,78,78,67,71,80,75,88,80,80,70,83,76,77,80,85,86,82,84,74,79,77,81,72,91,70,86,73,56,85,72,79,74,93,63,61,83,77,60,72,67,75,77,87,83,69,84,82,89,72,93,64,78,62,81,59,82,85,76,69,76,65,69,81,87,73,96,81,77,72,73,75,69,74,77,80,81,72,77,78,78,80,79,88,67,81,82,67,68,76,90,91,78,66,70,75,79,76,66,90,80,88,83,83,88,87,68,81,82,90,78,61,72,64,72,98,69,93,77,89,76,80,77,77,88,76,82,92,69,83,74,84,82,87,75,78,76,80,76,76,85,75,101,69,72,97,72,74,98,77,71,87,77,65,70,79,76,80,73,82,61,73,59,73,72,76,87,76,78,85,80,74,91,93,85,73,78,68,88,73,81,89,84,73,80,86,101,70,83,79,82,90,67,69,75,80,65,77,72,79,89,72,88,86,81,80,68,77,95,72,73,71,93,75,69,93,82,79,73,57,92,78,67,68,79,87,88,82,69,72,75,78,67,87,90,82,78,81,85,80,69,75,84,90,95,72,62,75,77,79,69,96,76,80,90,59,82,80,75,71,76,68,86,77,59,75,87,72,80,84,81,72,75,73,76,97,77,78,76,78,70,74,73,75,74,77,73,74,92,75,77,66,69,82,90,58,67,75,84,81,84,77,80,88,79,89,93,81,79,88,91,73,95,71,87,82,73,86,69,78,65,75,84,88,79,87,78,80,89,80,79,82,75,81,63,96,78,81,81,60,87,77,50,70,83,72,80,92,81,70,87,60,85,72,67,75,69,72,77,85,69,76,68,69,89,75,69,79,77,93,86,63,90,75,75,77,103,79,80,87,75,74,81,70,70,70,72,86,74,82,73,86,85,87,64,74,83,73,68,66,78,70,85,77,66,71,77,61,62,66,67,104,86,76,88,83,64,82,65,62,74,71,59,77,75,87,80,75,92,61,71,83,84,86,83,84,81,96,75,74,70,73,77,65,80,79,71,64,71,62,62,89,96,71,76,88,71,64,70,77,73,59,71,88,81,69,69,79,79,71,69,83,78,81,81,59,63,83,75,69,95,68,80,72,76,82,67,86,82,56,67,84,84,69,84,72,72,70,67,71,68,86,91,86,92,69,71,87,71,84,82,89,95,83,86,53,78,82,62,83,81,72,70,67,80,73,66,77,71,66,86,86,74,90,99
