# Supplementary material for: Poisson pre-processing of nonstationary photonic signals: Signals with equality between mean and variance
Source: PLoS One. 2017 Dec 7;12(12):e0188622. doi: 10.1371/journal.pone.0188622 (PMC5720749; doi:10.1371/journal.pone.0188622)
Supplement: S1 Dataset — (ZIP) [file pone.0188622.s001.zip › data/model/mungs_model/model_mungs_02_32.dat]

79,73,98,74,85,87,93,93,71,76,74,68,74,77,84,72,82,69,70,75,83,58,61,77,75,72,88,67,59,75,73,84,78,89,98,87,66,77,83,79,78,100,81,100,71,73,78,71,78,66,80,67,90,76,79,74,78,79,63,87,89,69,69,62,78,82,88,75,90,80,87,75,82,77,68,73,75,79,80,83,78,74,80,98,91,82,85,90,76,74,86,69,78,57,83,72,75,78,67,61,69,69,89,72,73,77,83,87,72,71,71,78,68,89,86,85,79,91,72,78,72,99,71,79,87,78,72,93,97,87,90,68,71,89,73,84,85,94,80,87,87,87,82,80,75,70,61,63,65,72,94,103,79,75,88,72,84,90,68,96,69,89,69,94,79,74,84,71,74,83,75,66,75,68,89,80,76,73,97,76,86,78,88,87,77,92,87,83,66,72,77,88,67,72,87,85,77,73,88,70,78,69,83,80,79,85,77,80,68,84,87,76,79,88,74,71,71,69,64,62,85,96,79,69,82,71,80,76,78,76,61,73,86,78,88,73,80,59,82,71,80,63,80,67,73,71,84,64,75,71,86,76,89,79,76,74,67,79,73,75,71,70,77,79,100,75,92,87,66,87,68,75,71,79,64,88,69,81,66,60,82,79,68,73,78,78,65,84,69,84,80,72,69,85,72,63,75,82,90,72,82,79,85,80,65,72,82,63,67,79,100,83,63,61,86,67,85,65,85,74,76,76,88,77,85,84,81,78,90,80,80,79,65,77,90,87,85,75,67,88,70,76,71,68,68,77,70,71,74,70,77,80,83,66,77,73,64,83,83,80,79,83,84,75,79,85,73,77,84,73,73,95,103,79,72,87,75,97,77,67,86,76,64,78,99,76,73,73,91,68,77,86,85,89,77,76,77,79,80,70,59,76,68,64,75,87,89,78,75,69,81,74,76,83,85,70,93,62,74,81,85,79,79,70,72,79,83,71,74,73,78,71,74,69,65,71,76,85,75,68,66,73,66,78,96,87,84,79,72,89,72,76,77,61,79,55,73,77,71,77,60,81,71,70,81,70,65,82,85,74,83,75,73,76,76,79,88,79,77,77,77,87,82,82,89,96,93,73,78,80,88,84,78,70,68,65,99,88,75,83,75,73,88,75,84,86,69,77,67,62,81,78,73,70,97,82,89,89,76,78,89,101,55,81,93,85,78,79,86,68,70,72,70,81,77,91,80,72,101,75,72,73,76,89,70,104,63,94,83,79,98,94,76,92,70,86,73,73,65,79,71,71,81,71,57,89,81,88,80,74,81,94,77,66,75,90,76,75,89,91,90,68,77,71,85,72,70,61,73,66,93,78,92,73,78,73,84,83,80,92,69,71,83,87,56,71,95,60,96,84,66,73,56,94,78,72,75,69,77,66,71,71,78,79,82,71,84,96,65,87,72,75,83,74,91,72,59,71,81,69,75,100,71,91,67,90,101,78,71,60,79,59,83,74,68,78,62,83,88,92,80,83,74,55,90,67,78,75,77,86,86,94,95,82,98,80,84,82,84,77,85,79,86,88,75,82,85,82,98,87,70,67,74,76,79,73,63,75,76,97,69,62,78,57,67,89,80,79,81,77,82,94,88,84,84,71,81,75,73,78,64,95,66,76,76,79,82,71,101,65,71,58,68,63,63,63,66,73,80,82,76,81,77,74,81,75,85,79,76,66,78,75,81,73,62,60,88,68,90,81,76,66,93,91,82,70,71,77,84,88,58,88,59,78,77,67,78,80,61,76,87,88,71,78,95,75,78,72,86,80,63,88,79,61,83,70,85,75,76,70,86,91,71,74,81,94,71,71,84,79,73,67,84,87,99,62,79,68,68,71,86,70,79,83,83,85,74,82,86,85,58,71,81,72,72,77,69,77,74,68,77,78,79,86,63,77,72,88,80,73,83,72,81,64,78,67,78,82,88,71,74,73,86,87,84,79,70,83,89,74,83,81,76,84,74,108,68,89,87,75,74,77,78,80,81,70,111,75,72,87,65,72,81,77,68,82,86,72,60,76,68,70,80,81,83,75,80,72,77,67,65,80,68,62,78,78,70,69,71,84,65,81,92,64,75,77,63,88,71,80,73,82,84,76,88,83,79,76,80,83,80,73,82,82,86,75,75,71,87,87,77,75,65,63,80,77,73,91,85,81,90,85,65,76,77,77,77,87,85,71,80,77,78,84,76,76,73,90,73,82,60,76,80,93,82,87,69,79,77,75,76,90,66,86,74,77,78,75,81,75
