# Supplementary material for: Poisson pre-processing of nonstationary photonic signals: Signals with equality between mean and variance
Source: PLoS One. 2017 Dec 7;12(12):e0188622. doi: 10.1371/journal.pone.0188622 (PMC5720749; doi:10.1371/journal.pone.0188622)
Supplement: S1 Dataset — (ZIP) [file pone.0188622.s001.zip › data/model/mungs_model/model_mungs_02_33.dat]

80,73,71,76,81,61,93,67,78,80,97,63,74,78,86,65,77,78,90,66,81,77,75,71,87,86,82,66,83,83,86,76,74,79,57,79,86,80,75,83,78,80,87,70,79,87,72,103,80,89,72,95,68,79,89,75,79,80,81,85,71,75,82,60,75,72,78,60,78,66,87,83,90,82,71,70,66,73,76,87,75,83,71,84,64,84,72,65,83,82,62,88,67,75,70,64,77,65,86,86,80,82,59,82,84,76,81,91,92,70,70,65,85,75,94,66,71,73,88,70,90,69,81,82,80,86,81,85,70,85,77,78,62,78,73,85,73,88,75,74,82,73,82,96,77,86,66,79,72,82,79,76,71,84,74,80,81,72,70,85,73,80,68,82,82,82,79,75,79,77,64,95,93,81,79,83,83,81,71,73,83,67,85,90,81,70,86,81,80,91,91,82,66,71,85,86,79,76,78,88,86,91,86,72,90,86,70,81,66,75,64,82,89,79,69,66,59,69,61,73,77,88,87,84,70,93,78,77,69,83,63,76,62,75,80,57,79,71,80,86,76,77,93,91,80,72,64,89,63,70,61,70,71,88,83,65,83,65,61,76,75,90,76,80,75,81,67,64,62,71,71,86,84,70,77,82,69,80,88,91,80,74,71,73,68,78,89,101,81,71,81,79,79,74,62,69,73,77,73,89,85,68,68,76,74,70,71,67,84,81,70,70,72,89,88,68,76,72,67,69,73,83,63,83,71,79,75,87,59,70,63,86,74,66,104,76,87,86,76,76,81,81,78,68,65,80,87,70,78,62,70,60,60,64,81,76,76,71,79,78,74,86,94,76,79,96,71,84,72,74,62,79,85,68,72,96,82,71,71,72,89,86,75,81,74,67,91,70,83,85,90,65,77,81,84,84,66,85,90,83,87,60,88,80,84,75,92,85,89,82,83,73,77,83,74,70,86,65,68,81,72,92,78,73,87,86,66,76,72,68,80,70,87,82,89,74,69,65,80,61,71,78,75,88,63,83,99,76,88,77,68,82,65,68,74,98,68,83,78,67,70,74,75,76,72,90,56,72,75,98,84,67,65,72,67,75,73,76,88,80,74,65,86,70,74,78,74,71,95,71,86,86,77,70,78,93,73,76,73,74,79,73,76,77,86,77,85,73,84,79,82,71,69,85,74,77,77,72,75,75,76,64,71,73,84,74,74,80,74,66,72,75,83,84,63,83,81,81,90,81,69,89,87,82,83,87,72,66,81,83,84,72,77,76,75,78,90,86,77,73,69,70,83,81,77,79,80,74,76,66,62,85,68,62,90,84,84,76,77,87,66,71,66,78,77,82,76,59,90,62,83,81,79,73,78,75,92,80,83,65,79,91,67,82,58,75,65,76,61,75,92,79,74,89,82,68,68,78,64,79,73,73,77,81,73,65,71,81,88,94,93,84,92,87,80,78,65,90,71,78,82,81,85,58,77,87,76,70,63,85,91,94,77,75,91,62,82,78,68,68,82,77,76,81,77,70,80,56,90,72,79,92,74,87,71,79,69,75,89,68,88,64,77,85,84,86,81,88,82,62,68,71,76,75,92,79,84,70,80,89,92,98,68,81,72,88,91,74,80,81,88,67,78,96,86,74,71,70,66,71,73,75,98,63,82,81,92,84,92,94,76,76,68,68,77,66,74,76,66,68,87,65,66,86,73,58,76,69,76,71,82,94,71,65,77,72,75,92,64,78,78,75,75,61,76,83,81,83,66,80,73,88,66,73,62,64,92,71,90,83,86,97,85,68,75,82,71,86,90,90,70,85,81,70,73,87,69,66,80,69,82,68,80,82,76,92,68,61,88,71,82,79,80,80,69,85,69,85,73,92,74,84,94,74,68,76,80,74,83,74,83,77,73,77,82,93,70,91,75,86,75,90,70,68,80,66,68,84,70,78,71,57,81,83,70,83,76,88,73,97,78,74,92,68,84,86,61,96,91,83,83,70,80,62,68,64,76,66,83,86,77,80,66,68,73,92,75,71,76,84,85,64,71,83,87,88,80,86,85,80,73,81,85,93,59,81,84,86,72,86,81,79,86,73,65,70,90,92,65,89,80,71,76,73,75,77,95,91,72,76,74,69,57,81,82,63,76,82,59,78,85,86,81,88,73,95,72,90,78,64,74,79,80,75,77,71,76,76,69,78,66,71,56,90,73,80,69,80,64,66,75,67,76,86,94,81,73,70,80,76,84,87,82,81,73,79,72,79,73,96,67,83,74,83,86,83,71,92,80,85
