# Supplementary material for: Poisson pre-processing of nonstationary photonic signals: Signals with equality between mean and variance
Source: PLoS One. 2017 Dec 7;12(12):e0188622. doi: 10.1371/journal.pone.0188622 (PMC5720749; doi:10.1371/journal.pone.0188622)
Supplement: S1 Dataset — (ZIP) [file pone.0188622.s001.zip › data/model/mungs_model/model_mungs_02_34.dat]

67,104,62,75,62,72,80,87,78,80,82,107,75,87,62,86,91,73,67,86,71,74,77,82,84,68,72,79,83,78,66,67,73,81,77,69,82,78,70,60,82,93,69,79,66,84,78,59,68,80,80,71,99,57,67,80,76,84,79,74,72,61,80,80,83,64,80,92,67,67,67,75,72,72,74,78,76,71,76,86,81,90,66,90,66,82,71,84,71,75,74,81,79,72,78,70,73,84,84,77,77,61,68,71,82,80,78,77,75,60,72,73,82,81,77,88,75,81,81,85,76,78,75,65,86,77,72,70,75,61,77,77,71,45,60,74,64,69,74,69,66,78,88,74,79,86,80,78,64,61,79,82,84,72,77,69,85,70,67,88,83,86,80,79,81,82,70,69,77,70,96,61,89,91,81,68,79,71,83,99,79,81,69,86,66,64,68,78,83,68,78,73,59,63,78,80,63,84,75,72,91,71,72,57,66,85,73,84,77,81,76,68,90,92,65,73,80,95,84,93,71,66,79,81,73,97,69,68,70,78,67,89,78,72,59,70,81,72,99,66,70,89,84,80,73,83,77,77,84,79,66,86,65,71,81,74,67,78,71,72,73,83,79,77,79,92,92,83,78,75,75,85,78,72,78,96,94,66,75,78,71,82,74,74,81,71,74,62,90,81,89,65,104,73,61,82,74,75,77,82,70,67,86,77,77,79,65,69,85,66,74,67,76,67,71,73,99,87,81,70,72,82,81,76,89,80,87,78,93,69,87,78,75,72,69,77,75,71,88,81,70,71,91,76,65,66,75,66,83,82,78,77,67,73,82,90,90,75,96,69,77,79,84,84,98,73,69,67,66,67,69,89,69,78,78,71,70,68,71,74,75,85,72,56,92,74,68,73,66,88,75,71,79,73,84,68,84,71,100,65,90,88,78,81,102,80,80,85,69,76,72,71,65,79,72,85,64,73,86,79,69,79,83,63,86,83,82,90,69,70,79,73,83,75,77,80,65,87,91,61,83,67,60,60,77,79,85,99,63,65,79,90,75,75,87,91,97,85,86,76,82,70,78,64,71,88,72,74,87,86,62,76,55,70,84,79,75,91,91,68,81,95,82,80,83,85,78,81,86,77,85,70,81,76,82,78,85,85,104,90,67,76,82,71,83,79,87,82,85,93,75,70,78,86,89,96,80,88,67,63,66,66,80,60,74,69,76,74,71,75,86,71,90,81,85,62,68,91,93,79,76,59,68,82,81,71,71,81,71,95,83,69,81,69,68,66,78,79,75,75,71,69,106,72,84,68,62,90,86,59,98,87,100,71,68,90,93,76,90,100,75,81,70,79,84,73,87,72,82,59,79,90,72,94,100,84,67,88,80,79,72,81,74,78,69,83,72,78,73,83,94,71,87,72,78,83,68,76,66,77,77,57,84,66,79,71,74,65,69,77,77,103,88,73,83,72,82,67,88,92,79,83,74,92,71,68,70,77,75,85,69,72,85,71,81,60,78,75,73,79,90,86,86,73,71,77,87,87,91,68,93,85,77,79,84,75,64,79,85,64,66,81,89,73,86,79,89,74,73,68,76,66,85,67,71,85,72,84,73,59,71,71,89,83,72,92,88,85,83,75,77,69,87,56,88,72,86,78,77,88,79,74,74,70,68,73,71,86,77,77,81,89,78,60,79,63,102,75,79,80,77,77,85,80,77,79,79,92,74,77,59,74,75,79,70,82,74,61,76,71,80,75,76,91,78,78,63,90,73,78,83,68,73,84,71,61,58,80,63,73,72,77,85,77,66,78,66,71,67,86,69,96,83,81,70,74,86,73,72,84,79,72,81,75,74,70,87,81,60,83,70,78,89,77,69,85,76,75,93,67,85,61,91,83,74,73,68,83,82,75,93,86,77,73,85,77,70,75,71,78,65,60,90,71,63,78,80,79,85,76,80,61,84,74,69,80,70,94,84,70,79,78,69,98,78,76,76,98,78,76,82,83,85,65,66,70,66,77,82,64,88,91,94,70,87,74,69,83,67,77,61,75,68,73,84,82,74,78,81,87,80,80,75,70,74,76,89,73,71,83,83,65,69,84,72,81,72,60,72,59,72,79,72,81,65,71,80,75,76,78,75,74,98,77,89,84,71,85,88,89,83,78,82,71,78,64,77,76,75,71,79,75,76,88,85,61,80,62,83,65,70,78,75,75,65,82,87,70,78,78,72,82,62,81,81,67,87,83,85,62,60,84,66,69,79,69,77,77,66,85,78,78,61,97,77,73,72,75,88,81
