# Supplementary material for: Poisson pre-processing of nonstationary photonic signals: Signals with equality between mean and variance
Source: PLoS One. 2017 Dec 7;12(12):e0188622. doi: 10.1371/journal.pone.0188622 (PMC5720749; doi:10.1371/journal.pone.0188622)
Supplement: S1 Dataset — (ZIP) [file pone.0188622.s001.zip › data/model/mungs_model/model_mungs_02_35.dat]

66,73,80,82,79,73,59,69,83,84,66,83,64,86,86,69,76,78,65,79,83,97,73,70,72,84,75,82,81,58,86,80,84,77,83,78,74,65,73,63,71,81,77,77,77,88,68,74,78,68,77,76,63,76,78,73,66,75,74,89,77,80,72,71,74,79,70,76,91,74,82,67,60,70,84,78,74,85,74,78,61,72,71,76,61,72,60,92,80,81,71,79,71,61,83,69,74,78,71,79,95,78,82,81,75,80,76,75,86,74,62,79,72,91,87,91,73,79,79,70,92,91,89,81,61,73,80,72,73,99,70,86,69,73,75,88,89,75,82,76,91,81,79,79,72,83,86,86,92,85,70,76,71,74,78,80,80,74,69,92,72,87,60,85,60,71,95,77,64,75,82,77,94,72,78,62,77,71,72,70,77,83,75,76,78,70,77,81,78,77,84,77,76,76,89,68,79,73,67,81,77,64,66,66,79,99,101,77,76,90,58,79,72,87,79,82,84,74,82,81,73,75,86,78,72,77,86,75,69,84,68,68,65,72,54,83,66,77,85,77,72,88,83,64,76,78,64,77,72,76,92,77,69,65,74,73,77,77,67,70,64,89,67,76,74,77,69,91,69,86,58,62,68,73,90,79,82,74,67,68,70,78,67,67,72,80,62,78,77,80,62,65,76,68,78,69,92,77,70,73,70,72,73,88,76,94,79,93,79,73,83,81,82,79,80,73,80,73,66,62,88,76,85,79,86,74,60,81,75,88,68,74,69,76,85,72,87,90,72,71,96,73,71,91,63,84,88,90,82,71,74,80,73,71,80,62,83,68,84,88,53,76,64,84,65,68,82,71,73,68,75,76,87,80,72,85,59,69,70,77,90,80,75,75,77,71,75,70,87,70,90,74,87,79,88,83,71,90,77,94,87,88,82,78,64,80,82,95,84,81,76,73,69,62,69,73,81,84,86,84,62,74,72,69,84,73,58,64,84,72,86,74,60,89,87,65,84,78,67,69,86,74,85,62,78,78,85,83,93,74,52,68,74,87,78,70,69,74,85,82,59,71,81,74,89,77,86,79,79,78,71,80,85,70,76,83,72,70,99,76,84,71,77,79,73,84,61,94,94,68,86,71,93,71,90,66,73,93,79,84,62,83,73,79,71,72,79,82,88,67,69,79,77,65,83,82,67,85,77,86,91,84,66,96,72,84,72,73,67,79,72,69,63,74,83,78,91,67,82,69,84,76,84,83,66,65,83,77,75,74,83,88,79,68,58,107,77,76,80,68,77,72,74,76,70,83,79,58,70,63,92,74,79,65,68,79,74,77,84,68,76,65,80,83,86,71,72,96,73,92,102,83,77,75,81,69,62,64,84,84,64,84,61,64,69,71,80,76,76,86,86,82,82,75,93,83,63,83,90,78,81,73,95,77,99,77,73,69,76,70,90,76,82,81,71,91,89,78,81,81,73,91,78,72,74,68,69,69,73,84,70,86,99,78,78,90,63,66,69,63,60,69,84,70,71,78,73,78,78,71,88,87,93,85,91,78,61,73,72,89,61,78,95,67,81,77,83,77,67,62,59,63,70,77,84,62,73,76,78,81,74,85,87,68,81,75,84,72,79,87,64,99,69,83,89,76,88,83,79,81,69,70,75,75,79,82,64,79,70,61,90,81,75,79,88,74,84,85,78,77,84,75,89,75,85,79,64,75,84,70,78,74,87,95,66,84,87,59,84,71,74,73,64,79,82,73,90,75,75,98,58,91,77,83,85,74,79,71,77,80,75,62,89,69,68,69,80,70,75,72,72,84,76,64,90,63,78,89,77,85,70,80,79,80,66,79,79,86,81,89,76,73,74,77,63,69,67,89,90,83,93,66,70,71,77,89,69,96,79,77,97,70,71,47,80,95,79,67,78,83,76,78,76,84,70,80,72,72,86,67,59,79,91,77,71,72,79,80,68,84,73,77,70,69,85,77,85,77,69,77,70,79,88,90,72,77,75,77,85,67,77,98,74,67,75,88,82,75,81,61,81,76,94,72,85,73,65,83,80,71,77,76,79,84,65,83,81,82,64,77,86,75,56,80,84,66,82,60,75,75,75,80,88,70,83,87,89,77,88,84,78,84,99,81,77,87,81,69,75,73,67,79,79,78,68,69,71,93,72,64,78,82,75,59,63,75,81,84,93,76,79,81,88,77,73,88,87,90,71,72,77,77,68,84,78,84,85,72,92,86,83,66,77,71,74,68,72,83,75,82,66,68,70,59,76,73,68,67,95,87
