# Supplementary material for: Poisson pre-processing of nonstationary photonic signals: Signals with equality between mean and variance
Source: PLoS One. 2017 Dec 7;12(12):e0188622. doi: 10.1371/journal.pone.0188622 (PMC5720749; doi:10.1371/journal.pone.0188622)
Supplement: S1 Dataset — (ZIP) [file pone.0188622.s001.zip › data/model/mungs_model/model_mungs_02_36.dat]

76,72,84,70,87,78,60,91,77,75,84,58,83,69,73,68,75,76,78,68,81,81,63,80,70,87,96,78,77,74,82,77,78,70,77,80,90,69,87,67,61,68,80,89,98,71,98,89,71,64,76,82,63,74,83,93,62,80,72,79,81,75,94,66,73,76,69,76,66,72,78,69,70,72,73,55,97,86,70,72,79,71,94,77,86,80,78,71,69,82,75,61,76,87,80,82,75,85,80,86,71,60,64,76,86,64,100,77,76,72,99,61,65,70,75,65,84,90,90,67,59,72,74,70,82,67,69,80,100,69,74,73,68,77,81,73,84,80,79,75,71,76,97,73,81,83,73,72,73,73,81,77,73,70,77,81,74,67,75,65,71,59,70,71,73,87,78,77,76,72,83,76,94,81,86,66,78,74,67,74,76,89,74,73,64,70,88,70,80,96,81,76,64,83,74,71,87,74,77,79,83,72,74,86,65,85,69,81,89,74,82,58,79,83,74,67,76,72,69,74,73,78,72,88,79,73,69,80,75,81,99,75,82,81,78,76,79,78,72,78,78,61,92,76,89,70,81,90,73,69,71,83,83,66,67,76,81,79,74,62,77,75,83,83,81,78,66,64,77,84,92,79,86,85,83,81,78,63,56,73,80,65,69,73,66,79,82,63,81,89,57,88,85,70,91,83,73,99,74,95,82,81,96,90,103,65,76,83,76,76,81,67,86,76,77,69,62,82,85,90,67,79,74,77,72,77,72,87,72,89,64,57,73,94,73,85,76,69,69,95,83,70,71,69,74,80,69,75,68,80,74,74,80,69,68,74,62,72,69,75,103,67,80,78,96,75,86,64,81,82,77,77,76,84,80,68,66,76,89,85,75,73,80,80,75,76,82,69,83,81,80,86,69,78,96,68,75,65,81,72,72,81,77,76,66,85,73,64,83,72,86,87,79,88,68,83,84,81,89,69,70,80,70,87,82,78,73,93,81,91,77,70,75,89,79,59,88,72,72,60,78,74,75,62,61,76,71,50,58,85,63,71,71,68,79,72,86,82,76,63,75,66,79,82,76,76,87,54,85,63,76,88,75,77,68,63,88,67,70,73,84,64,71,70,51,66,76,79,83,77,82,84,91,68,74,89,81,94,80,71,80,76,87,74,67,67,60,80,73,77,75,82,89,80,65,91,76,68,80,65,80,70,86,70,83,75,84,70,76,61,63,71,74,85,84,84,101,74,76,85,77,86,87,76,88,65,76,89,67,86,77,74,52,81,79,76,85,77,84,61,77,68,57,75,74,75,71,97,75,65,80,74,82,78,77,66,92,83,74,82,64,82,79,95,79,88,88,78,68,97,93,70,93,74,78,77,60,80,72,70,86,76,78,79,62,75,68,71,87,74,83,64,68,79,80,74,89,71,89,99,80,61,69,82,90,77,86,83,79,71,72,75,82,79,73,91,78,84,76,69,86,72,83,71,64,69,67,91,80,67,91,69,65,78,75,80,77,83,67,88,59,81,80,68,74,61,76,73,69,68,91,93,81,87,80,73,67,87,68,69,77,86,71,68,68,96,74,80,81,69,79,72,94,84,76,83,89,73,59,68,84,86,85,78,80,72,83,59,92,79,83,63,83,86,70,89,62,78,72,83,69,75,71,73,86,79,75,80,83,64,83,56,90,72,81,74,86,93,74,87,69,80,63,78,66,74,66,93,71,49,73,72,79,74,84,89,76,76,80,82,71,88,83,74,74,84,76,73,72,76,74,69,83,70,80,74,82,86,69,78,61,71,70,81,68,94,79,74,76,70,67,89,73,59,60,80,76,71,74,85,77,91,80,83,78,73,68,86,87,83,72,66,75,88,88,68,77,72,87,78,83,71,83,79,76,72,79,57,80,78,71,65,76,57,75,75,89,81,79,88,72,68,89,70,83,71,80,62,57,75,65,84,83,66,71,84,81,80,68,75,58,71,74,67,71,84,87,73,88,72,72,86,75,85,73,82,83,75,84,72,74,77,84,61,83,98,79,68,76,84,82,83,68,68,77,102,55,83,72,60,79,79,74,73,85,81,89,63,79,86,72,75,90,77,80,81,73,80,61,73,75,90,60,73,71,83,62,82,81,80,76,83,88,90,95,72,73,79,98,72,68,75,72,82,77,69,82,87,71,80,86,64,54,64,87,97,86,92,72,71,73,81,81,66,76,62,62,91,72,62,73,89,78,85,77,74,86,93,80,95,83,82,67,85,75,82,77,79,66,88,75,61,82,67,71,88,67,74,85,78
