# Supplementary material for: Poisson pre-processing of nonstationary photonic signals: Signals with equality between mean and variance
Source: PLoS One. 2017 Dec 7;12(12):e0188622. doi: 10.1371/journal.pone.0188622 (PMC5720749; doi:10.1371/journal.pone.0188622)
Supplement: S1 Dataset — (ZIP) [file pone.0188622.s001.zip › data/model/mungs_model/model_mungs_02_37.dat]

79,80,83,77,89,84,73,77,79,77,93,87,80,60,77,71,83,80,80,83,73,74,63,84,80,69,62,88,73,79,70,77,87,74,73,77,79,79,65,74,88,98,91,75,83,81,58,86,85,85,77,80,81,65,74,70,90,63,75,86,80,82,80,85,88,80,68,70,84,82,82,67,73,61,79,76,73,81,71,89,64,87,70,86,88,78,90,64,66,76,81,64,69,86,77,83,69,103,75,84,73,82,78,85,82,80,93,75,73,76,92,82,77,65,90,80,76,85,82,84,67,77,85,59,90,84,77,59,67,64,82,75,72,81,86,78,69,66,80,86,71,73,86,73,65,92,73,71,75,67,73,80,79,87,86,83,84,87,84,78,85,79,91,80,85,83,86,80,81,81,91,71,64,66,53,86,64,71,73,77,77,81,66,87,79,76,61,84,93,86,79,86,82,83,72,79,81,74,73,71,76,83,79,79,84,75,77,80,89,73,73,70,84,71,86,75,75,58,86,80,70,82,93,76,65,88,86,84,80,71,75,54,76,90,74,61,82,79,88,101,86,71,80,86,85,72,80,77,79,86,91,71,87,79,74,83,69,88,74,74,77,73,81,77,78,83,89,78,83,81,74,87,82,66,89,80,61,64,78,67,101,70,90,77,79,81,88,70,77,70,77,74,67,72,77,75,80,95,80,70,72,71,81,71,78,77,70,91,69,107,77,67,73,80,74,81,80,87,71,90,85,85,77,69,65,79,89,62,75,85,77,97,79,94,78,60,60,88,68,80,63,82,77,76,78,78,93,87,81,78,78,88,68,82,64,71,70,83,82,66,72,78,75,85,76,61,61,59,90,77,76,85,67,63,75,79,74,87,81,72,87,71,82,72,78,90,75,88,76,81,83,71,88,98,83,72,93,80,87,84,69,66,70,85,76,81,90,90,85,77,83,95,73,76,64,86,86,90,78,84,76,75,92,92,95,77,77,75,96,82,68,82,64,76,89,77,83,77,76,60,85,66,94,79,97,79,87,97,70,64,86,80,83,83,70,76,75,87,60,77,65,87,93,106,82,83,85,71,85,64,70,98,86,82,76,72,81,81,75,59,67,80,84,68,77,84,75,81,80,80,88,84,79,81,64,72,83,89,80,70,73,66,89,79,74,87,80,66,76,68,85,88,73,73,75,85,64,68,73,84,72,81,75,77,84,75,84,81,70,82,100,71,80,76,74,92,63,82,64,81,75,78,73,71,94,64,97,91,80,84,83,83,80,82,74,77,80,74,87,78,96,89,83,78,91,74,75,72,81,74,71,82,65,89,72,93,82,86,77,82,92,73,84,54,86,70,98,79,75,78,67,84,67,80,76,88,68,74,78,75,87,77,70,84,77,90,75,78,91,70,69,85,64,69,67,91,96,87,91,73,90,73,69,70,65,78,71,71,68,80,78,104,58,68,67,62,76,93,89,86,57,78,72,88,80,81,90,81,75,83,77,82,70,88,81,64,69,76,77,69,86,76,74,87,83,68,57,79,68,86,76,71,74,74,83,75,65,89,68,83,83,77,97,82,60,67,71,75,73,72,96,68,76,82,81,92,70,90,79,73,83,74,68,71,91,85,69,84,72,82,77,71,82,80,79,83,65,73,85,86,74,64,92,80,63,87,76,77,82,80,95,68,74,80,80,63,80,72,91,81,67,72,84,74,100,75,74,87,69,77,73,76,74,76,82,76,79,70,74,74,83,73,79,77,76,66,71,81,61,73,82,80,66,69,84,74,78,64,58,77,93,80,88,80,51,85,75,71,90,67,69,77,81,88,57,81,83,73,75,75,69,78,85,78,88,92,68,84,89,71,89,85,82,69,87,83,97,82,82,69,77,80,72,73,76,82,69,77,59,72,66,88,68,78,61,67,81,86,90,80,85,70,88,85,87,86,77,64,64,76,69,72,72,71,86,85,67,87,77,74,81,82,73,66,76,75,72,75,74,70,71,85,70,88,72,68,91,81,76,70,73,77,74,74,88,63,86,73,78,61,74,70,86,74,80,74,67,79,81,79,89,81,67,74,85,69,70,78,77,67,65,75,79,59,76,72,64,85,70,82,76,77,85,84,79,77,64,98,81,60,83,89,77,83,82,68,72,82,84,81,72,78,80,84,63,61,70,73,84,80,85,61,81,79,87,83,78,83,57,74,84,72,80,70,87,75,66,65,71,85,83,86,95,81,66,86,75,52,77,73,72,78,80,86,65,84,67,70,78,82,88,74,73,76,62,53,62,81,85,77
