# Supplementary material for: Poisson pre-processing of nonstationary photonic signals: Signals with equality between mean and variance
Source: PLoS One. 2017 Dec 7;12(12):e0188622. doi: 10.1371/journal.pone.0188622 (PMC5720749; doi:10.1371/journal.pone.0188622)
Supplement: S1 Dataset — (ZIP) [file pone.0188622.s001.zip › data/model/mungs_model/model_mungs_02_38.dat]

81,78,70,83,69,78,78,79,67,93,74,69,103,79,87,52,52,73,76,85,51,80,74,74,93,82,71,74,73,71,101,85,67,88,88,59,61,66,86,66,96,60,78,83,87,76,68,75,116,65,66,63,98,85,101,82,83,76,74,84,72,76,78,97,90,70,69,60,77,71,70,90,69,67,77,79,80,70,105,76,86,70,81,79,76,70,77,68,81,84,85,79,66,78,79,76,76,64,91,57,80,79,91,64,82,87,79,60,88,69,80,81,85,72,79,70,73,77,87,86,84,76,92,78,82,61,84,75,63,63,90,74,66,70,91,72,80,75,68,83,75,76,81,71,82,84,76,70,75,80,85,86,80,63,61,76,74,61,72,99,88,81,79,77,86,67,78,89,66,81,58,67,95,78,79,81,80,78,76,83,79,78,75,86,71,87,84,78,87,89,66,87,74,88,79,87,84,97,80,68,68,77,93,65,89,73,76,86,85,64,71,75,86,86,68,67,63,79,81,92,80,70,66,78,86,82,101,81,64,70,83,73,79,73,87,84,79,74,63,92,71,81,79,80,83,80,73,84,67,80,80,75,83,81,72,74,66,67,71,71,86,88,85,71,79,85,68,78,81,76,64,82,89,79,70,67,80,65,62,67,85,75,71,87,72,72,76,75,51,73,67,93,72,72,88,77,76,54,76,82,67,76,79,90,80,81,86,68,78,87,84,66,80,66,65,70,72,88,72,82,77,73,86,69,74,71,86,78,76,78,65,71,71,74,74,68,74,102,66,89,54,79,74,73,88,81,82,71,64,70,75,67,70,81,64,76,86,80,75,78,68,76,80,73,78,84,72,75,77,92,72,82,76,68,75,82,85,59,62,59,79,75,83,64,93,72,76,75,84,75,95,69,93,81,67,69,84,67,74,96,74,83,72,90,81,92,83,66,89,78,67,85,66,78,85,83,83,70,78,88,79,71,84,71,67,78,84,82,74,86,75,76,74,87,90,75,76,69,66,74,74,80,88,68,81,67,71,74,88,82,73,73,94,78,78,79,86,91,77,82,69,90,77,74,58,86,92,72,76,89,76,84,85,72,72,92,81,69,78,80,87,87,75,81,68,67,93,88,85,76,73,81,84,89,61,74,77,77,84,67,87,68,57,72,67,78,66,92,81,71,82,76,70,79,97,73,78,66,68,80,76,77,76,81,94,70,82,80,70,81,78,72,77,87,93,73,82,84,86,76,78,84,75,87,81,82,80,70,64,64,84,74,77,80,71,86,78,91,75,77,80,73,73,82,69,76,79,82,52,68,83,86,75,66,73,70,67,84,80,82,63,66,90,70,79,82,82,74,68,86,86,97,81,79,69,86,83,64,66,87,75,73,72,83,87,82,70,80,92,80,78,85,81,78,69,82,73,78,92,64,99,62,76,80,68,83,73,76,83,73,85,73,73,75,81,75,69,77,78,73,59,81,82,86,63,74,86,75,89,72,74,90,103,84,70,68,77,88,75,77,67,53,80,75,67,81,81,86,64,69,71,77,67,86,86,88,69,71,84,68,76,82,69,80,77,71,74,90,88,80,79,74,72,85,81,70,76,77,81,67,71,91,82,75,75,89,81,70,74,81,73,78,74,65,88,79,72,79,83,74,76,67,68,70,71,87,71,75,50,74,83,84,94,63,67,82,85,79,88,81,74,71,64,99,73,83,76,78,74,55,75,79,61,69,81,88,72,78,78,66,72,85,65,76,108,77,78,82,87,64,86,86,74,68,73,74,71,86,79,68,68,54,68,63,89,72,71,69,71,79,78,85,74,72,78,76,76,73,63,71,73,66,75,95,69,81,77,91,101,68,82,68,77,96,77,83,84,83,79,98,72,74,77,56,69,69,75,94,82,69,86,72,82,83,94,72,75,74,82,80,65,70,76,83,55,88,81,66,79,68,80,75,78,76,86,74,76,83,69,73,75,78,76,104,84,70,67,81,67,72,83,92,82,82,69,71,73,88,82,94,77,83,88,81,87,68,72,86,88,91,71,91,69,69,86,93,64,68,61,67,77,77,70,93,83,80,85,72,81,77,79,85,71,79,77,82,73,62,68,69,79,73,73,94,83,69,82,65,74,67,81,82,82,85,74,64,92,76,89,83,80,82,62,78,65,84,71,78,95,76,70,94,85,83,65,73,80,81,89,76,85,91,75,92,61,92,85,82,71,89,69,95,79,76,87,72,86,98,63,71,75,92,75,90,89,86,74,73,86,88,75,78,79,69,66,66,83,82,78,86
