# Supplementary material for: Poisson pre-processing of nonstationary photonic signals: Signals with equality between mean and variance
Source: PLoS One. 2017 Dec 7;12(12):e0188622. doi: 10.1371/journal.pone.0188622 (PMC5720749; doi:10.1371/journal.pone.0188622)
Supplement: S1 Dataset — (ZIP) [file pone.0188622.s001.zip › data/model/mungs_model/model_mungs_02_39.dat]

79,84,93,74,86,70,56,80,68,96,81,75,92,85,73,89,75,73,82,63,93,75,79,78,69,71,74,70,70,79,90,76,79,84,75,71,100,76,78,82,59,79,80,68,86,92,72,70,92,68,62,53,81,85,88,69,86,62,72,78,80,96,71,75,61,79,104,62,77,93,60,76,72,80,73,77,73,70,70,82,71,72,79,79,81,73,65,83,87,77,70,76,87,78,76,70,86,62,78,67,80,79,92,97,88,78,87,73,87,69,79,97,83,69,89,73,94,94,82,65,83,71,84,75,69,85,97,92,73,67,87,82,69,68,70,94,66,87,83,78,79,70,82,61,70,87,63,87,91,68,79,67,72,68,63,67,78,80,65,80,82,76,70,97,67,80,86,74,73,74,94,80,89,85,69,72,85,82,75,64,81,70,78,78,89,63,72,77,79,94,77,73,77,88,67,84,92,80,61,90,81,78,93,54,75,79,64,83,71,81,81,74,80,79,105,82,67,77,72,75,70,68,68,75,64,62,85,85,89,77,79,66,79,83,69,73,72,89,67,84,80,72,83,82,81,58,87,92,80,57,70,95,79,76,93,77,69,79,85,80,89,67,79,75,92,72,96,83,79,68,87,65,79,79,76,79,82,81,71,70,60,77,61,73,86,85,84,73,69,75,94,73,82,67,71,81,79,78,90,77,63,63,76,84,59,75,75,75,86,70,80,108,75,91,70,82,66,78,83,75,88,78,70,75,81,72,75,82,87,71,58,80,88,68,64,66,67,75,77,75,80,86,84,64,74,70,85,92,79,87,54,69,78,67,65,91,75,77,65,83,80,69,76,81,79,75,80,69,93,67,64,87,79,84,72,83,61,91,84,96,76,88,77,69,90,79,69,81,98,80,61,90,89,87,81,69,89,89,75,77,88,62,77,98,74,95,75,82,71,84,68,78,77,92,73,89,79,73,82,73,59,73,79,72,86,76,67,74,79,84,77,69,69,82,72,87,77,82,70,76,80,74,81,60,84,71,69,68,74,77,71,79,81,89,80,81,72,73,70,67,69,77,79,89,75,68,72,78,73,78,77,89,56,76,79,70,83,70,69,70,86,65,75,79,69,91,74,65,85,69,90,60,57,66,87,75,79,88,69,79,81,98,96,89,75,73,86,69,77,86,56,61,79,58,66,76,66,82,84,77,76,88,75,79,80,82,88,81,74,78,74,83,100,77,86,81,75,75,82,68,80,59,67,68,81,82,80,76,77,89,64,84,68,70,71,93,88,79,78,85,90,80,80,72,77,75,72,79,63,84,73,71,72,86,71,65,74,90,83,79,71,89,79,73,76,88,76,74,72,80,69,81,65,84,73,78,84,97,77,67,62,69,66,73,79,67,91,86,83,65,73,77,72,77,91,80,67,87,89,91,76,70,68,67,75,61,85,75,81,82,77,75,57,94,73,76,74,89,69,70,72,97,76,72,73,79,72,89,85,74,84,87,73,73,69,86,78,80,73,70,93,86,73,82,89,71,75,79,68,78,57,82,76,82,77,81,75,85,62,80,79,71,86,79,62,81,75,86,90,93,94,78,80,76,88,68,59,70,84,81,80,79,84,77,62,77,80,66,68,95,68,78,60,85,87,78,71,92,92,81,88,73,95,78,67,93,91,74,70,74,85,90,65,70,83,69,90,75,89,68,79,85,68,62,88,78,66,98,88,67,79,74,76,107,94,87,77,84,83,75,73,67,75,84,94,72,74,79,75,77,91,86,70,72,83,78,76,91,59,77,68,77,71,72,65,83,81,83,91,83,83,71,71,88,87,82,91,90,86,71,86,66,80,82,91,78,77,81,73,73,69,73,62,72,65,90,73,79,64,62,79,65,78,72,86,79,69,70,91,79,64,91,74,68,63,71,99,68,84,79,80,82,78,73,98,72,74,72,94,89,58,71,91,93,79,69,63,73,75,72,80,64,66,92,69,64,85,92,72,80,85,83,100,74,86,68,80,80,91,79,87,74,85,90,76,89,82,66,76,66,73,85,70,70,73,73,86,81,98,64,92,75,80,69,76,76,79,71,72,75,66,74,72,85,79,76,67,83,55,79,84,88,70,74,84,97,87,79,71,71,69,70,69,86,71,71,81,81,63,70,85,81,76,57,82,78,78,73,78,90,93,70,79,76,68,69,95,89,77,74,63,72,82,71,77,71,79,56,81,82,71,77,74,80,88,83,90,70,74,74,78,73,80,70,71,79,72,79,67,74,72,82,83,85,93,77,72,73,71,77
