# Supplementary material for: Poisson pre-processing of nonstationary photonic signals: Signals with equality between mean and variance
Source: PLoS One. 2017 Dec 7;12(12):e0188622. doi: 10.1371/journal.pone.0188622 (PMC5720749; doi:10.1371/journal.pone.0188622)
Supplement: S1 Dataset — (ZIP) [file pone.0188622.s001.zip › data/model/mungs_model/model_mungs_02_4.dat]

82,77,71,89,66,83,72,70,84,97,76,72,60,81,77,67,79,71,75,76,68,89,78,70,72,74,70,72,67,81,77,68,70,71,94,82,67,73,82,88,80,84,79,72,84,74,81,70,74,72,88,71,96,69,80,76,81,71,78,75,92,75,86,83,90,80,71,90,70,85,67,86,76,77,61,76,86,67,88,80,60,71,88,73,85,72,81,70,72,78,80,72,80,83,91,59,71,76,72,67,79,73,79,71,66,83,82,69,77,65,91,68,76,78,85,76,70,70,73,72,91,71,85,77,75,68,63,75,73,86,77,56,73,67,72,81,70,64,79,83,86,69,72,82,84,70,75,88,81,85,69,78,72,89,89,65,88,83,80,80,81,71,75,80,82,75,70,68,83,84,94,63,65,76,75,68,56,89,74,80,78,80,85,70,80,82,77,90,72,73,71,63,74,67,72,67,88,82,75,80,83,82,70,71,80,73,75,86,72,84,55,74,89,74,69,72,89,71,75,99,87,88,78,80,60,90,79,94,72,82,72,82,79,87,70,72,65,91,74,76,88,82,82,85,79,73,73,85,76,70,73,80,77,71,77,89,79,91,72,82,73,76,76,78,83,82,73,98,50,81,63,83,91,76,81,72,80,77,88,74,75,75,77,94,79,90,82,75,75,74,91,76,57,77,81,93,76,86,85,96,65,77,83,82,78,82,75,70,80,90,77,78,86,83,72,71,81,73,80,91,71,66,81,85,71,65,80,75,73,62,77,86,60,79,91,83,93,88,72,83,75,67,75,80,63,83,74,90,70,70,83,93,83,76,85,89,69,73,77,84,71,79,81,74,72,65,78,86,71,90,76,95,59,75,85,67,58,67,90,55,81,76,96,89,71,88,65,74,86,89,84,70,79,82,70,91,58,71,82,82,68,71,79,92,70,77,82,68,81,64,76,78,70,94,86,87,76,77,66,86,80,84,59,91,83,80,64,76,98,84,100,75,77,70,76,73,69,84,79,71,66,70,66,66,73,78,67,68,77,79,76,81,74,71,87,78,66,80,80,91,85,70,68,82,81,93,72,82,87,76,84,86,62,84,79,92,69,67,82,59,82,85,70,72,79,75,88,70,81,67,77,66,70,79,70,86,81,79,74,71,71,86,61,85,85,87,58,74,71,84,70,85,81,75,64,88,70,84,76,67,80,84,81,78,66,58,81,75,78,60,82,89,73,69,86,76,76,89,86,66,88,74,96,89,73,92,95,68,79,77,82,77,81,83,72,94,81,73,90,84,77,70,61,81,76,90,88,76,60,69,69,56,74,67,77,69,77,78,81,88,65,81,67,71,70,71,78,64,74,86,85,84,65,75,73,72,78,82,82,91,75,82,70,71,62,73,83,78,74,82,92,68,85,81,90,83,82,79,82,85,82,67,74,103,80,77,86,77,86,68,76,80,83,83,76,78,78,86,54,77,70,73,68,88,74,92,86,93,79,77,87,82,66,74,75,68,78,82,70,73,78,71,74,100,77,83,76,67,82,68,97,64,67,72,68,83,78,74,64,71,84,86,72,68,76,100,82,86,64,63,73,74,71,60,88,73,70,73,75,89,83,94,81,77,70,71,70,74,68,90,71,75,69,81,82,80,94,72,69,91,63,72,85,60,83,75,76,86,81,87,67,62,73,80,75,77,74,77,76,68,78,75,71,76,69,77,88,74,62,71,63,82,75,82,86,70,67,68,76,71,97,92,85,75,74,83,87,75,62,61,70,65,73,67,95,79,72,70,79,87,77,94,71,58,77,84,74,82,63,71,73,85,85,96,65,75,69,78,72,70,80,72,82,79,68,78,65,82,85,75,85,103,83,82,88,89,75,94,84,62,74,73,80,67,89,94,72,59,77,65,92,83,72,76,86,87,72,91,83,78,75,77,85,81,73,75,68,79,85,68,91,96,72,87,92,91,77,75,68,81,76,79,70,77,75,72,73,70,73,64,71,80,77,75,68,64,75,73,74,84,84,69,69,66,66,79,75,97,62,80,76,83,80,78,85,68,66,72,79,76,71,77,64,81,75,90,82,69,76,94,76,79,74,65,84,80,83,73,73,63,74,75,76,63,68,72,78,74,82,83,70,86,89,71,82,83,81,73,63,83,66,83,75,77,62,86,71,76,65,84,86,92,86,80,70,82,98,76,78,94,73,75,67,96,78,60,73,89,74,90,76,68,66,65,95,65,86,74,72,85,70,71,74,75,79,64,86,85,86,89,94,93,80,75,72,87,66,56,78,86
