# Supplementary material for: Poisson pre-processing of nonstationary photonic signals: Signals with equality between mean and variance
Source: PLoS One. 2017 Dec 7;12(12):e0188622. doi: 10.1371/journal.pone.0188622 (PMC5720749; doi:10.1371/journal.pone.0188622)
Supplement: S1 Dataset — (ZIP) [file pone.0188622.s001.zip › data/model/mungs_model/model_mungs_02_40.dat]

78,61,99,84,70,81,71,93,87,72,74,85,69,70,78,89,90,74,84,70,69,75,78,83,70,64,70,91,76,81,86,74,74,82,86,66,91,84,71,80,75,77,68,68,84,67,79,87,82,69,99,79,71,78,82,66,64,71,77,54,84,73,91,67,63,68,80,83,77,60,81,73,79,75,76,56,82,88,63,85,80,74,90,69,65,80,79,89,72,75,76,79,77,88,78,97,71,71,79,64,70,62,73,76,96,68,89,75,65,98,60,74,89,76,81,68,79,84,69,107,81,91,73,101,79,84,80,62,85,80,91,89,87,78,76,86,74,79,85,66,91,71,88,74,75,75,74,68,73,70,81,90,77,78,66,66,78,85,84,79,58,93,87,91,78,61,82,69,90,67,99,72,79,73,71,75,68,67,72,67,72,85,68,76,77,86,82,84,83,67,60,78,69,81,77,74,72,81,78,66,92,79,70,71,87,86,78,79,81,75,74,79,82,93,75,68,81,85,89,73,83,75,75,84,69,87,89,66,81,67,74,76,82,68,68,73,84,93,73,83,90,77,88,69,76,72,86,85,69,89,80,79,89,72,88,77,90,86,73,86,71,78,87,88,77,73,71,77,68,69,82,94,75,82,73,70,66,70,73,66,87,97,78,79,82,83,69,74,63,73,79,81,69,83,61,96,72,72,88,91,95,72,74,64,80,77,92,68,94,73,81,77,74,79,67,93,70,76,71,77,85,72,71,104,73,81,72,80,78,78,73,69,73,76,70,58,88,78,54,83,78,83,73,88,73,82,82,72,65,75,79,73,82,76,81,84,61,71,76,71,91,68,64,86,75,76,63,77,84,85,88,87,77,82,83,75,64,86,80,71,70,72,79,75,74,72,81,71,82,72,79,57,73,55,74,90,77,77,80,80,75,68,85,69,82,61,85,76,88,87,75,61,70,87,72,79,77,71,80,67,68,79,96,103,85,73,80,83,90,70,84,54,65,80,63,87,68,77,84,87,80,72,74,71,68,71,85,63,90,78,94,78,79,66,71,71,79,70,84,79,89,86,75,84,80,76,96,80,72,81,76,75,79,78,78,65,79,76,76,80,88,90,76,81,71,68,75,88,90,71,84,86,74,81,61,78,74,70,72,80,68,77,77,74,72,85,66,73,76,82,80,66,78,76,76,69,75,90,99,75,76,77,65,97,66,69,72,87,72,72,77,71,77,72,87,73,89,78,77,68,95,93,87,68,67,78,76,67,77,84,77,77,79,79,80,70,91,69,88,74,73,79,74,69,87,73,95,68,87,92,83,72,84,94,74,83,74,69,73,92,90,71,72,76,85,74,59,64,83,74,97,71,107,87,63,84,83,68,74,69,92,71,58,77,76,64,89,81,65,65,66,80,76,69,59,69,73,64,82,73,78,69,71,74,83,71,81,93,78,81,74,64,87,82,75,81,79,88,80,88,87,79,85,78,87,78,77,68,71,86,66,75,63,65,59,78,82,72,69,93,69,74,74,81,67,58,88,89,77,75,66,72,72,82,76,69,63,70,82,75,69,68,66,87,72,77,72,75,83,75,64,81,82,88,86,89,72,72,70,75,74,64,78,80,63,73,59,79,96,86,81,80,76,86,65,81,77,80,89,94,82,66,74,90,76,83,81,82,66,71,75,84,73,94,96,88,75,77,77,87,62,80,74,70,76,79,77,81,67,90,65,72,75,83,82,88,82,91,82,77,81,78,81,85,79,85,76,105,80,78,73,83,71,80,74,68,85,74,84,81,69,90,86,82,88,85,70,73,76,82,85,74,86,77,81,79,74,88,87,74,64,76,92,63,81,82,78,71,68,87,73,72,86,82,87,62,78,74,97,75,67,69,71,74,78,90,68,88,81,71,58,69,74,74,89,100,83,74,84,70,82,67,78,64,74,79,73,66,77,76,72,93,66,93,75,91,72,78,96,67,68,80,87,83,64,74,86,75,81,87,79,80,87,78,79,71,75,72,66,67,77,69,87,66,72,70,78,82,80,88,85,79,90,66,68,76,94,88,69,71,82,74,85,70,61,60,68,82,59,94,63,72,73,80,77,77,91,73,82,82,80,75,76,75,68,84,63,70,83,86,82,73,79,73,92,85,76,65,73,75,77,84,65,59,80,92,83,80,81,67,81,77,91,72,79,68,83,75,87,77,80,83,69,82,82,85,81,81,81,82,87,72,79,82,68,77,70,73,72,74,85,72,79,67,85,73,93,77,66,77,60,83,79,80,72,94,90,80,81,79
