# Supplementary material for: Poisson pre-processing of nonstationary photonic signals: Signals with equality between mean and variance
Source: PLoS One. 2017 Dec 7;12(12):e0188622. doi: 10.1371/journal.pone.0188622 (PMC5720749; doi:10.1371/journal.pone.0188622)
Supplement: S1 Dataset — (ZIP) [file pone.0188622.s001.zip › data/model/mungs_model/model_mungs_02_41.dat]

81,81,73,67,96,81,77,82,88,51,92,76,75,73,80,83,74,78,89,79,75,85,76,53,75,82,82,73,84,85,68,66,75,76,69,84,72,93,77,91,65,81,80,79,65,82,75,80,93,81,72,79,79,68,76,63,71,89,70,80,88,75,63,85,66,82,83,84,79,54,63,80,63,74,86,78,74,72,72,89,73,100,79,89,78,81,65,74,65,77,72,81,77,89,82,63,100,65,67,92,83,85,75,86,90,90,67,53,71,85,78,93,57,72,95,78,90,79,65,73,92,60,88,90,86,84,86,88,82,89,75,80,91,78,100,80,78,84,73,69,68,90,85,77,86,85,77,84,81,79,77,70,75,86,76,79,89,83,74,102,59,80,71,81,66,78,65,85,70,85,62,69,107,88,76,79,79,68,81,96,75,86,81,77,73,93,79,67,83,73,72,65,71,87,69,68,81,101,93,72,57,77,70,102,92,82,73,76,83,81,77,75,84,76,84,79,65,67,85,87,88,65,74,60,87,72,87,82,71,76,74,84,64,89,79,91,92,78,89,63,71,72,71,72,74,68,84,70,58,76,86,75,67,81,68,75,75,65,82,60,80,83,79,85,66,75,68,74,70,79,87,78,59,78,77,68,72,75,69,72,68,69,77,95,84,77,70,74,74,83,75,82,88,89,67,83,85,67,74,81,71,66,87,85,88,77,75,69,80,67,76,94,77,76,80,56,73,82,85,72,73,62,90,86,82,75,69,86,81,67,78,76,89,89,78,77,73,74,73,93,80,66,64,62,72,65,77,73,78,85,76,81,69,67,77,76,70,75,84,81,67,60,63,80,60,93,80,67,78,73,76,62,79,83,86,74,97,85,76,92,72,70,71,57,76,82,75,79,79,63,77,82,79,71,81,74,74,69,76,84,80,61,82,79,82,83,82,84,75,73,78,75,88,70,95,73,96,83,81,92,74,75,74,82,76,74,70,69,69,68,74,78,97,80,80,66,65,86,63,59,71,80,79,76,76,69,84,78,75,68,71,94,79,73,71,71,76,76,66,78,69,91,77,77,64,72,70,72,82,90,87,67,89,68,77,74,80,90,63,74,71,84,79,84,64,78,78,83,76,59,83,102,80,80,66,84,73,91,75,69,73,70,69,51,72,91,88,71,85,83,72,63,66,84,77,76,75,68,88,75,88,83,78,64,86,70,75,74,92,76,90,71,57,69,74,71,60,74,83,88,83,70,74,66,78,82,74,68,81,90,84,62,79,71,84,84,78,86,72,88,80,65,93,88,64,91,76,75,74,77,84,76,72,78,74,99,64,64,65,72,83,75,87,72,78,66,71,73,72,70,78,76,80,84,66,96,83,74,67,74,70,74,81,75,72,80,77,67,81,85,87,87,70,71,85,79,77,93,67,85,68,73,76,82,72,86,91,66,76,63,78,64,72,66,75,74,76,87,74,59,63,64,86,85,74,73,70,67,80,68,55,85,82,68,77,73,87,82,81,70,73,69,73,92,66,63,78,76,58,66,73,68,70,81,71,68,89,86,80,100,76,73,76,69,78,79,94,85,103,88,61,78,84,68,71,68,86,77,77,65,83,63,73,77,80,67,81,76,78,84,79,87,87,68,75,82,83,79,68,85,86,73,87,73,89,73,80,77,65,89,56,87,75,77,76,66,76,91,68,87,77,70,89,74,83,79,77,84,62,90,75,73,79,66,82,68,68,83,75,83,90,71,63,65,69,66,71,83,64,88,82,89,63,61,74,80,76,89,86,71,81,91,92,77,73,72,69,82,86,70,82,80,72,85,78,76,71,75,81,74,62,72,74,66,77,75,79,106,72,76,83,80,70,72,91,85,74,75,64,63,94,75,67,78,72,83,66,76,71,70,61,75,69,98,78,64,77,79,80,75,92,83,75,71,73,82,75,73,88,69,75,74,71,66,69,71,85,80,87,66,81,73,71,77,74,77,73,73,86,64,75,91,73,78,101,63,81,89,70,76,68,76,73,67,78,83,80,81,84,72,73,89,85,80,80,70,86,65,75,81,72,77,83,76,70,82,63,86,68,71,76,82,86,75,67,69,69,86,76,74,67,76,64,77,72,70,86,81,74,75,57,75,73,71,81,79,63,71,82,70,94,90,86,71,82,83,84,68,71,89,83,78,62,85,84,71,74,84,76,86,78,76,58,66,73,67,77,65,73,82,71,86,87,81,80,63,86,64,62,97,78,86,74,80,99,80,73,83,87,81,70,87,86,73,91,69,80,79,79,81
