# Supplementary material for: Poisson pre-processing of nonstationary photonic signals: Signals with equality between mean and variance
Source: PLoS One. 2017 Dec 7;12(12):e0188622. doi: 10.1371/journal.pone.0188622 (PMC5720749; doi:10.1371/journal.pone.0188622)
Supplement: S1 Dataset — (ZIP) [file pone.0188622.s001.zip › data/model/mungs_model/model_mungs_02_42.dat]

43,83,65,72,89,74,66,88,60,70,82,71,91,81,77,70,83,67,88,84,69,99,63,65,78,73,66,77,66,77,84,70,73,68,77,82,71,89,66,76,78,75,72,87,69,78,79,67,75,91,84,85,93,72,75,88,67,102,76,60,90,81,81,84,83,82,74,69,88,74,87,74,69,87,77,71,80,69,78,82,89,94,92,75,79,67,68,74,84,83,70,73,90,79,82,74,68,82,70,76,86,88,76,87,68,84,78,71,90,76,69,73,76,76,71,84,80,84,80,83,85,74,70,70,74,80,80,81,80,64,74,80,87,75,84,70,73,84,86,75,83,63,86,79,70,73,79,72,72,73,87,89,83,79,102,80,79,85,79,78,80,82,85,78,69,106,80,93,78,76,90,77,87,84,78,82,70,78,68,61,81,75,80,83,72,89,80,78,98,61,77,92,74,91,85,88,82,66,80,85,67,80,79,75,83,74,92,87,84,80,89,74,77,82,88,82,76,76,76,77,78,68,83,68,60,80,74,73,72,79,68,73,85,83,75,64,75,69,82,86,76,64,78,70,67,81,75,72,74,72,78,68,70,74,80,85,92,96,76,56,78,90,80,68,72,79,81,86,88,82,87,68,80,69,75,78,70,54,92,80,91,78,74,83,87,85,67,75,87,85,65,70,82,75,82,76,57,62,77,61,83,67,64,99,82,88,66,83,69,88,84,81,81,69,71,80,84,73,80,57,75,73,75,94,77,74,84,85,71,69,74,77,69,87,90,77,78,80,77,78,77,62,78,77,67,86,71,77,76,78,62,55,78,83,77,72,71,75,78,74,55,87,91,69,90,67,74,73,78,73,78,65,83,82,73,81,79,88,67,84,76,84,80,93,86,96,77,81,72,79,95,70,80,79,81,71,88,73,65,64,80,72,71,90,71,75,89,78,93,74,80,104,91,103,72,72,93,80,77,74,97,84,75,80,75,95,62,90,93,89,88,87,79,83,69,85,77,52,82,72,87,71,75,85,74,66,88,76,91,76,76,76,77,74,69,74,91,73,63,72,77,77,74,91,68,76,64,85,65,81,76,79,75,81,79,74,70,94,87,79,81,70,79,81,79,91,75,72,85,91,85,66,67,81,70,79,67,107,84,71,86,97,61,79,73,66,84,72,68,81,70,63,77,89,78,71,69,81,72,65,78,66,71,79,73,79,92,86,58,101,72,77,84,82,62,80,72,86,88,85,84,85,73,79,84,80,73,69,84,87,75,75,79,79,75,76,80,64,79,87,77,71,78,64,84,73,71,74,83,72,67,68,90,88,78,78,62,79,85,75,86,59,87,92,73,76,82,76,79,91,83,69,66,86,76,69,68,58,81,78,79,66,82,75,66,65,90,78,77,78,67,92,83,79,69,74,91,76,78,90,75,80,85,79,76,77,80,80,85,81,72,73,78,89,79,77,81,80,88,60,85,84,76,78,88,80,86,74,85,77,68,74,65,82,73,71,91,83,89,75,71,71,81,74,78,86,84,72,71,81,82,97,60,78,73,63,83,81,64,75,80,76,75,62,64,70,89,80,78,72,83,87,80,70,81,69,71,76,75,87,85,83,78,72,68,77,68,73,84,85,64,76,70,64,85,89,73,80,73,74,82,83,83,85,71,76,67,63,87,68,79,86,69,79,92,80,59,69,77,73,81,65,94,90,59,81,88,84,107,70,98,71,90,72,76,63,82,79,79,96,70,72,63,89,77,71,62,67,74,80,70,91,76,90,72,78,80,82,74,80,69,62,80,95,74,86,72,80,98,78,76,71,71,64,71,70,73,83,82,73,71,68,70,58,78,91,62,66,76,75,96,70,85,64,69,75,79,74,99,82,78,96,70,73,84,85,96,90,74,101,82,77,87,70,75,67,70,68,65,88,76,83,76,77,81,93,81,72,76,90,71,78,94,75,84,77,90,69,79,78,76,91,81,92,82,83,84,80,70,82,66,81,76,74,82,72,66,76,87,58,81,86,84,66,84,81,78,79,67,67,63,75,71,96,76,87,69,88,68,76,88,95,72,82,88,100,75,72,78,85,78,79,70,79,86,75,84,87,75,66,66,76,80,77,73,83,71,76,72,69,82,85,68,67,76,79,62,67,78,83,75,93,64,85,93,81,77,88,72,87,89,91,70,74,72,81,78,80,90,79,80,84,77,68,76,73,71,98,73,77,74,61,81,74,72,79,70,77,83,92,88,83,83,96,75,82,80,85,85,84,74,75,76,82,76,71,84,80,89,87
