# Supplementary material for: Poisson pre-processing of nonstationary photonic signals: Signals with equality between mean and variance
Source: PLoS One. 2017 Dec 7;12(12):e0188622. doi: 10.1371/journal.pone.0188622 (PMC5720749; doi:10.1371/journal.pone.0188622)
Supplement: S1 Dataset — (ZIP) [file pone.0188622.s001.zip › data/model/mungs_model/model_mungs_02_43.dat]

65,89,87,72,80,72,70,65,87,83,67,63,77,59,81,79,82,71,70,64,85,74,88,71,83,79,102,86,88,86,90,72,85,70,75,80,65,76,74,71,70,66,64,91,88,77,89,77,82,85,83,73,82,62,86,61,82,82,90,86,79,77,89,86,69,79,78,81,65,78,70,68,73,63,80,79,70,71,90,74,85,79,74,68,72,79,72,87,74,71,87,65,72,103,79,70,90,75,71,102,86,93,82,69,63,98,83,82,78,81,81,75,88,71,78,67,78,71,63,82,74,75,78,68,72,87,89,92,82,80,87,70,83,74,83,78,79,76,78,88,87,82,73,84,70,61,79,86,79,71,87,98,74,86,74,75,92,81,65,80,73,77,75,71,81,68,75,74,62,71,81,73,89,68,82,84,79,65,66,81,65,70,85,79,78,70,90,75,75,92,76,79,72,69,79,108,69,69,75,70,66,66,77,78,83,86,73,69,73,85,71,86,72,79,81,66,66,67,87,78,79,70,75,64,82,67,73,77,85,73,68,73,78,73,75,64,89,69,84,86,72,86,95,83,82,74,78,74,67,70,70,84,68,86,81,79,75,88,80,82,84,77,68,82,73,84,72,88,73,70,72,67,79,78,77,101,100,62,74,73,86,70,79,96,72,80,85,86,62,70,69,69,81,66,77,80,79,83,76,71,79,67,63,78,85,103,79,75,56,78,76,83,70,66,85,76,58,77,81,78,83,91,84,72,87,83,78,78,65,76,81,80,75,73,81,79,68,73,79,76,82,58,70,81,74,83,61,81,74,80,91,72,74,79,89,76,69,70,73,76,89,75,94,69,67,90,82,72,75,84,77,65,80,78,76,87,70,86,75,90,60,88,78,82,81,61,70,77,69,78,79,75,72,85,72,78,81,76,79,73,82,81,96,83,84,81,67,65,76,89,66,77,70,80,81,87,85,73,79,83,73,92,81,69,82,90,76,78,85,68,100,87,76,93,66,60,73,86,92,85,90,75,64,70,76,53,61,78,86,74,75,83,87,76,80,67,90,79,68,86,82,58,74,66,82,87,79,88,88,71,86,86,90,69,80,77,71,86,86,104,96,72,76,77,100,79,77,80,80,57,74,84,71,83,81,72,79,78,69,79,62,72,78,75,58,79,88,88,82,93,63,84,77,70,76,80,77,91,67,65,71,71,93,71,76,79,87,78,81,77,96,80,72,77,68,73,83,85,79,66,92,77,74,89,85,85,75,74,90,83,70,68,83,77,76,82,76,64,82,67,97,85,79,84,75,73,66,78,79,74,65,73,71,70,74,96,72,98,75,83,86,82,52,74,77,73,68,80,83,86,80,76,97,61,79,68,91,88,77,79,83,81,73,74,85,71,87,86,89,60,87,80,79,91,76,77,76,78,78,87,73,85,67,71,71,75,70,73,69,82,72,71,80,94,63,75,62,58,74,91,74,69,93,80,69,78,98,70,79,84,70,84,81,70,83,70,70,55,85,80,76,73,82,65,69,86,80,90,78,67,89,80,77,80,89,81,87,65,86,88,80,71,84,81,93,69,87,75,82,61,91,81,61,75,68,92,85,75,91,80,77,68,72,84,77,65,81,80,79,72,84,77,74,74,64,85,86,83,74,64,84,74,73,87,89,85,70,89,75,75,84,85,88,77,69,93,73,82,78,94,82,77,84,73,88,87,78,82,65,69,75,84,84,84,75,90,57,85,69,71,71,80,76,77,83,83,84,65,69,73,67,53,77,80,90,77,88,68,79,79,72,83,90,84,74,71,82,71,56,80,77,66,78,71,71,73,70,64,78,73,64,84,91,80,88,70,72,102,62,64,84,70,78,67,70,57,80,81,71,67,81,85,72,68,75,74,82,69,63,65,80,107,99,74,87,81,81,74,96,63,100,81,83,85,76,74,79,84,97,90,89,68,58,70,73,73,83,69,56,68,70,78,62,73,75,70,88,85,89,72,64,72,86,81,83,87,76,63,93,67,79,72,83,86,66,70,66,67,74,73,76,80,93,82,78,72,66,81,85,86,79,66,69,87,82,63,86,74,71,77,85,96,77,95,58,77,60,88,72,74,73,75,80,75,80,86,81,69,92,73,78,75,77,87,87,61,77,77,77,68,76,81,76,62,93,79,78,76,63,87,81,84,73,73,78,68,71,82,84,80,90,72,72,79,86,81,82,80,80,60,74,82,55,89,83,73,69,85,79,81,77,78,84,76,91,73,92,74,78,82,79,75,72,79,73,81,78,89,84,81
