# Supplementary material for: Poisson pre-processing of nonstationary photonic signals: Signals with equality between mean and variance
Source: PLoS One. 2017 Dec 7;12(12):e0188622. doi: 10.1371/journal.pone.0188622 (PMC5720749; doi:10.1371/journal.pone.0188622)
Supplement: S1 Dataset — (ZIP) [file pone.0188622.s001.zip › data/model/mungs_model/model_mungs_02_44.dat]

78,83,77,89,86,68,96,82,70,71,64,66,76,72,79,75,81,84,88,65,68,75,79,72,72,71,64,81,79,77,70,74,75,81,76,72,73,63,85,78,56,73,78,66,84,82,79,77,74,84,74,71,84,73,80,64,79,81,70,86,85,81,77,81,90,84,65,73,64,89,69,88,78,86,73,78,68,71,82,80,75,87,72,68,66,70,75,89,78,78,73,89,81,73,74,68,89,88,82,69,89,89,65,82,91,76,68,77,77,82,78,75,82,75,69,77,78,74,70,88,79,79,65,85,82,74,72,81,65,70,77,81,82,82,72,72,84,74,84,78,72,87,80,66,83,103,72,74,72,83,59,70,73,81,81,70,73,70,73,87,79,68,80,93,77,59,69,77,74,79,70,70,81,76,75,77,94,80,88,74,68,100,74,75,81,68,77,88,78,89,94,86,75,81,74,86,68,80,74,69,85,78,76,88,74,90,77,68,70,77,78,75,73,94,78,75,82,70,84,61,65,77,81,80,74,68,77,89,80,76,79,66,80,78,79,80,88,55,74,76,59,63,90,82,83,85,89,83,85,76,58,72,91,76,88,70,70,93,67,85,60,71,82,65,78,77,67,70,86,75,64,79,81,79,77,85,75,51,79,76,82,77,88,85,89,76,112,74,85,61,70,73,70,75,81,82,74,71,81,63,73,78,69,93,73,87,84,68,86,68,83,77,74,87,80,84,73,90,70,77,68,71,69,85,76,83,85,60,81,79,60,82,77,63,63,73,85,79,85,69,72,77,87,65,75,69,85,72,87,61,76,86,83,90,71,76,90,68,72,88,88,76,71,68,85,81,94,70,57,84,85,73,76,81,87,77,83,75,73,64,94,64,86,87,63,69,57,76,72,69,66,79,71,86,81,82,76,89,62,67,72,68,81,88,82,75,97,79,87,82,90,88,80,59,79,66,84,69,74,70,85,77,60,85,73,83,72,82,72,82,74,71,78,61,68,83,87,81,72,86,78,78,60,77,70,87,100,58,85,78,78,72,75,76,68,65,93,58,72,58,70,83,76,78,75,79,81,92,72,82,75,74,79,80,59,81,81,76,77,72,85,65,79,80,86,92,81,87,92,74,73,74,79,97,64,91,88,68,69,84,73,70,88,79,71,104,83,77,83,63,64,78,77,73,64,98,74,68,72,70,71,79,73,67,73,94,76,76,76,82,72,63,65,85,70,73,92,74,82,72,95,79,78,72,86,85,68,83,90,69,63,70,82,78,80,72,91,70,87,88,80,60,66,90,71,82,88,61,89,92,68,76,69,76,74,69,76,92,79,87,76,81,78,75,78,67,68,80,78,74,63,84,69,73,89,71,90,77,79,90,79,54,67,68,76,81,67,79,68,66,80,83,75,77,74,77,77,63,81,69,84,86,66,81,75,82,65,99,80,64,84,100,85,83,84,80,80,70,71,83,74,76,83,76,74,66,91,73,80,64,79,77,69,82,79,77,76,66,71,59,79,61,77,75,85,76,73,68,67,80,69,86,74,89,79,80,71,84,79,74,71,72,74,81,80,67,76,91,80,86,64,73,74,69,95,84,68,69,84,77,71,67,67,94,78,80,86,74,78,79,85,80,76,76,87,85,77,76,74,83,70,85,71,69,84,75,81,73,81,88,70,65,69,77,80,72,90,68,86,72,77,79,69,82,71,74,78,76,89,85,61,79,87,76,64,84,85,71,85,87,70,87,68,66,76,75,78,83,75,83,72,82,79,84,82,71,61,71,69,76,67,79,91,72,64,80,92,66,71,80,77,80,64,69,68,80,76,79,81,71,79,75,72,93,63,81,97,73,72,66,87,81,62,90,84,75,72,72,71,91,69,70,70,72,74,63,80,84,86,68,82,76,79,75,87,74,68,71,88,93,90,98,79,87,63,85,74,74,66,73,63,65,75,76,92,92,91,87,94,80,77,62,80,78,71,89,84,74,72,77,68,74,74,66,79,95,80,87,75,66,83,92,65,87,62,79,88,57,66,63,75,73,109,56,78,69,74,69,81,80,81,72,87,65,81,77,79,60,76,68,81,79,84,80,85,58,83,88,77,83,79,83,77,73,87,90,88,72,88,70,79,90,80,75,96,81,95,76,70,71,68,75,80,70,90,83,73,66,88,68,59,64,70,95,67,70,68,87,73,83,84,74,90,74,73,78,84,81,71,83,74,59,72,87,87,68,73,74,80,82,77,99,78,85,82,69,79,71,61,69,82,71,83,74,103,65,73,82,86,79
