# Supplementary material for: Poisson pre-processing of nonstationary photonic signals: Signals with equality between mean and variance
Source: PLoS One. 2017 Dec 7;12(12):e0188622. doi: 10.1371/journal.pone.0188622 (PMC5720749; doi:10.1371/journal.pone.0188622)
Supplement: S1 Dataset — (ZIP) [file pone.0188622.s001.zip › data/model/mungs_model/model_mungs_02_45.dat]

68,71,62,86,70,74,88,79,78,74,67,70,66,62,76,82,85,72,78,68,75,81,78,77,75,84,84,78,71,71,74,65,72,85,79,67,111,80,75,68,73,74,80,87,84,70,72,85,70,90,84,68,80,61,69,84,65,83,72,54,94,68,84,77,72,78,83,92,75,83,97,70,71,70,84,79,71,69,70,70,75,57,74,81,73,82,74,102,77,75,76,85,65,100,73,79,88,70,83,74,91,83,78,76,76,96,77,71,102,72,78,79,74,78,94,86,60,89,97,70,71,82,91,70,69,69,87,79,79,90,95,74,63,76,61,70,78,78,67,84,63,74,80,77,78,76,73,79,86,80,68,78,79,81,69,70,74,85,95,82,77,91,91,71,76,67,63,82,77,62,85,57,85,79,74,98,71,88,75,74,72,79,71,70,75,80,75,74,80,81,72,75,84,82,85,77,83,65,78,76,72,70,96,86,78,86,96,89,70,72,59,88,93,70,85,83,64,79,79,80,90,72,73,77,93,86,73,69,78,79,84,75,85,77,68,82,83,60,76,73,81,74,78,75,110,84,74,58,80,83,80,78,93,61,83,91,81,88,72,83,92,72,82,92,87,80,72,85,77,74,79,76,69,68,80,78,84,79,77,82,76,72,82,73,83,73,63,84,82,95,74,79,76,71,70,81,72,69,70,86,71,84,71,61,65,87,82,76,76,91,65,75,80,81,84,77,85,79,68,71,74,85,83,88,71,77,91,75,85,86,70,75,86,90,74,94,60,75,76,68,83,88,75,72,77,90,72,80,76,86,76,89,89,68,72,83,72,76,57,72,70,66,70,72,70,65,66,76,69,59,81,68,74,64,80,89,67,88,69,76,70,74,83,84,72,73,75,71,76,84,72,84,81,83,96,71,78,76,65,80,103,78,79,80,81,83,71,93,77,82,70,80,70,79,83,73,99,67,80,69,86,64,77,79,90,79,85,75,91,75,94,72,86,78,73,79,75,79,87,87,89,73,70,77,70,75,78,82,86,70,90,83,74,73,67,76,85,75,86,80,74,76,82,71,82,63,74,69,71,77,84,77,79,72,78,85,82,88,82,66,73,85,73,81,81,71,75,88,83,78,79,70,80,73,81,86,80,86,71,70,69,78,82,80,79,57,69,65,88,80,76,86,70,70,76,82,68,65,88,78,74,77,80,79,89,76,83,62,82,81,72,74,84,64,83,86,73,77,74,73,79,86,60,81,87,70,95,79,75,77,70,71,81,86,74,84,88,80,82,74,64,86,94,100,77,73,78,78,103,83,93,68,86,83,79,81,81,89,95,84,76,78,75,78,88,72,73,76,72,77,69,70,74,84,56,62,73,71,68,78,71,78,81,75,81,83,93,70,81,81,75,71,88,85,77,98,73,80,77,85,76,71,76,68,72,67,73,83,63,71,82,70,72,98,66,79,65,81,77,84,64,78,82,70,69,70,61,91,77,90,88,83,68,89,70,72,78,80,80,83,75,74,70,80,82,83,77,84,77,98,94,73,101,78,90,90,81,92,61,91,85,80,91,79,76,74,71,68,79,76,73,68,65,74,80,70,64,73,76,81,76,107,61,64,96,81,67,84,77,90,91,89,86,72,88,68,79,102,86,68,97,76,77,76,71,90,90,83,77,83,72,97,67,81,71,78,80,71,86,75,67,79,75,66,90,78,82,81,78,79,71,86,75,76,78,77,90,73,73,71,67,71,69,63,66,100,83,88,74,76,64,87,76,82,81,74,74,78,68,98,75,85,72,73,90,82,73,58,76,92,82,77,95,82,60,75,96,85,68,77,79,85,76,84,71,75,81,75,94,78,82,62,88,81,76,55,81,70,74,84,80,83,92,78,67,60,80,79,70,72,56,82,82,77,69,79,67,68,85,72,79,80,58,86,76,90,87,78,57,73,83,79,86,79,84,66,104,67,71,72,78,85,60,78,88,69,72,79,81,80,92,78,80,91,68,76,76,73,76,86,97,90,74,62,73,73,76,68,81,66,78,71,88,74,76,73,75,78,71,80,76,77,63,75,73,68,79,70,89,64,69,65,72,74,87,63,67,68,69,86,68,74,70,74,89,80,67,69,82,77,70,90,77,98,76,62,95,86,100,70,61,78,70,77,76,79,69,78,79,76,105,87,83,72,60,76,72,63,66,86,70,66,83,79,76,74,80,83,87,98,76,62,90,72,79,63,76,86,67,80,68,83,82,76,78,94,85,101,74,74,75,75,84,71,85,74,65,77,72,70
