# Supplementary material for: Poisson pre-processing of nonstationary photonic signals: Signals with equality between mean and variance
Source: PLoS One. 2017 Dec 7;12(12):e0188622. doi: 10.1371/journal.pone.0188622 (PMC5720749; doi:10.1371/journal.pone.0188622)
Supplement: S1 Dataset — (ZIP) [file pone.0188622.s001.zip › data/model/mungs_model/model_mungs_02_46.dat]

72,82,65,80,83,64,71,64,75,78,82,90,78,82,76,75,86,72,67,77,74,71,77,85,70,75,80,84,77,77,75,66,80,76,70,77,72,69,97,97,89,66,75,91,87,68,69,74,78,65,69,77,59,90,75,88,78,83,78,75,76,80,79,84,60,74,75,82,87,66,101,78,76,63,73,79,61,77,79,91,88,82,70,80,68,67,65,78,79,77,79,87,70,84,79,77,77,78,74,82,71,77,78,77,76,79,81,86,79,77,64,94,66,86,87,65,78,79,74,89,84,74,70,65,80,65,80,82,77,61,76,75,73,78,89,85,81,80,71,74,65,75,81,75,75,74,89,81,74,74,86,73,80,69,79,67,78,85,70,80,74,82,82,88,74,87,68,65,72,76,84,70,64,85,85,90,86,82,84,87,87,81,68,73,84,75,76,72,70,69,67,80,89,85,71,82,83,67,69,74,93,77,88,75,76,81,76,73,77,79,85,80,88,66,79,78,87,67,78,80,86,77,66,83,70,65,73,69,87,94,80,70,84,75,63,84,86,72,85,92,78,63,80,83,83,78,65,80,80,83,85,91,75,85,72,80,66,71,92,77,80,69,78,73,73,60,64,64,81,77,82,82,73,67,56,73,63,79,65,78,74,91,62,72,78,97,59,81,88,74,69,83,74,68,84,70,84,95,78,81,85,88,89,97,78,111,73,77,72,81,74,84,70,77,73,70,76,73,86,82,72,81,72,72,71,68,79,70,96,75,86,90,69,79,63,89,69,85,82,62,77,76,89,85,65,90,75,73,82,88,90,75,91,66,84,72,86,72,90,62,89,72,88,81,70,89,73,73,94,81,89,74,73,70,68,80,74,74,78,67,77,82,91,62,79,75,89,78,82,80,78,65,86,74,72,67,78,82,73,81,64,89,85,75,69,74,88,74,74,73,58,77,89,75,78,79,77,76,71,78,104,85,58,79,81,56,61,65,93,78,69,81,81,77,83,63,74,86,88,85,68,70,81,81,81,71,80,75,68,71,85,82,68,75,67,85,92,59,84,85,80,79,86,84,75,76,83,82,93,81,75,74,71,76,81,75,86,85,75,74,74,83,86,72,68,62,71,81,83,82,77,81,63,92,82,86,71,71,83,67,59,78,72,66,75,82,87,82,87,69,83,79,81,84,79,73,91,83,72,73,93,70,73,87,94,87,71,91,87,87,80,73,82,88,88,73,72,77,77,85,91,76,84,75,92,67,77,78,61,65,81,72,57,81,74,88,74,68,75,90,83,96,69,108,77,71,81,83,92,78,84,76,81,94,87,67,77,88,74,84,70,70,71,76,69,71,73,69,73,68,80,66,76,69,77,83,74,69,80,63,71,79,68,70,91,78,85,79,69,79,69,74,77,84,80,80,81,81,64,76,91,76,66,75,83,60,67,71,74,74,82,71,85,79,84,84,85,70,70,88,77,84,80,62,76,72,71,92,73,88,100,83,76,66,87,80,73,63,75,82,65,64,91,68,79,96,70,88,88,85,76,84,73,92,76,80,75,81,74,68,74,85,72,77,70,77,90,78,96,76,96,71,71,81,82,79,75,67,73,99,83,85,80,92,86,84,89,75,80,70,87,89,79,60,79,63,74,70,77,63,74,79,76,87,86,70,78,89,67,78,61,76,94,87,70,78,71,71,76,82,74,70,72,62,74,95,81,80,69,63,74,70,78,64,89,81,60,69,80,71,72,66,85,72,64,77,61,73,70,72,60,74,65,76,72,76,76,60,73,79,72,83,88,76,74,93,66,70,83,80,85,77,66,73,78,71,71,91,69,70,61,73,64,81,82,85,76,75,78,85,76,69,87,60,82,73,77,62,72,68,61,81,67,85,73,67,88,65,74,88,78,60,71,72,76,90,75,62,90,69,85,65,67,90,66,85,88,68,74,78,85,79,79,102,72,71,80,58,60,80,78,62,85,69,68,85,69,80,91,79,84,63,83,62,70,79,69,86,84,95,64,69,73,83,66,93,90,77,72,64,80,72,86,80,84,83,70,76,83,85,84,60,81,77,77,83,63,76,73,85,88,85,86,68,68,67,61,77,87,71,65,85,71,80,77,67,72,92,78,75,74,77,98,69,79,102,85,84,66,80,67,88,79,82,87,68,83,73,73,96,75,78,73,85,79,79,88,71,78,75,72,76,83,81,77,68,80,71,82,92,81,77,67,86,85,81,70,76,82,67,82,68,93,89,84,77,73,63,69,87,90,94,82,78,74,75,75,76,84,67
