# Supplementary material for: Poisson pre-processing of nonstationary photonic signals: Signals with equality between mean and variance
Source: PLoS One. 2017 Dec 7;12(12):e0188622. doi: 10.1371/journal.pone.0188622 (PMC5720749; doi:10.1371/journal.pone.0188622)
Supplement: S1 Dataset — (ZIP) [file pone.0188622.s001.zip › data/model/mungs_model/model_mungs_02_47.dat]

66,86,69,83,82,79,74,84,74,83,78,76,68,81,87,90,80,82,77,85,75,82,69,86,90,71,68,72,76,70,67,79,72,84,81,75,87,86,93,78,84,67,82,67,76,65,71,76,88,82,74,79,76,68,67,64,74,70,83,72,73,74,98,79,66,84,81,74,102,69,72,76,84,98,72,78,84,68,74,84,74,79,68,61,76,57,70,82,78,74,74,65,76,74,86,65,78,72,82,78,101,89,79,88,86,82,75,68,90,78,70,63,75,100,64,79,91,71,78,80,79,61,76,87,63,74,69,85,71,81,79,91,63,97,80,84,88,63,66,87,76,76,77,74,85,75,73,80,73,75,98,79,68,75,84,80,77,69,87,82,76,73,78,80,72,64,60,72,64,86,69,72,93,84,89,84,77,66,78,73,80,93,75,84,71,87,79,74,68,77,72,83,81,68,89,80,90,85,69,76,71,74,66,66,77,87,74,56,74,72,78,77,88,70,83,68,61,85,100,86,87,76,85,87,82,75,75,74,76,93,78,59,66,71,81,86,50,71,71,75,88,76,77,75,71,68,95,84,94,75,75,63,77,77,91,78,75,81,74,56,102,80,82,71,73,75,89,63,60,76,79,88,74,85,84,74,72,67,70,78,72,84,84,70,76,90,86,63,88,68,86,73,71,84,65,81,83,78,74,79,77,96,72,84,67,76,83,96,80,92,61,76,63,68,81,86,66,85,77,98,81,70,77,77,79,67,71,86,75,69,90,70,72,82,84,73,74,93,61,83,80,87,81,65,82,55,87,84,69,70,74,73,86,82,84,87,80,82,72,81,81,63,68,65,78,85,80,78,77,66,87,86,64,70,72,73,84,77,80,69,74,76,91,69,72,76,77,77,81,80,70,91,71,72,65,69,65,68,92,86,93,83,83,74,68,70,91,74,69,76,77,85,80,79,77,75,73,80,82,63,74,79,72,71,75,69,72,68,81,77,62,79,71,72,66,86,77,66,74,75,83,71,67,89,80,84,87,96,72,66,66,69,78,87,85,64,75,91,70,88,71,73,80,85,81,70,75,76,77,75,76,82,80,86,80,75,75,88,95,79,75,77,102,85,81,85,84,73,68,84,86,70,86,67,86,106,80,71,87,71,65,67,81,66,65,82,79,85,53,72,80,68,84,71,76,78,69,88,74,76,68,75,72,78,79,82,74,63,63,77,88,76,70,77,87,79,64,76,84,66,71,83,91,81,66,77,75,81,72,74,77,98,74,85,71,75,71,84,59,71,79,66,73,83,87,79,92,81,77,72,78,70,58,91,85,82,88,62,92,72,74,81,75,77,74,80,68,95,81,89,81,63,75,73,70,80,66,91,78,80,86,82,91,84,80,68,73,84,60,80,76,64,75,82,85,72,70,84,68,86,89,81,69,90,73,79,77,76,88,78,96,73,67,93,71,55,85,84,70,97,86,83,78,90,84,71,73,79,86,90,75,85,85,65,88,83,87,75,86,75,64,70,72,75,84,83,80,73,72,70,67,80,84,58,84,70,65,84,76,64,70,90,75,79,75,76,62,64,87,72,64,82,78,83,69,76,76,79,69,72,87,68,81,86,86,99,80,75,77,59,62,76,86,61,71,63,69,86,67,79,74,74,64,82,86,79,66,86,87,64,77,69,79,74,79,89,81,76,95,69,67,70,80,76,78,77,66,75,94,84,86,69,77,71,84,69,83,86,67,77,75,73,77,73,83,76,80,80,78,84,62,78,72,86,79,69,81,82,75,70,86,79,86,80,75,76,77,96,64,76,76,80,67,80,82,81,64,79,88,75,77,78,82,94,74,75,81,71,75,64,66,82,82,72,87,76,83,74,87,91,94,66,73,75,82,63,75,80,60,64,88,80,76,70,93,76,81,68,67,70,74,86,63,86,69,92,76,79,66,86,77,63,80,77,60,77,69,80,75,83,74,94,83,82,86,84,76,72,72,62,77,83,73,69,77,76,64,85,69,79,85,76,73,79,85,66,82,72,99,86,92,75,80,88,77,71,81,66,80,70,65,92,81,78,87,82,69,57,80,73,81,71,84,89,66,93,68,76,60,79,94,86,82,79,73,70,74,72,85,83,75,73,74,77,71,85,79,92,75,72,81,82,74,78,71,72,85,66,73,74,83,69,77,73,76,77,61,89,92,80,76,89,75,85,80,75,80,56,83,92,78,71,86,82,71,79,75,73,68,86,95,84,63,82,72,95,74,78,71,72,90,84,74,80,75,74,76,63,73,72
