# Supplementary material for: Poisson pre-processing of nonstationary photonic signals: Signals with equality between mean and variance
Source: PLoS One. 2017 Dec 7;12(12):e0188622. doi: 10.1371/journal.pone.0188622 (PMC5720749; doi:10.1371/journal.pone.0188622)
Supplement: S1 Dataset — (ZIP) [file pone.0188622.s001.zip › data/model/mungs_model/model_mungs_02_48.dat]

71,63,86,81,75,80,91,70,85,74,78,77,78,72,90,76,80,108,81,72,73,73,81,86,76,64,75,77,63,84,78,82,77,82,84,62,75,76,74,66,77,78,74,75,94,90,70,71,76,61,82,85,66,89,76,77,84,76,80,72,62,64,83,73,72,79,86,82,78,71,73,83,73,87,74,88,94,76,64,75,68,88,85,89,84,74,65,96,77,78,83,67,98,94,77,71,82,75,90,73,82,84,86,75,68,68,89,73,78,85,81,68,65,72,83,69,62,88,95,77,69,70,76,86,80,75,86,82,82,73,76,69,82,74,85,78,78,73,77,74,69,71,87,68,67,88,70,79,85,90,68,74,75,81,91,78,70,81,78,70,73,75,72,87,64,81,79,87,82,67,78,77,84,82,69,71,64,78,60,84,85,61,81,71,71,73,58,74,64,73,76,88,84,81,55,75,65,87,81,75,68,78,77,81,89,75,77,77,97,73,71,64,80,80,67,65,74,77,73,73,82,86,75,74,75,79,70,68,65,72,89,87,74,81,91,71,71,77,69,56,66,65,76,93,100,85,65,72,70,74,90,82,95,81,77,87,78,66,84,78,67,77,70,76,81,93,81,60,61,61,71,90,68,74,62,86,89,73,79,84,63,78,61,67,86,78,80,75,77,100,68,62,76,77,80,72,71,67,77,80,81,62,84,70,70,64,81,80,95,74,72,75,71,79,80,87,72,69,68,72,65,75,88,63,86,70,67,77,76,86,79,71,77,70,56,81,72,84,57,74,90,71,73,78,61,80,72,59,56,80,79,73,76,63,86,94,66,73,83,85,85,74,73,79,80,73,73,83,70,70,71,102,63,91,91,69,91,61,73,79,81,68,78,66,70,95,66,90,73,73,80,82,71,75,91,71,82,70,86,85,88,83,88,79,81,79,65,81,58,68,66,72,78,77,91,61,87,78,69,83,71,76,79,84,75,76,84,61,82,89,65,77,81,86,78,86,80,67,75,78,60,70,73,77,77,69,73,74,82,82,79,88,78,74,71,74,96,77,82,84,81,60,84,76,78,71,69,93,73,72,72,65,66,60,83,75,78,87,75,77,94,69,66,76,80,91,80,77,83,80,68,93,83,77,88,61,71,69,83,77,84,83,72,84,57,75,52,82,75,85,75,91,83,85,64,78,93,79,76,90,65,84,82,78,71,73,87,82,63,75,84,82,85,77,75,88,73,85,72,73,74,83,57,68,76,78,79,85,71,79,77,83,80,83,59,81,77,68,71,78,66,78,69,86,72,81,81,79,81,67,74,83,68,89,71,84,95,67,86,89,71,96,92,74,78,75,92,58,75,74,65,74,82,78,82,75,60,59,90,75,81,84,77,80,96,84,66,71,80,81,70,74,82,77,76,84,80,84,79,80,83,79,73,72,86,79,79,83,68,88,77,74,86,78,75,74,62,73,68,79,70,70,71,65,77,72,69,64,70,81,86,79,73,80,78,71,71,85,79,73,65,66,87,80,68,71,89,68,75,67,95,73,87,74,83,71,80,75,73,72,88,78,75,62,72,76,72,70,88,73,78,76,80,80,74,88,72,71,64,85,69,73,82,92,67,78,64,81,77,69,94,80,64,84,79,67,67,85,90,76,100,83,77,61,92,79,84,78,86,81,69,70,86,71,77,77,78,77,86,68,89,71,76,79,81,83,59,80,75,66,69,70,97,68,78,82,87,85,75,74,88,74,77,67,76,79,90,95,71,99,76,73,79,82,69,92,81,82,68,85,65,97,69,70,95,73,89,89,64,73,68,75,88,81,69,90,83,85,63,77,65,59,72,79,78,80,69,74,69,74,85,88,90,90,77,81,69,64,66,82,76,80,73,68,97,93,74,90,71,62,72,65,61,79,70,87,83,69,87,86,75,63,71,89,84,72,73,85,72,78,75,67,78,87,76,98,85,61,86,73,68,71,75,74,75,84,67,88,73,81,91,62,99,90,79,83,79,83,83,63,66,78,93,80,87,93,88,70,82,89,69,70,83,86,69,78,77,83,74,82,94,73,80,85,79,96,72,80,95,67,72,60,75,71,61,72,102,84,79,93,75,66,77,79,81,75,85,85,77,73,92,100,82,72,95,74,72,82,83,73,83,75,83,77,71,65,91,68,70,77,76,88,75,69,87,81,81,95,75,75,71,84,89,65,66,82,71,81,65,70,83,88,79,56,66,76,74,64,79,84,75,72,82,84,78,83,83,81,87,87,89,72,72,82,85,88,79,78,85,82
