# Supplementary material for: Poisson pre-processing of nonstationary photonic signals: Signals with equality between mean and variance
Source: PLoS One. 2017 Dec 7;12(12):e0188622. doi: 10.1371/journal.pone.0188622 (PMC5720749; doi:10.1371/journal.pone.0188622)
Supplement: S1 Dataset — (ZIP) [file pone.0188622.s001.zip › data/model/mungs_model/model_mungs_02_49.dat]

75,67,76,79,91,82,77,85,75,74,77,65,76,73,88,76,71,65,72,71,85,81,73,83,94,81,77,75,83,77,81,88,81,80,92,88,81,72,57,85,73,91,80,80,63,76,75,80,74,95,67,79,86,69,78,73,81,70,73,85,72,92,62,79,72,66,76,74,66,64,80,66,68,71,71,84,70,81,85,86,69,55,81,81,89,87,75,77,64,67,79,73,74,78,78,69,98,76,77,70,83,80,81,85,90,91,71,78,73,78,72,79,66,66,83,67,78,75,73,89,77,66,60,84,90,83,76,86,60,87,84,75,72,83,73,68,85,78,77,66,75,64,70,69,78,70,86,71,60,77,72,85,82,87,77,82,71,67,64,78,73,77,86,79,70,70,75,88,81,77,78,77,89,81,85,94,86,65,83,77,72,72,80,70,78,67,72,73,80,90,82,74,74,68,90,70,75,87,82,79,83,86,71,80,65,77,91,79,88,91,79,71,87,81,76,67,75,66,90,75,74,91,78,75,77,85,57,73,65,74,73,80,76,70,79,76,86,86,68,74,78,67,66,68,61,74,83,88,87,81,75,74,93,67,91,73,95,91,66,76,84,75,74,70,80,65,74,75,69,85,75,78,67,68,95,80,59,84,68,67,66,71,82,72,89,77,78,67,80,88,92,73,84,73,82,64,85,84,82,82,66,85,81,74,72,85,64,65,64,83,91,71,88,82,57,85,83,85,75,72,77,66,68,80,77,78,84,73,88,89,93,86,72,76,79,83,79,72,87,80,93,98,83,89,78,74,65,80,69,75,72,66,75,70,72,81,73,79,73,73,87,73,62,70,85,77,79,77,75,94,71,55,80,71,83,76,100,64,53,74,84,98,78,91,82,72,76,76,77,97,58,59,80,94,76,86,83,79,84,90,100,81,74,80,82,85,80,80,65,86,79,69,79,72,75,76,84,71,77,85,73,83,78,94,71,74,104,75,81,71,85,72,75,68,74,88,67,94,75,91,87,87,92,69,67,77,77,87,72,73,64,67,76,67,76,76,62,86,79,71,76,72,82,55,63,78,69,90,68,70,83,64,74,93,74,71,67,77,74,85,89,86,69,75,61,71,78,90,71,88,82,79,79,79,72,81,76,76,69,86,77,89,66,86,68,85,74,80,88,79,71,99,69,96,63,78,83,66,81,81,98,69,81,64,73,100,87,81,81,74,70,76,80,76,80,88,84,73,66,84,107,68,65,81,80,66,90,73,65,72,63,65,90,61,82,83,74,80,87,82,59,69,73,74,85,80,80,92,78,74,71,74,70,73,80,87,79,67,94,90,65,74,74,79,75,82,76,88,74,72,71,92,73,78,70,95,85,70,66,62,71,80,75,77,85,73,69,90,76,80,53,77,65,78,84,83,85,91,66,85,75,83,75,79,76,69,74,79,68,76,73,77,92,75,77,79,62,87,81,73,75,71,75,82,90,87,78,86,74,85,86,95,79,95,80,83,69,75,97,78,72,78,80,75,78,75,82,75,72,85,83,88,76,90,81,71,81,66,82,84,89,79,94,80,81,74,85,81,69,81,76,82,87,74,84,74,85,79,79,86,77,80,81,67,85,82,80,90,71,74,67,52,80,75,83,63,67,76,79,65,72,89,69,70,100,65,80,79,80,86,74,58,72,73,59,91,86,71,81,90,80,100,72,82,69,86,78,74,65,93,80,83,77,79,80,82,88,75,68,70,75,75,89,82,79,77,68,90,82,63,80,68,82,86,64,79,72,75,70,66,85,73,79,87,83,95,95,65,74,82,71,76,65,76,92,72,80,71,84,82,77,69,75,93,81,66,74,68,82,71,76,101,80,67,84,87,74,71,88,70,79,76,98,91,63,78,70,79,74,65,78,80,84,71,91,75,74,79,78,73,75,74,87,90,66,75,78,78,76,71,71,88,63,98,71,74,80,92,78,82,82,68,76,88,81,75,68,71,79,71,91,87,66,80,75,78,73,75,70,90,62,92,71,89,68,75,64,64,75,82,67,76,94,67,95,76,57,78,91,66,72,67,72,65,78,81,64,72,83,71,73,77,81,68,68,69,93,87,94,74,74,84,73,76,59,81,70,93,76,78,81,75,71,62,81,69,71,79,76,93,74,90,71,95,63,78,82,75,82,76,68,64,81,85,84,79,71,69,67,84,81,70,75,82,83,73,85,77,75,54,78,81,87,87,74,66,82,72,79,85,75,77,92,77,76,84,72,68,86,67,76,81,68,74,72,77,88,79,73,92
