# Supplementary material for: Poisson pre-processing of nonstationary photonic signals: Signals with equality between mean and variance
Source: PLoS One. 2017 Dec 7;12(12):e0188622. doi: 10.1371/journal.pone.0188622 (PMC5720749; doi:10.1371/journal.pone.0188622)
Supplement: S1 Dataset — (ZIP) [file pone.0188622.s001.zip › data/model/mungs_model/model_mungs_02_5.dat]

90,84,70,90,78,80,82,81,70,62,74,64,66,88,76,78,68,83,65,84,73,65,83,82,78,84,88,66,75,63,86,66,82,88,90,63,85,61,83,68,81,85,85,62,70,78,83,67,76,74,80,75,62,67,93,78,93,67,66,61,80,74,72,68,77,90,71,88,66,84,61,94,76,81,80,85,82,76,62,75,89,94,89,86,72,78,79,88,76,58,72,71,68,73,70,92,86,69,77,76,82,82,71,72,74,97,80,91,77,92,81,87,69,80,82,71,81,70,84,75,80,88,88,83,83,82,78,67,85,73,72,61,64,82,77,75,71,83,79,62,91,93,85,75,78,89,64,65,77,67,89,80,76,82,90,93,62,72,65,68,79,78,72,79,66,73,75,71,70,89,75,76,90,75,64,91,86,89,74,80,67,82,92,72,69,73,90,69,62,90,86,67,94,61,80,84,81,57,69,89,84,87,83,87,75,71,71,85,79,90,86,67,80,95,67,85,86,70,75,98,69,85,89,78,68,77,79,67,60,84,67,71,75,66,101,59,77,77,83,64,80,77,88,85,74,70,88,64,94,68,83,87,94,94,85,72,82,74,82,85,64,82,83,76,82,78,92,77,66,77,85,88,64,71,83,78,82,64,65,66,77,69,87,77,67,99,84,60,71,81,74,79,64,87,81,84,91,76,81,85,80,76,65,74,87,85,74,86,72,67,84,86,79,75,70,63,68,76,68,88,83,71,77,78,75,75,85,83,86,83,74,84,98,77,77,88,86,80,76,78,76,80,82,73,67,58,88,71,76,88,71,73,84,54,81,68,82,86,76,72,82,74,88,70,81,80,69,83,81,85,65,84,93,71,68,79,75,82,80,76,64,57,86,93,73,78,77,77,73,78,67,70,73,56,61,91,86,71,78,80,82,92,89,85,97,61,95,82,68,83,64,81,68,70,80,65,88,72,73,67,67,95,75,76,69,74,74,76,77,91,71,58,77,82,67,65,78,74,58,69,91,76,78,81,74,82,88,80,77,71,95,80,77,90,76,80,80,86,81,68,87,70,77,76,74,75,79,64,90,82,79,62,92,63,75,94,74,76,75,85,66,64,81,74,67,85,73,84,75,82,88,75,67,77,72,76,77,87,85,69,84,68,63,77,73,80,85,81,73,77,68,78,71,84,73,73,81,80,87,82,80,61,61,81,78,78,68,71,60,80,72,97,75,83,69,73,78,77,77,79,68,70,77,69,71,68,76,77,65,80,78,83,79,72,79,63,67,73,83,71,72,68,69,74,72,68,81,79,78,88,91,78,80,68,74,85,78,66,71,75,80,72,78,68,91,81,69,84,61,100,66,71,70,75,87,68,79,92,80,71,80,86,80,79,73,88,78,61,73,84,72,91,63,79,79,90,59,78,92,78,85,67,79,79,74,87,76,62,90,74,74,69,77,65,83,73,87,78,73,53,74,76,100,70,74,73,69,72,84,74,85,74,76,73,81,70,73,68,89,73,62,76,76,74,72,74,68,80,76,82,64,74,67,87,85,69,79,67,69,81,67,75,64,83,68,72,70,79,70,70,75,83,72,66,73,83,68,92,76,74,91,67,79,71,76,84,71,84,77,88,66,74,86,73,77,87,70,80,93,79,85,67,82,70,63,67,67,73,50,62,72,67,88,70,68,71,70,70,73,77,83,57,58,78,75,90,73,80,83,76,67,80,74,78,80,75,78,78,71,76,76,87,65,76,71,78,74,72,69,90,68,70,62,72,83,76,85,87,55,83,69,80,68,61,82,77,70,82,86,95,74,79,70,82,72,92,86,84,66,72,83,72,88,75,94,76,87,88,93,74,75,93,83,91,88,77,72,74,68,69,66,71,75,62,81,74,69,82,72,86,96,78,75,100,80,71,75,69,91,77,98,92,71,72,96,85,84,74,73,72,81,77,86,74,66,83,87,77,79,62,76,78,86,82,74,91,67,73,83,77,68,75,88,68,70,78,99,71,60,87,80,80,72,79,81,87,84,87,72,60,68,76,83,87,78,91,78,81,74,81,83,73,71,72,85,70,72,97,72,84,78,80,71,92,85,81,83,82,74,83,74,79,58,83,79,81,69,80,77,70,73,76,90,73,90,62,101,76,78,76,84,88,96,76,83,78,86,78,79,78,87,66,77,68,73,81,82,80,95,74,89,72,85,87,67,81,60,70,82,75,65,81,80,78,74,83,73,86,72,69,83,78,78,88,74,75,82,83,91,75,83,92,71,75,76,66,90,84,68,84
