# Supplementary material for: Poisson pre-processing of nonstationary photonic signals: Signals with equality between mean and variance
Source: PLoS One. 2017 Dec 7;12(12):e0188622. doi: 10.1371/journal.pone.0188622 (PMC5720749; doi:10.1371/journal.pone.0188622)
Supplement: S1 Dataset — (ZIP) [file pone.0188622.s001.zip › data/model/mungs_model/model_mungs_02_50.dat]

61,79,85,74,67,63,69,71,89,90,86,65,67,66,70,79,93,80,70,74,69,74,79,84,75,70,71,69,83,73,69,62,99,73,72,87,68,60,76,66,66,62,83,74,67,75,74,92,58,61,68,86,65,81,88,89,73,76,75,57,72,82,63,89,75,71,90,85,73,93,77,90,92,77,66,73,77,78,81,73,77,68,72,74,72,85,73,69,82,69,66,82,93,81,72,73,77,70,60,87,81,80,78,85,71,83,76,78,74,65,62,66,81,78,75,82,73,70,80,71,70,81,81,65,85,82,60,80,74,82,87,82,79,69,88,84,77,58,70,67,70,83,57,72,69,89,85,60,80,73,76,95,84,88,99,68,63,83,82,80,66,73,91,74,74,60,83,79,85,80,81,75,72,79,83,88,79,56,69,83,97,77,92,80,77,81,60,95,86,67,71,86,90,71,71,75,73,84,85,83,76,69,76,75,78,78,66,91,91,79,78,67,66,82,76,85,84,65,78,81,65,77,87,82,74,83,80,80,81,82,78,73,55,74,71,76,71,83,67,68,81,82,60,75,76,72,65,78,64,82,79,76,77,68,84,82,70,77,106,76,84,78,73,73,85,83,73,78,87,74,72,99,77,64,65,66,68,80,86,74,65,71,72,69,79,90,77,84,99,64,81,79,87,77,77,76,59,78,86,82,74,82,79,75,78,75,72,70,70,78,79,72,84,107,72,79,77,96,81,71,68,73,65,75,76,63,67,75,80,82,69,69,75,75,81,78,71,67,83,85,61,73,73,84,90,67,76,84,93,88,73,85,77,89,74,68,72,76,88,74,74,69,74,74,78,70,67,74,76,76,76,83,72,60,72,96,79,65,96,73,75,90,72,86,90,83,65,77,90,79,66,76,71,80,71,76,73,80,75,71,77,66,77,86,85,82,61,74,74,73,68,71,93,81,75,62,72,89,83,71,72,73,80,76,65,77,81,77,86,68,74,84,81,83,79,73,74,73,77,68,77,86,73,90,69,69,77,78,80,68,77,79,72,74,91,83,85,77,71,72,90,76,67,67,74,75,71,51,82,85,64,86,74,80,77,79,100,71,83,83,73,59,83,78,74,58,85,95,78,77,78,80,77,71,65,98,75,79,86,69,100,94,61,73,93,73,80,80,81,73,80,69,74,74,80,83,76,75,98,84,90,82,75,82,80,81,87,73,80,75,71,82,73,82,67,83,89,68,86,72,68,81,93,75,83,73,76,72,76,78,75,87,75,81,83,92,70,63,84,91,73,88,68,71,63,82,81,81,79,74,73,77,75,75,84,70,70,67,78,81,79,80,77,81,77,94,66,83,63,74,92,80,69,63,75,90,71,77,84,67,73,71,72,71,83,77,87,75,66,84,85,69,79,78,72,71,83,73,84,72,77,65,75,63,80,70,76,69,77,64,84,68,86,73,85,77,71,80,81,61,83,74,72,74,98,68,83,77,82,88,86,73,79,82,75,83,66,65,82,78,77,91,76,74,72,76,80,93,80,91,82,90,75,84,87,65,89,77,90,77,84,74,70,80,86,89,88,81,89,89,96,76,74,75,68,73,91,92,78,66,70,89,85,78,86,80,76,62,84,91,75,67,64,81,71,76,82,80,82,68,71,90,82,75,81,84,74,78,80,70,80,71,90,77,86,83,80,81,80,71,88,85,68,73,70,80,71,79,93,79,80,70,79,71,80,74,85,80,91,79,84,72,83,84,79,72,77,72,78,86,77,93,73,91,91,82,86,81,68,90,88,71,80,78,86,89,68,87,67,84,72,90,79,71,76,81,76,82,73,63,77,77,66,77,77,77,79,64,83,65,83,85,67,75,84,69,90,71,60,89,78,75,78,100,89,69,86,90,76,87,80,78,86,77,82,92,66,85,86,85,73,79,86,66,77,95,95,82,76,80,94,75,94,56,70,78,66,89,81,72,68,72,81,68,78,63,74,86,63,68,64,63,89,71,83,85,80,87,76,85,76,85,80,72,79,69,78,87,82,79,76,70,80,67,79,84,79,79,74,74,80,57,69,66,66,75,79,70,63,63,88,74,71,92,74,81,70,94,77,73,76,72,76,85,77,75,58,84,86,63,92,70,85,79,77,66,76,96,85,97,79,78,77,75,75,78,86,64,79,81,60,74,70,61,85,70,79,79,72,76,70,65,88,75,80,81,99,61,62,68,75,88,90,83,71,78,81,78,82,69,73,67,69,82,91,61,86,82,84,71,80,79,55,82,89,73,86,89,69,67
