# Supplementary material for: Poisson pre-processing of nonstationary photonic signals: Signals with equality between mean and variance
Source: PLoS One. 2017 Dec 7;12(12):e0188622. doi: 10.1371/journal.pone.0188622 (PMC5720749; doi:10.1371/journal.pone.0188622)
Supplement: S1 Dataset — (ZIP) [file pone.0188622.s001.zip › data/model/mungs_model/model_mungs_02_51.dat]

65,76,75,66,91,87,69,82,72,76,71,64,70,71,82,73,77,87,81,90,77,83,81,82,70,84,83,62,81,92,65,73,85,68,60,69,87,85,96,87,104,91,74,76,79,74,65,96,76,74,95,75,83,59,67,66,82,90,67,79,64,93,83,78,66,80,72,78,71,77,53,84,82,93,67,85,72,77,76,73,74,65,86,85,85,104,106,63,80,60,68,87,66,73,76,97,71,63,86,83,71,99,83,83,75,85,68,68,64,79,72,72,77,100,75,69,97,84,62,70,79,75,77,59,75,91,72,91,84,75,82,89,91,85,68,93,85,73,72,67,68,92,82,79,81,82,78,64,83,54,65,86,93,68,83,84,78,83,82,76,69,86,75,73,70,78,63,64,82,61,79,78,73,79,93,72,76,69,77,91,94,76,70,78,75,77,47,93,91,76,80,80,92,80,68,65,85,88,77,70,77,84,77,83,69,76,79,55,81,62,82,76,88,85,73,66,57,86,65,70,72,67,79,66,60,77,74,75,88,82,73,63,76,69,56,83,84,76,87,77,72,94,83,84,89,77,66,89,72,81,69,73,69,77,95,79,72,89,86,72,88,79,68,74,72,61,70,76,88,77,83,73,76,85,87,75,80,69,68,77,78,78,83,75,69,90,80,83,76,82,93,96,77,74,91,63,67,81,76,79,79,74,71,79,63,70,77,80,65,85,68,88,95,70,90,86,68,70,92,81,86,92,82,74,58,78,76,88,78,86,81,86,79,75,80,74,96,69,64,88,83,79,78,81,63,65,72,93,80,79,84,68,72,67,73,76,80,76,86,75,71,91,70,95,72,70,79,83,88,86,77,68,78,70,94,82,69,73,76,80,78,66,80,81,84,61,76,89,79,70,66,62,61,64,67,71,84,70,73,69,73,79,92,86,73,78,83,97,74,73,77,83,76,65,83,72,82,72,78,72,72,63,85,87,89,68,79,87,84,71,87,65,62,77,76,83,78,73,71,75,76,79,89,71,79,81,68,78,90,84,66,83,75,91,73,56,82,79,62,88,79,70,74,89,85,77,86,72,77,86,73,66,74,75,72,70,90,97,73,78,96,81,70,70,87,83,70,77,88,85,84,72,83,73,83,82,58,72,63,73,72,92,67,82,55,68,84,94,73,80,77,72,87,64,76,71,80,59,68,71,77,79,82,90,71,74,82,63,71,89,79,66,77,71,79,68,80,56,82,83,65,75,64,79,71,83,67,90,84,83,89,80,74,74,69,62,80,95,86,75,74,79,78,70,71,83,71,72,84,81,73,65,64,81,82,86,89,83,103,75,62,75,70,90,69,73,75,75,85,85,100,73,86,77,79,85,57,81,83,72,61,75,79,77,85,72,86,82,77,80,83,90,73,74,88,72,68,74,89,76,80,83,81,76,84,87,99,61,63,72,62,86,79,81,68,84,67,84,88,68,74,90,70,70,82,68,67,72,89,82,80,86,62,96,83,75,87,87,68,72,86,91,68,72,70,80,81,84,78,76,86,87,84,75,75,76,83,70,76,101,73,73,69,87,77,73,71,77,78,72,75,66,71,70,80,96,76,86,81,79,85,70,84,86,84,81,87,73,90,79,74,75,66,70,72,87,66,59,81,79,70,88,82,81,85,80,66,59,76,77,80,78,79,99,75,70,77,70,88,70,76,67,69,72,92,80,91,78,77,69,75,77,78,80,57,75,103,65,81,62,81,87,74,67,77,86,95,75,81,80,59,76,63,77,64,67,78,79,83,62,91,81,75,62,68,70,71,75,85,89,66,73,73,72,71,69,80,87,70,79,80,66,80,85,61,87,86,83,71,76,73,82,77,77,73,72,64,76,83,72,78,85,81,97,94,87,75,82,85,83,72,84,84,75,75,81,99,81,72,66,83,68,74,77,76,61,69,75,70,76,98,71,78,66,83,64,70,73,70,75,79,81,84,74,72,85,65,75,81,77,76,82,85,80,76,63,78,70,87,68,68,79,80,69,68,71,70,83,72,82,76,84,72,72,70,82,86,75,82,72,74,88,72,62,77,66,83,80,88,78,77,72,79,86,73,80,61,80,74,89,76,66,85,85,66,70,78,75,90,61,70,72,98,67,73,73,61,64,65,76,82,83,86,69,70,79,68,72,79,76,85,68,66,95,66,93,67,69,81,71,91,61,65,85,79,88,76,82,88,80,90,82,73,80,69,78,76,89,77,83,85,79,76,81,73,70,81,79,74,74,87,70,67,64,72,69,67,77,74,85
