# Supplementary material for: Poisson pre-processing of nonstationary photonic signals: Signals with equality between mean and variance
Source: PLoS One. 2017 Dec 7;12(12):e0188622. doi: 10.1371/journal.pone.0188622 (PMC5720749; doi:10.1371/journal.pone.0188622)
Supplement: S1 Dataset — (ZIP) [file pone.0188622.s001.zip › data/model/mungs_model/model_mungs_02_52.dat]

72,66,82,73,81,81,89,91,75,82,64,94,78,77,69,80,75,76,77,68,73,75,82,75,89,65,74,84,84,62,97,58,75,88,77,78,75,76,100,73,88,80,73,103,78,74,61,79,72,91,72,83,83,75,70,68,74,81,62,65,82,74,75,80,93,79,92,80,59,73,60,76,63,93,88,82,93,72,58,77,72,67,78,77,80,90,72,70,78,66,80,71,84,76,83,79,74,88,75,81,91,83,73,84,77,80,80,74,85,80,95,82,82,65,84,65,77,83,86,72,76,77,82,90,74,86,71,88,85,88,77,71,82,66,69,76,71,68,67,80,74,78,78,88,70,78,72,73,74,80,86,78,60,74,69,82,80,62,73,82,77,67,74,91,62,78,69,73,58,71,65,83,65,86,67,72,81,87,88,58,87,68,88,75,65,80,72,73,81,69,64,73,91,75,70,79,77,86,67,74,62,64,83,77,88,67,68,73,73,81,80,81,82,82,75,75,76,77,71,77,87,64,70,72,75,78,75,80,74,73,73,77,72,63,68,89,82,82,72,75,81,75,67,77,68,93,69,81,77,81,63,65,68,77,63,67,75,72,76,76,73,80,65,73,89,74,73,66,69,77,75,85,73,84,81,56,95,67,82,74,79,72,77,78,70,73,81,77,69,81,68,70,86,78,82,74,84,75,73,77,82,69,71,76,73,83,86,73,84,63,73,73,84,63,73,65,70,69,85,92,82,74,79,73,73,71,70,65,94,88,72,70,73,88,92,66,79,73,71,95,68,89,85,92,82,90,74,76,73,88,68,63,90,93,86,84,79,78,82,74,73,73,80,84,72,83,72,63,73,82,69,81,74,74,74,82,74,73,73,72,70,67,76,92,81,74,73,74,81,81,75,69,83,71,80,69,79,77,62,90,64,68,65,78,87,64,82,74,83,60,76,72,77,75,68,73,84,60,78,84,79,80,105,81,90,83,86,71,74,74,61,79,86,80,81,81,73,73,69,86,86,87,82,66,75,81,79,86,83,86,79,77,81,77,81,91,79,66,90,80,63,76,70,72,83,81,77,79,77,84,88,89,75,96,78,74,77,80,76,80,70,81,96,67,71,70,66,78,78,70,76,72,79,82,75,71,67,62,89,92,84,98,82,72,78,83,85,77,73,70,65,77,84,85,59,71,68,74,73,72,71,91,78,75,67,68,68,78,67,83,85,82,62,90,69,75,83,70,77,84,73,84,79,67,95,71,72,78,80,69,73,76,71,85,73,65,75,94,71,62,72,57,84,72,68,80,82,74,80,62,88,65,68,75,85,95,81,67,73,102,73,66,69,70,79,68,68,93,79,71,91,68,67,100,87,76,60,99,82,79,84,88,73,92,67,65,75,67,80,84,61,56,93,83,78,69,75,66,68,72,76,92,72,78,93,81,61,68,65,74,80,95,68,70,76,68,80,79,70,82,63,67,90,75,84,72,87,79,73,82,70,64,66,70,66,67,69,72,73,87,86,76,64,78,74,82,81,75,87,65,70,79,78,74,87,84,82,71,65,78,75,83,77,62,82,72,75,80,82,80,62,83,64,79,64,74,80,71,76,78,92,73,70,97,91,66,89,83,90,75,69,71,68,80,79,70,65,84,82,64,75,60,70,68,72,75,66,68,63,66,86,74,86,68,68,89,89,74,81,81,85,72,64,82,78,79,85,93,75,83,70,76,79,80,100,66,79,72,72,82,74,92,83,80,90,77,83,88,83,86,66,81,70,70,59,81,81,80,86,75,84,75,64,68,52,66,83,92,67,77,79,81,100,76,77,85,67,77,91,91,70,95,79,74,72,75,73,77,66,79,64,76,80,81,74,87,85,76,73,98,67,72,84,88,82,76,85,92,78,75,86,97,69,55,78,96,72,88,79,89,72,78,73,71,57,81,79,78,60,73,87,83,77,59,73,90,59,93,84,62,84,64,70,73,77,56,66,81,60,77,79,75,69,80,88,75,75,72,88,80,75,82,89,71,93,97,78,70,85,83,73,79,83,70,79,71,77,72,67,73,82,91,96,69,67,75,67,80,87,67,91,69,73,86,89,76,59,76,72,80,72,72,76,64,72,71,80,71,77,64,88,66,68,71,67,85,83,87,82,71,77,87,65,69,74,83,86,56,79,70,75,58,71,86,74,83,70,87,60,92,71,72,80,63,75,81,75,83,72,88,72,73,77,79,87,74,93,72,78,74,79,87,66,80,61,85,77,85,85,86,90,79,76,68,74,78,85,74,88,72
