# Supplementary material for: Poisson pre-processing of nonstationary photonic signals: Signals with equality between mean and variance
Source: PLoS One. 2017 Dec 7;12(12):e0188622. doi: 10.1371/journal.pone.0188622 (PMC5720749; doi:10.1371/journal.pone.0188622)
Supplement: S1 Dataset — (ZIP) [file pone.0188622.s001.zip › data/model/mungs_model/model_mungs_02_53.dat]

84,82,77,74,73,75,74,86,59,66,77,64,69,69,76,65,75,71,80,82,70,83,93,69,79,53,83,68,85,68,79,92,93,72,100,78,93,75,69,84,63,80,80,75,79,73,96,74,74,78,82,93,83,87,57,79,82,70,79,84,65,85,71,79,84,64,89,72,69,70,79,82,80,74,78,83,91,86,75,74,74,63,85,74,70,66,68,85,86,86,80,89,93,82,81,90,70,71,86,67,67,90,59,64,72,79,81,85,65,70,77,77,76,74,64,91,70,63,63,81,89,65,78,68,72,66,77,87,85,75,82,74,79,71,103,88,87,79,77,73,74,73,76,66,85,73,80,79,95,87,88,79,75,84,86,77,80,76,76,76,79,89,83,79,72,73,91,70,72,74,63,70,89,93,66,73,84,75,86,72,74,83,78,86,73,93,91,72,82,76,77,98,72,69,69,72,85,76,95,70,73,81,87,80,70,85,91,73,72,70,72,77,78,87,73,69,68,79,77,82,73,80,84,78,82,69,64,63,100,77,78,83,94,74,74,86,84,87,88,80,92,58,77,83,72,90,70,83,92,93,87,80,76,66,83,78,78,72,77,63,70,82,75,91,81,70,87,56,74,84,82,71,69,57,76,66,88,81,81,82,81,72,86,68,67,88,82,79,88,91,79,74,72,90,70,71,80,60,84,76,70,87,83,87,71,75,85,74,82,60,78,75,84,70,81,85,63,74,76,84,72,77,88,83,84,76,76,70,65,79,72,80,87,55,82,75,94,69,71,99,78,82,69,91,86,82,77,75,71,91,72,91,74,80,77,74,75,76,89,88,96,94,77,77,77,70,72,59,88,80,79,92,74,74,89,76,79,65,80,81,80,71,70,78,75,69,91,84,79,72,93,97,74,80,83,78,100,75,71,69,87,73,91,72,86,63,74,79,93,78,83,87,75,90,86,75,71,92,83,95,76,96,69,67,73,70,87,86,68,89,94,66,78,99,74,77,92,93,73,91,85,67,72,85,85,84,77,72,70,75,84,76,92,76,75,65,70,81,84,71,81,74,88,64,67,73,79,72,79,84,77,106,77,88,69,85,87,72,74,77,72,83,74,70,73,69,83,78,66,80,65,70,77,63,76,73,73,90,87,76,81,79,77,81,82,74,70,89,85,83,84,78,74,67,77,71,71,88,75,98,81,72,99,83,74,71,71,80,78,86,73,90,75,79,59,81,66,68,84,62,97,80,75,79,85,72,58,80,89,72,77,69,61,85,69,86,81,83,82,61,72,68,75,75,73,76,69,82,59,84,80,79,89,73,84,52,95,53,72,60,63,79,84,60,101,80,70,64,85,85,90,77,84,88,76,74,59,80,73,92,74,85,85,83,78,79,71,67,72,71,76,87,80,84,78,80,75,63,77,84,71,83,73,83,99,93,73,75,76,81,77,79,90,67,79,62,79,69,86,81,64,82,72,79,77,64,77,84,73,87,67,71,84,79,86,62,80,77,78,69,62,87,66,63,70,72,87,75,90,76,78,80,81,82,87,73,78,83,71,72,73,79,75,92,81,87,72,84,93,66,68,64,81,84,81,67,87,69,66,92,87,57,93,78,67,79,68,76,88,94,86,80,64,82,61,72,86,83,73,75,74,73,72,85,48,82,80,79,66,74,70,80,79,96,69,65,62,74,79,76,83,80,74,79,75,82,65,90,81,62,57,87,90,85,91,75,80,84,89,72,87,74,74,79,73,77,65,97,77,76,74,73,65,82,87,74,87,80,73,87,80,65,68,82,84,81,65,73,86,79,84,64,75,84,76,71,74,73,75,91,74,88,72,76,74,64,78,93,65,66,82,86,75,82,87,63,70,82,70,85,87,89,84,83,78,59,90,85,91,81,79,82,59,81,61,65,63,76,75,86,78,85,73,75,77,72,61,96,80,87,75,69,64,81,73,66,88,102,89,74,82,72,68,108,96,83,76,76,83,73,87,87,92,81,78,81,71,77,74,90,84,65,63,73,72,81,75,88,84,95,73,75,65,81,79,68,73,82,80,78,93,54,78,90,63,93,87,83,70,71,74,66,97,70,74,76,79,74,76,79,69,77,83,80,68,76,76,84,85,84,58,74,83,71,73,69,80,67,85,69,79,67,83,85,75,68,78,80,77,72,91,76,75,67,74,74,68,94,78,84,70,81,70,92,90,73,68,86,70,85,77,87,78,86,82,73,77,85,76,86,84,74,86,78,68,78,74,65,60,81,88,68,80,77,71,77,77,99,74,61
