# Supplementary material for: Poisson pre-processing of nonstationary photonic signals: Signals with equality between mean and variance
Source: PLoS One. 2017 Dec 7;12(12):e0188622. doi: 10.1371/journal.pone.0188622 (PMC5720749; doi:10.1371/journal.pone.0188622)
Supplement: S1 Dataset — (ZIP) [file pone.0188622.s001.zip › data/model/mungs_model/model_mungs_02_54.dat]

82,78,89,66,76,68,62,81,68,50,71,60,74,65,64,86,72,81,80,72,81,68,71,70,78,85,80,73,61,66,69,73,91,73,79,72,81,80,87,91,74,68,82,89,84,71,79,66,81,76,85,97,87,81,79,76,66,65,89,62,77,80,75,82,93,72,70,65,75,72,70,74,66,59,70,74,69,73,80,96,79,79,86,87,75,81,63,66,73,79,72,71,78,83,74,86,74,69,78,93,77,75,73,92,68,75,74,92,70,67,90,72,82,70,84,74,82,84,71,64,66,85,89,67,85,59,65,79,84,73,76,82,75,84,88,78,70,85,83,75,71,50,78,83,80,90,71,77,87,84,75,73,83,61,92,80,71,82,67,76,74,72,71,87,68,80,82,79,88,76,77,76,92,73,79,75,85,101,72,81,95,57,79,81,89,86,85,90,85,74,78,76,78,71,86,83,81,77,71,86,79,64,76,92,83,75,80,78,75,97,73,87,75,73,75,85,82,70,56,84,83,80,86,87,83,79,64,100,69,89,68,66,72,62,85,74,76,85,84,82,71,67,77,86,96,82,81,73,59,86,80,66,82,91,80,83,73,74,76,81,80,81,87,89,82,71,83,85,81,82,82,74,90,68,77,79,88,68,86,81,72,66,72,76,83,83,75,98,74,61,80,88,78,74,87,59,65,71,65,78,81,80,87,77,65,84,74,67,75,90,62,102,72,88,70,76,89,56,65,62,83,74,82,87,69,72,102,73,59,81,94,69,87,75,90,60,63,75,80,63,81,75,81,85,82,79,63,69,93,66,70,66,67,78,98,69,77,75,70,81,88,67,66,103,76,65,58,87,79,90,82,77,85,81,79,82,74,79,83,85,85,75,88,77,77,85,91,73,81,71,70,77,84,71,62,81,69,84,59,81,94,61,79,57,72,74,88,60,78,83,68,64,81,78,86,80,58,69,75,78,83,75,75,91,80,83,85,77,71,70,75,74,93,91,68,76,86,77,77,62,79,100,83,71,77,78,79,79,75,73,80,66,69,89,69,80,62,78,90,81,82,68,86,79,69,66,75,64,75,80,78,75,72,77,81,81,71,70,76,72,69,76,84,85,72,93,86,84,78,72,88,74,70,77,77,82,81,68,73,89,68,78,75,86,76,70,67,71,81,94,54,67,87,84,89,70,89,69,90,79,69,89,63,90,81,69,73,71,77,76,76,76,80,80,78,86,73,80,71,67,69,72,79,81,61,75,79,71,71,64,69,74,72,77,68,62,75,77,79,65,79,86,84,77,80,75,75,63,70,76,67,87,81,72,85,80,70,83,84,90,75,80,84,75,91,82,75,95,79,68,79,69,67,61,79,77,77,81,79,81,86,85,83,71,61,99,77,71,78,83,80,92,62,72,91,94,74,83,82,68,79,70,90,87,79,83,81,81,73,74,73,85,73,62,91,92,78,71,82,69,68,73,80,66,79,71,84,103,76,81,77,75,90,74,75,90,79,87,79,71,82,80,74,70,93,85,78,72,64,87,70,74,61,73,81,68,62,79,83,87,75,73,77,73,73,87,94,70,86,84,76,81,76,93,96,82,84,83,96,68,81,81,72,81,62,71,77,83,81,97,70,72,76,83,80,86,72,83,74,72,75,74,84,81,68,76,86,62,77,77,81,88,79,82,74,85,68,73,75,80,80,87,89,73,73,88,75,58,78,69,73,58,77,70,76,77,62,81,91,83,81,88,71,79,68,69,70,78,72,69,70,82,89,75,78,80,85,97,75,81,83,80,68,63,64,76,75,75,83,58,80,66,80,88,82,70,78,72,84,85,64,88,73,70,83,72,77,79,79,64,88,84,82,74,70,80,75,79,71,67,85,78,78,77,89,88,83,85,69,84,69,80,77,75,89,78,76,69,89,72,97,85,62,79,75,71,79,92,84,86,74,76,84,77,93,71,75,83,70,75,80,65,90,68,67,77,71,81,64,75,80,92,78,77,76,73,65,63,81,74,72,72,78,97,81,72,77,69,67,71,80,79,60,81,103,74,71,77,76,71,64,69,81,58,89,77,82,93,70,77,84,85,89,82,79,93,90,89,90,78,74,61,79,75,72,70,82,77,70,81,73,72,76,64,66,81,79,73,63,82,79,76,81,76,71,57,78,82,75,60,62,84,81,67,73,67,84,58,91,74,76,81,86,93,72,80,73,72,74,85,86,98,72,75,69,89,99,75,82,81,82,66,76,77,78,80,87,70,85,65,81,85,71,88,79,69,60,71,82,67
