# Supplementary material for: Poisson pre-processing of nonstationary photonic signals: Signals with equality between mean and variance
Source: PLoS One. 2017 Dec 7;12(12):e0188622. doi: 10.1371/journal.pone.0188622 (PMC5720749; doi:10.1371/journal.pone.0188622)
Supplement: S1 Dataset — (ZIP) [file pone.0188622.s001.zip › data/model/mungs_model/model_mungs_02_55.dat]

72,87,74,95,94,88,78,74,75,72,87,74,81,72,85,68,77,71,88,74,74,77,71,71,61,80,80,77,62,88,70,76,93,103,80,74,96,48,77,67,55,80,79,85,76,63,81,71,80,62,71,73,72,67,93,60,81,80,59,82,85,75,82,72,72,84,73,68,88,77,77,68,74,81,73,78,79,80,69,66,88,70,67,77,90,80,64,74,73,79,77,90,87,63,85,77,73,76,78,89,89,64,76,93,86,77,76,76,76,69,81,87,76,66,74,69,64,81,80,74,71,74,82,79,72,89,75,91,65,67,74,75,64,64,72,87,76,80,80,73,103,88,83,75,78,69,85,61,72,74,70,86,84,57,84,75,82,101,87,76,73,82,69,91,74,77,75,65,95,91,81,67,90,76,78,80,71,86,69,69,70,70,69,79,74,88,82,88,87,76,93,79,78,79,78,95,74,80,82,82,76,78,76,70,79,66,77,97,75,84,75,85,57,91,72,81,68,78,81,78,88,85,83,85,70,70,80,76,86,84,66,58,83,75,98,66,87,84,66,73,78,70,84,76,75,83,83,64,75,78,83,78,86,72,66,69,86,78,92,79,87,76,89,81,89,67,85,72,68,79,96,87,68,99,67,74,75,78,87,80,76,92,72,76,79,74,85,77,84,72,76,70,70,87,101,70,81,92,65,75,72,86,64,67,79,73,77,68,79,81,62,59,68,74,66,92,91,85,78,72,90,89,69,63,70,70,69,73,78,77,75,84,77,71,62,87,79,71,68,65,67,71,68,81,90,75,93,86,80,73,74,64,92,70,59,93,87,69,76,79,73,86,73,65,82,71,66,81,80,79,67,80,66,61,53,75,60,73,82,96,88,69,80,76,98,68,79,79,88,63,74,71,70,75,76,71,76,78,70,69,72,80,92,82,87,63,85,62,77,79,72,65,76,91,89,82,68,82,75,82,71,99,87,88,73,64,88,67,79,74,77,78,94,79,73,66,86,77,87,77,83,84,83,54,70,72,83,81,82,88,72,95,73,76,74,62,66,75,83,74,64,73,70,76,83,74,79,75,81,99,71,81,79,82,82,77,84,82,81,75,75,86,80,70,75,68,89,88,71,67,72,73,70,77,92,67,81,72,68,67,69,79,81,73,72,86,90,91,74,88,87,83,86,64,71,79,78,73,70,83,73,65,72,98,63,69,67,66,98,104,75,74,95,73,63,74,90,67,70,86,77,82,75,76,81,78,84,75,79,83,80,78,81,101,78,62,72,87,81,73,80,79,73,62,73,73,72,85,88,84,73,74,83,87,67,86,71,63,63,82,75,82,72,79,69,82,81,81,53,79,81,70,80,70,85,84,71,84,89,61,87,76,88,92,79,84,90,81,71,77,74,84,76,80,72,65,72,79,67,68,77,64,88,87,74,81,67,83,88,73,91,86,77,73,66,82,88,70,74,82,70,78,59,81,76,73,73,79,76,72,82,79,93,86,75,80,83,70,88,76,87,83,67,82,85,85,82,75,78,87,77,79,72,69,80,78,64,79,76,79,77,83,81,67,79,80,76,85,80,82,75,80,77,72,83,70,78,66,61,80,84,70,75,75,82,68,74,69,70,95,74,91,96,74,72,71,68,74,77,82,82,71,81,97,84,79,72,86,61,64,78,90,73,68,87,75,76,76,69,61,74,86,70,77,59,60,74,74,98,65,76,88,80,74,81,71,79,71,81,74,72,79,82,69,73,92,63,84,68,64,73,75,83,89,78,70,64,65,83,64,77,83,75,75,69,71,84,74,78,73,62,73,57,67,92,86,76,68,83,74,80,76,75,77,84,65,83,91,76,79,59,61,87,84,68,89,80,80,98,69,91,78,70,78,79,62,71,86,79,67,85,76,89,67,76,97,65,67,82,75,73,75,84,80,81,69,78,76,93,64,83,75,66,69,69,70,84,70,58,75,75,68,81,72,79,52,83,67,77,88,63,80,79,70,74,73,68,86,77,81,76,79,79,71,102,76,69,80,65,72,78,77,81,90,81,87,68,80,87,77,88,80,85,72,77,77,71,74,73,77,68,73,73,69,74,75,84,84,67,82,95,63,69,78,80,60,75,70,78,71,86,80,85,80,93,69,85,82,78,74,64,74,79,72,93,68,93,71,74,64,76,81,74,74,73,60,89,75,86,85,63,65,69,91,77,85,78,87,83,79,77,85,85,78,75,68,82,73,81,81,59,75,79,62,69,83,65,84,91,79,73,78,70,88,88,69,93,82,95,74
