# Supplementary material for: Poisson pre-processing of nonstationary photonic signals: Signals with equality between mean and variance
Source: PLoS One. 2017 Dec 7;12(12):e0188622. doi: 10.1371/journal.pone.0188622 (PMC5720749; doi:10.1371/journal.pone.0188622)
Supplement: S1 Dataset — (ZIP) [file pone.0188622.s001.zip › data/model/mungs_model/model_mungs_02_56.dat]

70,78,83,80,71,82,74,74,79,72,97,84,73,69,77,77,69,93,76,77,67,74,74,76,83,75,82,75,65,69,72,83,78,71,64,69,67,82,87,72,85,80,76,75,81,62,78,64,59,79,67,75,69,89,81,61,75,80,53,67,78,71,75,63,74,80,77,82,79,66,77,74,68,77,76,80,89,76,86,69,92,73,96,77,75,70,65,64,82,59,75,67,67,82,78,92,79,88,65,68,69,78,60,87,67,83,75,88,61,74,88,51,90,84,70,81,56,60,72,76,74,82,89,73,84,70,94,82,85,98,61,93,90,82,91,67,82,87,78,68,67,93,71,72,77,79,71,84,78,69,88,71,76,91,66,62,66,90,81,84,80,79,84,77,76,84,63,81,69,75,75,88,102,71,80,60,76,82,53,79,90,90,81,73,77,75,78,79,82,74,56,64,87,71,83,66,68,78,83,75,59,75,80,87,71,95,64,74,84,85,64,70,59,77,106,87,75,71,72,77,90,87,77,88,80,71,84,83,79,81,72,91,75,71,94,78,80,71,78,80,81,87,73,78,74,83,75,71,75,73,87,62,72,86,62,87,93,75,94,67,75,90,73,88,85,56,78,88,71,74,70,76,81,74,90,84,81,64,63,73,63,77,78,84,78,77,83,70,70,72,73,84,95,78,64,67,67,57,79,90,88,73,87,88,74,74,85,75,90,77,81,73,85,64,69,75,83,79,81,80,80,80,89,67,73,71,66,80,78,90,84,70,94,81,76,72,65,64,58,72,82,68,85,80,71,77,73,71,77,68,72,84,67,68,77,71,82,76,72,71,78,87,86,74,62,90,70,79,73,89,68,74,74,80,82,86,84,85,67,80,69,92,98,72,72,65,77,81,91,82,90,72,77,73,66,73,74,67,86,81,89,72,66,96,90,76,90,84,74,70,57,98,74,75,71,75,92,91,64,83,87,86,71,80,89,66,69,85,88,91,88,75,73,59,83,83,72,88,85,70,75,75,92,72,91,87,81,69,83,75,70,71,84,70,70,69,78,77,71,76,89,69,79,70,84,68,90,73,88,95,65,78,79,72,68,72,76,76,67,73,82,81,75,80,90,70,82,88,65,81,65,80,74,84,70,76,78,81,60,67,75,76,73,74,67,67,84,90,79,88,87,75,73,68,62,64,84,82,82,84,85,81,68,74,83,82,79,66,74,82,86,87,78,62,77,80,86,73,66,74,69,85,103,72,76,93,71,86,78,69,73,66,91,61,81,70,82,96,71,79,71,76,87,70,72,67,92,66,72,76,85,76,72,68,87,78,85,76,85,82,84,72,68,84,71,81,68,91,71,77,83,89,62,83,90,77,76,73,78,69,79,81,76,70,69,76,75,68,85,82,86,89,77,81,71,71,89,68,83,75,78,75,88,89,93,70,95,73,80,79,72,76,86,97,80,89,81,108,76,70,79,88,77,75,80,77,75,72,63,68,88,73,75,69,89,77,83,68,90,84,78,79,79,69,72,83,81,77,81,77,70,81,72,93,81,73,71,66,66,78,73,80,79,74,87,78,78,90,80,69,81,68,78,75,74,70,85,70,74,68,82,79,74,58,85,82,75,71,74,70,74,87,63,72,83,74,90,89,86,68,64,65,68,60,91,76,73,63,82,59,69,81,86,89,67,86,66,87,82,76,79,73,75,71,69,66,75,89,79,61,81,76,80,76,73,77,75,70,81,80,85,70,72,65,64,85,71,72,80,66,69,81,83,76,74,69,77,74,86,87,64,64,94,68,67,78,82,73,90,74,66,81,84,87,75,60,82,88,89,80,65,76,81,72,74,73,54,75,76,90,78,67,73,73,91,69,61,56,70,74,79,76,76,72,68,81,65,74,62,85,83,75,62,83,76,79,71,74,87,81,82,88,66,67,71,74,70,75,76,70,74,75,72,91,76,80,65,90,79,71,90,79,105,65,72,61,75,82,78,74,70,80,74,85,60,80,68,84,75,75,66,78,90,84,67,74,81,95,71,66,78,78,88,66,57,68,68,74,68,74,76,90,76,92,78,80,76,79,79,73,87,76,75,77,72,87,69,80,68,86,79,77,65,84,66,72,66,99,79,77,86,89,72,57,73,84,77,74,87,87,74,70,71,75,72,77,76,64,75,94,76,69,68,77,66,83,87,79,83,83,88,91,85,78,77,72,70,73,85,76,66,69,77,81,89,83,67,82,79,61,84,70,86,77,72,73,80,59,76,87,70,66,63,79,78,73,81,76,91,82
