# Supplementary material for: Poisson pre-processing of nonstationary photonic signals: Signals with equality between mean and variance
Source: PLoS One. 2017 Dec 7;12(12):e0188622. doi: 10.1371/journal.pone.0188622 (PMC5720749; doi:10.1371/journal.pone.0188622)
Supplement: S1 Dataset — (ZIP) [file pone.0188622.s001.zip › data/model/mungs_model/model_mungs_02_57.dat]

73,76,78,73,68,79,68,60,94,83,63,74,82,72,81,71,71,88,86,76,72,81,79,87,77,69,79,78,62,66,76,53,88,77,92,78,91,69,91,75,87,73,82,91,74,82,61,88,92,92,77,88,84,71,83,88,71,71,87,86,79,75,81,74,79,84,86,78,77,103,70,86,80,78,82,90,87,73,55,71,85,83,91,76,78,77,89,77,93,74,86,91,73,69,76,78,70,78,83,69,59,65,80,76,66,74,87,71,86,71,75,49,84,81,81,82,70,75,79,80,86,73,76,71,77,89,62,69,72,72,75,91,68,82,74,76,60,88,79,66,85,96,75,76,80,69,79,70,77,61,74,74,83,71,77,80,92,73,87,77,86,79,82,81,72,82,71,89,84,89,86,79,87,78,81,61,83,83,72,77,68,73,81,74,69,93,69,70,75,71,81,91,79,80,83,77,96,89,96,74,75,84,81,71,61,79,79,82,66,77,82,83,83,66,85,74,77,73,70,89,82,87,79,84,54,82,79,73,72,73,86,83,75,90,79,70,69,94,76,78,72,83,73,72,88,76,77,75,80,66,88,70,72,72,65,81,64,98,71,72,72,88,99,87,80,79,78,83,89,67,86,65,75,82,80,73,62,75,68,82,68,65,94,71,80,81,71,94,82,69,75,81,74,77,80,82,82,76,77,77,73,87,82,74,83,72,69,59,71,77,87,87,67,83,77,91,79,74,64,79,80,78,84,84,95,84,80,78,72,78,78,73,80,76,89,62,79,96,85,91,79,71,74,70,88,81,72,66,76,78,80,76,60,77,64,80,70,77,68,94,85,79,88,70,91,81,84,67,82,69,80,88,76,84,79,77,82,68,65,73,85,76,100,81,55,98,84,68,78,70,86,77,68,82,80,77,69,75,78,71,83,69,77,77,79,79,81,65,83,82,85,66,95,73,75,80,82,95,81,58,90,73,71,65,73,83,71,77,74,77,88,80,68,90,70,84,90,85,70,77,84,75,90,67,87,73,75,76,74,91,78,74,74,64,73,71,75,89,90,77,88,75,65,76,75,71,77,76,77,73,71,83,68,64,104,86,89,82,87,80,84,87,75,76,86,72,81,73,67,68,71,64,84,79,77,72,72,80,79,81,75,79,85,72,93,78,77,87,78,67,81,72,80,79,67,68,91,88,85,75,82,78,74,59,70,77,65,84,76,67,82,83,84,84,93,58,65,77,74,71,73,81,92,86,79,79,80,77,88,66,81,107,86,70,75,70,89,90,80,75,80,73,86,71,76,71,69,86,69,62,80,62,65,80,63,91,68,72,86,85,85,72,78,84,77,81,69,83,84,89,76,60,81,91,56,75,72,82,72,85,75,78,64,77,83,81,75,73,73,90,73,58,80,82,80,76,70,72,82,69,84,87,82,71,75,86,84,68,73,70,69,77,93,65,85,80,75,66,80,77,72,77,77,60,81,71,77,82,76,75,78,60,90,68,73,72,103,71,68,79,90,67,80,102,78,72,79,70,86,78,79,78,74,86,72,83,87,67,63,79,82,69,93,62,98,78,70,64,70,69,66,93,95,88,68,82,86,97,71,88,83,83,79,94,93,78,70,86,83,71,76,82,72,67,86,75,76,81,77,78,76,75,78,101,92,81,73,85,82,83,53,70,85,67,67,85,88,85,69,84,83,83,64,83,78,81,76,84,72,86,81,81,76,76,77,91,77,63,81,68,87,78,71,83,76,68,73,63,78,76,71,78,61,68,89,77,84,64,65,67,74,81,86,73,72,81,71,79,89,69,78,80,80,71,80,74,83,73,67,62,62,81,89,82,82,70,71,80,81,79,81,72,66,75,76,87,79,75,76,71,73,72,72,69,72,74,79,71,78,82,69,65,90,78,82,96,78,79,82,86,73,71,84,76,68,75,63,59,86,78,66,68,69,77,89,71,91,75,63,76,70,79,74,95,93,87,77,74,72,72,86,90,79,59,77,82,85,71,84,88,77,82,83,60,81,81,81,76,72,80,77,73,61,78,77,72,90,86,72,73,76,74,75,67,66,88,82,61,73,76,81,92,84,86,83,75,90,76,67,83,53,76,86,88,70,90,88,89,79,76,67,65,79,59,56,84,76,70,81,83,73,75,74,78,86,82,88,80,72,69,75,84,74,81,59,80,73,94,87,66,81,85,75,80,89,76,85,63,62,82,73,52,80,68,75,71,80,74,69,81,89,85,97,75,79,80,79,59,84,65,82,78,68,89,86,77,68,75,79,95
