# Supplementary material for: Poisson pre-processing of nonstationary photonic signals: Signals with equality between mean and variance
Source: PLoS One. 2017 Dec 7;12(12):e0188622. doi: 10.1371/journal.pone.0188622 (PMC5720749; doi:10.1371/journal.pone.0188622)
Supplement: S1 Dataset — (ZIP) [file pone.0188622.s001.zip › data/model/mungs_model/model_mungs_02_58.dat]

71,87,82,56,72,94,79,76,74,91,87,76,61,82,74,61,79,96,83,86,83,80,77,84,90,72,80,85,75,70,84,78,73,68,71,86,92,69,72,78,77,85,70,80,86,77,72,78,80,67,79,80,73,71,78,78,73,85,72,88,88,80,67,77,81,68,80,83,83,75,76,74,91,65,59,95,88,82,85,72,70,71,76,96,84,76,80,77,90,88,96,76,72,86,79,87,79,64,67,77,73,86,71,68,72,81,72,66,69,67,80,89,90,75,75,72,90,60,73,66,76,83,88,70,75,81,74,74,75,62,63,74,86,76,105,79,97,99,85,75,88,60,72,75,89,65,76,68,75,76,81,65,68,80,90,68,76,58,78,80,72,77,91,76,77,80,79,80,81,82,96,65,82,83,74,75,72,81,92,74,89,56,94,59,82,86,80,71,75,86,98,81,82,86,70,63,76,95,81,78,76,67,80,76,78,79,84,92,84,83,90,81,79,70,78,89,89,82,81,78,81,89,66,59,90,90,75,77,85,77,62,79,71,78,75,64,78,83,74,57,72,92,72,81,70,90,66,67,84,95,73,63,73,98,72,70,84,76,62,74,66,88,74,78,88,72,78,72,73,91,66,94,75,80,87,88,80,81,76,99,69,61,66,69,91,80,75,76,77,75,67,76,87,83,69,81,79,66,79,60,82,72,68,70,93,67,74,71,80,62,65,82,83,81,78,65,67,98,87,89,79,72,62,75,66,77,81,69,86,74,69,69,78,88,86,60,66,68,83,88,79,70,84,68,90,71,81,71,80,81,82,67,85,78,98,84,85,84,78,64,73,68,74,89,87,81,85,84,75,77,83,79,76,66,77,73,58,77,78,85,76,76,79,86,74,57,67,83,70,80,76,57,58,90,70,71,71,76,70,87,84,80,83,84,69,79,94,84,86,67,72,84,77,81,78,84,82,69,83,89,71,67,81,83,80,55,71,67,79,72,75,81,77,61,82,78,67,85,70,85,118,53,86,80,75,93,79,96,63,82,76,80,67,61,63,77,76,56,68,71,67,85,61,82,79,76,92,75,81,76,82,74,62,72,93,86,74,88,78,81,81,89,65,74,74,71,77,71,73,81,76,87,78,82,65,81,81,73,96,65,67,71,72,87,70,72,80,87,99,93,83,75,88,85,76,82,71,76,84,78,79,80,82,62,76,94,92,79,68,86,71,83,78,68,84,76,74,71,82,77,87,84,82,73,70,93,81,76,80,85,84,74,86,68,90,85,96,80,93,83,60,62,87,59,76,70,76,90,82,73,70,72,80,75,65,80,87,65,105,60,82,67,78,87,80,75,71,66,83,88,81,68,71,74,91,80,85,81,85,71,90,84,69,68,69,80,91,94,80,77,74,94,78,71,81,86,81,83,69,80,71,58,77,87,96,69,86,60,83,68,77,81,75,83,90,99,72,75,72,75,78,59,72,88,70,84,67,68,72,77,77,69,93,77,66,61,69,79,88,60,85,75,80,80,77,76,90,65,72,79,65,78,72,75,89,75,88,81,89,81,72,78,85,54,71,78,82,67,77,85,65,62,86,78,72,97,74,67,73,90,89,95,61,85,93,76,67,82,68,77,74,87,82,74,83,71,79,71,81,84,84,73,77,67,72,75,82,72,86,94,68,79,60,68,76,74,74,81,80,104,71,80,102,80,63,84,90,87,77,88,74,73,104,89,76,71,68,74,85,82,57,67,90,87,81,70,73,76,83,72,71,76,74,82,89,99,87,96,91,77,56,79,70,87,80,84,81,69,65,83,73,64,82,83,67,96,71,69,72,74,83,73,84,74,84,83,81,75,80,67,87,61,77,83,82,62,74,63,74,74,80,75,77,70,81,66,80,76,74,73,67,80,72,83,85,67,93,83,74,93,81,87,65,75,76,88,78,79,90,74,71,68,84,65,73,91,66,69,83,67,76,73,79,80,80,82,75,79,79,66,75,79,71,70,72,69,86,84,74,78,80,73,59,79,91,74,63,73,74,82,75,75,70,82,79,58,68,91,72,73,70,87,72,79,78,86,70,76,68,74,77,76,74,92,77,74,96,85,77,80,56,77,62,77,84,88,74,76,79,80,63,73,79,70,73,66,70,62,80,65,72,74,68,66,96,90,69,59,78,76,89,86,73,76,66,71,96,68,89,68,89,76,74,73,76,80,79,75,70,63,71,84,79,77,98,73,82,72,75,74,71,69,89,90,68,91,78,82,70,70,81,74,62,71,72,80,73,80,85,88
