# Supplementary material for: Poisson pre-processing of nonstationary photonic signals: Signals with equality between mean and variance
Source: PLoS One. 2017 Dec 7;12(12):e0188622. doi: 10.1371/journal.pone.0188622 (PMC5720749; doi:10.1371/journal.pone.0188622)
Supplement: S1 Dataset — (ZIP) [file pone.0188622.s001.zip › data/model/mungs_model/model_mungs_02_59.dat]

82,82,75,86,84,78,81,82,75,65,93,84,81,67,66,74,76,74,88,76,81,70,86,63,85,82,91,74,79,81,69,74,79,80,69,66,90,67,87,80,69,57,66,90,88,69,81,73,88,75,70,84,78,74,84,67,89,80,73,85,81,76,99,72,72,79,76,79,80,77,86,86,72,82,73,66,84,83,78,86,67,79,73,92,77,66,76,80,77,80,87,96,77,86,63,83,81,85,70,68,86,91,74,76,63,77,87,75,73,84,80,91,79,70,87,78,65,70,85,66,83,75,66,72,82,74,81,66,78,79,83,71,89,85,79,83,71,87,75,78,66,68,82,70,90,71,86,81,60,85,87,67,93,73,69,79,67,70,84,67,73,79,87,78,70,76,59,76,74,85,79,60,82,83,66,88,88,63,85,81,81,70,86,79,73,80,79,78,90,82,83,91,55,79,74,86,85,72,67,84,71,94,78,79,70,84,88,59,95,76,82,81,68,87,83,81,65,79,59,70,89,97,74,67,67,83,77,81,76,82,86,72,78,85,60,82,73,67,77,79,84,80,79,80,76,92,64,77,77,79,69,76,76,87,88,82,71,80,78,69,78,86,92,78,69,73,70,73,79,71,77,80,69,78,69,77,87,87,76,79,77,61,80,59,74,96,86,74,74,83,67,92,67,79,71,77,89,75,84,89,72,76,73,76,71,83,80,76,83,81,70,78,80,84,64,96,62,76,78,65,78,71,84,79,76,75,73,76,67,67,82,78,70,75,74,69,82,63,79,75,76,76,78,62,86,82,83,77,92,80,86,62,81,77,74,74,76,78,79,78,63,70,83,72,82,73,91,68,67,81,63,70,77,93,67,78,87,64,77,69,82,89,75,76,91,75,69,88,70,63,78,66,75,77,77,72,77,88,81,68,68,80,83,77,67,80,73,88,85,82,75,69,64,69,52,75,84,81,70,85,72,66,64,77,89,76,66,80,89,81,72,67,79,88,104,63,85,69,69,74,80,90,83,82,79,68,84,71,80,81,77,62,69,83,99,94,74,73,69,70,60,67,94,72,89,73,74,65,72,75,74,71,70,80,75,85,79,80,64,78,78,76,82,80,75,82,80,85,83,68,91,88,78,93,73,92,65,83,92,66,81,62,80,70,61,77,73,69,77,85,84,89,59,78,81,79,77,74,77,78,85,79,77,76,80,65,69,79,80,82,80,94,87,97,82,76,66,80,63,79,75,84,90,74,89,85,99,81,90,74,82,81,82,80,77,76,88,89,61,90,80,81,78,81,79,78,74,94,81,74,105,69,73,78,79,81,77,68,92,95,76,77,79,73,92,79,86,67,67,80,73,80,70,73,83,73,77,90,76,80,85,82,83,70,62,72,74,86,56,64,84,84,77,60,79,79,78,75,69,71,86,72,74,70,88,71,83,73,76,62,83,65,78,85,82,68,75,75,73,67,79,78,70,74,68,76,76,91,72,68,76,83,79,86,99,72,80,68,90,77,85,64,78,83,65,77,78,79,82,77,81,83,87,78,79,65,72,74,72,90,83,69,71,67,92,87,89,73,56,80,67,82,85,66,89,86,70,82,75,84,66,60,74,68,73,81,74,72,77,82,98,64,91,82,83,83,83,84,91,88,74,83,69,76,86,81,84,76,77,73,71,83,76,82,74,80,85,80,73,85,77,74,57,92,70,79,66,72,69,90,84,77,87,88,82,77,90,73,82,70,67,85,54,66,78,64,82,78,79,80,70,93,71,61,74,79,71,71,75,74,91,66,82,69,68,69,72,78,70,78,80,74,95,73,81,93,81,88,70,76,80,58,66,73,68,80,78,69,74,81,78,71,81,78,86,90,63,61,79,64,79,82,80,68,72,72,81,83,88,75,64,81,55,75,85,83,73,86,89,81,84,81,71,89,75,78,78,69,71,76,74,73,77,93,86,89,73,86,86,78,71,80,73,95,73,82,85,84,83,89,97,87,88,72,78,79,84,80,87,79,68,72,77,65,63,75,69,89,81,88,101,75,93,70,74,75,68,86,76,69,68,81,79,74,81,80,87,80,82,73,71,82,74,69,76,73,66,79,73,78,87,72,70,78,85,69,58,85,80,64,67,90,82,84,84,82,77,93,86,78,71,64,63,88,83,83,72,71,89,72,67,61,74,68,71,70,87,72,77,77,84,77,78,74,82,93,78,95,85,80,69,89,80,86,77,70,94,79,89,87,72,78,82,74,90,66,72,87,91,79,89,75,77,73,86,82,73,82,84,84
