# Supplementary material for: Poisson pre-processing of nonstationary photonic signals: Signals with equality between mean and variance
Source: PLoS One. 2017 Dec 7;12(12):e0188622. doi: 10.1371/journal.pone.0188622 (PMC5720749; doi:10.1371/journal.pone.0188622)
Supplement: S1 Dataset — (ZIP) [file pone.0188622.s001.zip › data/model/mungs_model/model_mungs_02_6.dat]

78,67,72,84,68,86,73,73,70,78,73,67,63,77,78,75,83,83,84,90,78,80,82,84,83,62,110,80,69,73,95,84,88,85,84,77,85,87,69,69,79,67,74,75,79,82,83,90,59,81,66,84,77,71,77,87,85,77,78,61,76,81,68,63,93,75,81,84,77,76,64,74,95,86,85,68,72,80,63,80,76,74,88,89,65,94,77,75,72,75,61,90,88,57,90,76,72,84,85,97,68,60,71,60,68,69,75,72,81,69,82,82,78,62,67,61,80,77,71,71,85,75,76,75,72,83,68,75,74,84,89,88,68,79,88,82,80,68,85,70,82,80,80,64,83,61,72,97,88,78,78,60,60,57,69,76,80,84,94,58,80,66,69,77,79,86,74,80,82,65,79,75,84,70,66,81,89,66,74,81,86,86,81,78,77,76,70,72,68,76,81,71,83,67,93,76,77,88,74,98,75,81,80,74,70,69,90,78,82,92,77,75,78,77,76,66,63,73,71,58,76,73,74,69,74,81,73,77,82,80,74,68,68,76,67,74,80,76,67,94,67,89,73,76,93,71,70,73,66,74,79,79,85,64,81,70,80,76,76,64,75,78,84,70,88,73,69,87,80,92,76,84,73,81,67,82,59,79,77,73,80,74,80,78,77,79,79,84,92,77,95,79,73,74,88,70,79,75,83,73,52,79,86,79,68,81,76,78,70,87,68,82,72,83,104,87,58,74,67,84,108,69,80,76,63,64,82,71,85,77,98,76,66,79,66,58,84,60,88,73,79,75,70,91,80,83,76,75,72,78,93,89,83,75,90,75,69,70,72,75,79,84,67,91,79,89,69,90,80,73,89,78,80,71,92,67,85,72,57,72,75,53,78,81,74,79,75,93,63,67,84,74,79,61,72,102,55,61,84,78,81,96,81,68,76,82,72,72,75,79,71,62,69,76,83,59,92,74,78,64,66,83,75,83,96,70,72,68,87,93,78,89,87,86,79,72,72,73,67,91,83,89,77,101,76,67,63,81,80,78,82,92,73,80,83,88,72,86,68,69,69,72,78,77,69,71,92,70,92,80,78,68,76,78,73,69,72,78,61,76,72,62,73,78,73,66,77,75,63,69,73,83,81,77,74,94,80,77,67,69,83,89,86,81,81,77,82,73,77,80,80,74,77,74,77,88,76,80,57,68,87,89,80,85,73,67,71,76,85,72,77,83,83,67,80,83,79,73,72,78,73,63,80,94,63,84,66,75,86,91,75,95,78,79,92,75,67,74,102,83,86,63,73,75,92,86,66,79,84,84,84,72,73,63,88,86,87,79,81,75,82,79,67,57,65,84,68,67,82,77,78,74,73,81,86,76,80,72,60,75,79,86,74,94,63,55,90,78,88,73,87,71,65,71,79,66,80,89,72,49,82,75,75,58,87,66,80,66,82,80,77,69,74,89,67,74,68,73,72,92,73,76,78,72,85,74,71,85,62,84,72,77,79,63,98,67,76,82,79,69,90,67,80,71,69,81,69,79,74,84,68,81,74,74,74,88,79,75,68,91,79,77,80,73,68,80,77,88,67,81,80,75,78,80,82,76,100,69,77,80,76,77,68,79,76,81,79,76,84,58,84,57,92,68,74,76,70,67,81,72,81,91,75,72,83,68,88,68,83,84,90,74,73,76,72,84,77,88,62,78,78,85,77,64,65,74,64,82,94,71,69,70,84,73,81,78,90,90,75,79,69,80,72,96,82,87,80,86,85,73,78,74,74,75,70,73,94,62,69,84,89,83,79,85,74,76,71,82,84,74,80,69,69,88,66,73,74,73,85,85,80,79,76,65,66,65,66,75,79,65,69,72,83,97,82,80,66,79,73,68,74,89,81,72,72,70,82,71,69,80,76,84,71,78,70,67,89,82,73,73,91,80,77,84,67,75,84,97,74,89,83,78,71,87,85,74,74,64,84,79,70,78,73,89,70,79,68,68,80,61,71,61,83,79,88,76,70,57,82,71,75,88,73,79,71,65,74,85,78,81,71,86,84,80,86,74,79,84,77,61,88,55,82,74,69,80,83,78,76,73,77,84,88,89,81,67,79,72,70,80,81,73,78,73,83,58,87,87,67,75,67,78,67,65,71,79,83,76,67,75,92,83,74,76,75,76,86,82,70,78,85,73,82,81,63,71,82,76,75,88,73,81,75,73,71,85,67,78,86,68,87,98,94,86,67,74,87,76,73,65,72,81,96,80,77,60,85,82,76,78,78,85,91,93,65,65,84,61,66,80
