# Supplementary material for: Poisson pre-processing of nonstationary photonic signals: Signals with equality between mean and variance
Source: PLoS One. 2017 Dec 7;12(12):e0188622. doi: 10.1371/journal.pone.0188622 (PMC5720749; doi:10.1371/journal.pone.0188622)
Supplement: S1 Dataset — (ZIP) [file pone.0188622.s001.zip › data/model/mungs_model/model_mungs_02_60.dat]

74,73,82,85,62,80,78,83,65,75,78,72,100,86,80,92,85,84,88,85,84,79,73,92,78,68,77,67,70,72,80,82,84,88,75,87,76,73,91,64,77,81,58,82,70,67,93,60,96,75,71,89,69,79,67,80,70,70,90,78,76,70,87,80,91,100,66,75,80,76,82,77,79,89,74,86,78,79,81,67,68,77,80,77,78,68,71,65,74,70,91,67,75,87,64,87,65,75,85,73,91,88,84,75,58,90,86,62,69,89,95,76,72,63,79,77,90,82,96,68,72,82,57,86,71,98,60,68,77,96,77,76,81,62,77,67,79,80,84,91,75,77,84,82,84,62,81,80,69,76,77,78,91,81,64,81,57,74,84,72,69,83,83,92,85,72,101,68,79,71,87,74,95,74,88,68,100,80,76,75,68,83,80,76,89,92,64,65,72,81,95,75,82,80,88,70,83,68,60,82,69,86,71,81,86,70,68,103,73,59,69,87,73,69,85,86,76,79,77,83,78,86,85,69,79,82,70,79,78,83,73,58,68,77,69,78,89,59,80,79,77,91,76,75,79,67,80,68,68,88,69,71,72,77,78,89,92,90,92,91,73,81,62,76,82,60,68,79,83,72,94,63,97,78,76,78,79,75,72,78,78,68,70,80,68,71,88,67,82,90,86,76,82,111,68,73,87,94,69,83,76,88,85,80,95,82,79,71,75,77,85,63,74,74,65,74,70,78,84,79,88,74,53,79,73,63,74,76,68,88,76,72,53,79,81,81,80,78,77,79,62,75,75,69,91,74,75,80,78,66,84,87,71,78,76,65,74,80,73,60,59,74,82,66,81,85,76,83,85,81,81,80,79,57,71,67,96,81,83,76,86,81,71,66,82,72,82,95,58,89,91,84,76,85,79,65,68,77,87,83,61,63,78,73,86,87,72,80,61,82,85,67,83,68,69,80,79,65,73,83,79,85,74,88,77,73,89,84,78,69,69,85,75,82,68,89,70,89,80,54,93,73,74,65,72,83,84,77,68,74,74,77,84,79,85,72,87,70,76,87,68,84,77,70,75,90,100,73,73,89,99,74,68,68,78,74,87,95,69,86,76,77,69,92,75,71,71,82,84,68,87,75,78,68,79,79,70,58,84,88,76,92,80,80,78,66,75,75,66,87,69,89,85,68,75,73,82,88,68,70,64,67,85,69,73,73,75,67,80,74,80,80,87,74,65,84,69,82,85,81,78,83,67,84,86,80,81,62,67,84,71,85,59,77,68,73,74,68,92,85,71,78,85,86,72,70,81,82,86,83,81,72,79,78,80,60,77,57,72,96,75,90,83,74,75,80,78,81,86,71,82,78,84,73,86,86,81,77,82,75,72,75,58,78,78,77,72,82,90,65,66,71,67,80,79,83,85,70,87,82,72,95,74,73,77,79,68,67,90,69,79,77,62,76,78,82,76,79,93,56,62,82,78,94,69,79,71,66,87,71,72,75,72,81,71,76,77,74,66,76,58,71,89,102,64,84,73,74,71,69,78,74,70,88,68,67,82,72,76,64,65,81,68,98,64,60,71,64,85,75,85,85,78,85,85,68,68,81,67,82,83,70,72,85,70,76,66,79,73,69,78,86,82,90,70,68,77,77,76,81,65,71,67,75,84,74,91,78,93,75,67,89,75,74,76,83,85,81,71,77,77,77,79,90,75,70,91,70,95,81,90,80,75,61,72,79,83,77,86,72,73,70,82,83,63,90,72,64,73,88,77,79,86,80,80,78,77,72,72,74,64,77,93,72,70,101,88,67,93,78,81,71,79,69,58,72,86,89,78,69,68,73,68,84,87,70,90,67,78,74,75,73,67,71,85,77,69,71,62,79,77,95,77,88,89,78,74,79,77,95,74,63,75,75,70,86,95,86,82,75,80,84,71,90,77,86,79,63,72,79,87,90,89,70,77,81,64,90,79,96,69,77,60,81,83,81,76,83,86,87,95,84,87,82,81,76,79,65,75,77,74,73,69,95,83,78,85,83,74,79,83,79,72,82,83,74,86,76,79,83,80,95,77,92,66,64,89,73,91,75,75,86,72,77,78,80,75,79,70,91,81,78,63,81,83,73,77,79,66,71,62,76,75,82,72,70,82,81,77,73,82,73,74,81,93,98,86,101,73,68,82,70,66,69,78,80,80,80,81,80,79,73,92,81,82,76,80,79,73,75,80,78,96,83,71,83,92,70,68,90,72,59,82,81,72,79,83,81,74,76,81,76,78,80,60,66,61,82,71,84
