# Supplementary material for: Poisson pre-processing of nonstationary photonic signals: Signals with equality between mean and variance
Source: PLoS One. 2017 Dec 7;12(12):e0188622. doi: 10.1371/journal.pone.0188622 (PMC5720749; doi:10.1371/journal.pone.0188622)
Supplement: S1 Dataset — (ZIP) [file pone.0188622.s001.zip › data/model/mungs_model/model_mungs_02_61.dat]

73,83,81,96,77,66,87,99,72,80,71,85,67,80,71,86,78,82,74,98,63,78,70,85,81,78,87,65,79,81,80,74,78,70,69,76,76,70,69,89,74,82,70,68,93,66,69,86,73,79,91,92,84,86,81,79,84,74,76,85,55,70,73,101,63,87,86,71,89,77,77,71,89,72,86,83,69,83,86,93,77,82,72,63,80,76,63,74,74,76,71,102,78,70,69,80,72,84,90,92,75,80,72,76,80,73,74,65,81,73,74,86,69,76,73,65,79,74,77,59,87,85,73,67,82,79,73,72,59,83,72,87,74,73,81,54,88,82,73,110,79,79,84,85,77,74,79,69,75,68,83,79,94,90,76,65,97,82,58,73,67,86,67,84,65,80,76,77,80,74,81,63,101,80,78,83,78,104,62,79,81,80,62,75,69,60,65,87,59,84,76,89,79,78,84,78,83,65,70,73,71,64,77,76,71,80,83,63,61,85,65,85,78,87,74,73,89,88,71,94,76,79,68,79,77,79,75,82,86,86,86,78,63,74,66,83,82,81,87,82,79,95,72,87,64,90,57,93,70,77,73,77,68,93,84,78,61,70,87,74,87,83,80,66,85,69,78,86,87,73,74,71,74,73,81,70,69,79,85,65,79,83,91,75,57,69,74,88,71,68,69,63,86,85,63,68,83,78,79,69,68,75,80,84,71,77,86,79,84,86,76,73,76,82,87,83,83,96,75,77,84,79,90,75,84,69,62,67,78,80,91,80,78,73,81,74,64,85,70,81,79,68,77,78,72,83,70,79,66,68,88,72,56,81,76,88,70,77,78,82,81,84,78,67,67,70,72,86,75,64,72,77,92,75,81,79,64,78,78,58,62,62,80,99,90,65,100,72,71,67,96,81,82,77,81,81,87,62,74,94,79,86,76,64,84,67,89,87,79,71,82,90,83,63,85,84,76,62,75,85,83,90,92,69,81,82,84,79,73,83,69,87,89,74,76,97,62,77,91,71,75,86,73,68,80,79,79,67,70,73,67,77,74,92,86,81,71,85,76,96,78,79,61,53,73,88,80,92,86,68,69,93,85,98,78,71,65,79,81,85,74,75,64,81,72,83,80,96,89,90,89,85,66,76,94,69,79,77,76,91,92,69,83,68,71,70,96,73,82,83,65,72,60,72,73,78,99,78,72,64,82,71,82,65,75,77,84,78,98,74,79,67,68,85,81,79,89,81,78,80,92,75,72,72,80,77,82,61,65,72,73,82,73,74,74,86,81,86,72,86,84,73,69,80,85,74,72,78,60,84,75,64,70,92,75,84,77,75,77,67,70,97,74,86,76,80,79,77,67,76,85,75,75,89,65,60,77,90,70,75,74,67,64,88,87,73,90,86,78,82,79,73,80,77,77,70,79,76,95,74,87,87,77,62,83,86,95,70,80,69,66,83,89,75,77,67,68,65,70,88,89,85,74,72,95,76,78,75,95,72,84,74,77,79,70,79,78,82,89,83,68,83,65,82,68,78,75,82,80,76,61,70,84,72,71,82,91,81,66,82,80,77,80,80,88,65,84,85,68,76,79,79,88,76,61,87,83,79,73,68,60,63,67,95,78,60,88,62,90,89,71,66,78,72,64,76,80,65,67,67,70,89,70,79,73,98,86,64,90,81,81,65,88,69,69,94,72,97,80,70,79,76,82,79,67,73,63,71,72,78,71,96,69,69,81,87,69,105,81,76,81,69,81,72,64,88,88,76,86,75,77,89,87,93,87,73,87,74,67,83,74,88,78,76,93,74,73,69,57,81,76,70,66,89,74,90,79,85,85,81,78,82,61,77,84,72,81,81,60,84,78,69,73,73,86,78,80,76,77,75,87,93,83,67,84,90,83,72,84,83,97,68,75,66,68,91,77,99,82,79,69,71,74,66,66,69,74,78,78,78,78,69,86,77,65,84,72,68,84,77,103,77,73,92,81,88,72,64,76,83,77,71,76,63,82,80,79,78,59,78,73,68,92,74,89,88,76,89,95,66,88,70,79,81,69,89,71,62,78,82,77,79,87,74,82,74,67,75,69,71,59,73,80,82,68,72,79,70,91,77,83,79,86,75,79,55,76,70,76,71,79,82,74,83,87,86,70,77,67,66,79,73,85,86,75,79,73,76,68,66,80,82,70,65,84,87,86,70,66,76,92,70,72,87,80,69,71,71,78,73,75,81,77,76,76,70,72,72,78,72,85,75,70,78,77,60,71,76,92,72,76,79,61,77,69,67,65,59,73,76
