# Supplementary material for: Poisson pre-processing of nonstationary photonic signals: Signals with equality between mean and variance
Source: PLoS One. 2017 Dec 7;12(12):e0188622. doi: 10.1371/journal.pone.0188622 (PMC5720749; doi:10.1371/journal.pone.0188622)
Supplement: S1 Dataset — (ZIP) [file pone.0188622.s001.zip › data/model/mungs_model/model_mungs_02_62.dat]

93,61,83,79,90,81,82,91,72,86,83,65,84,106,65,69,78,86,92,93,92,73,75,84,88,70,81,105,74,68,52,75,63,82,71,79,87,84,83,77,80,69,73,67,75,97,76,70,76,74,79,68,77,84,77,74,82,92,84,73,65,80,74,78,64,76,82,76,67,80,84,80,70,89,72,76,78,67,78,79,67,81,76,66,81,89,91,74,82,71,67,59,74,101,62,86,76,78,75,66,69,69,64,77,76,82,77,90,93,79,60,68,70,65,97,87,76,69,84,80,80,85,81,89,88,80,77,71,83,78,66,80,75,75,82,90,86,98,80,87,83,71,79,88,85,68,61,74,82,69,80,74,70,101,72,68,70,84,82,81,85,82,85,85,76,84,90,70,79,91,70,82,84,93,87,79,80,72,77,75,72,67,81,72,77,87,90,66,74,75,67,64,60,90,65,64,78,75,74,79,82,81,89,81,92,64,82,61,68,74,81,82,84,51,98,70,72,78,75,75,79,94,71,74,76,75,90,74,77,84,64,64,74,67,89,79,84,62,65,64,77,75,71,84,80,88,80,72,73,92,76,71,70,73,76,71,74,92,73,84,68,86,67,77,71,86,85,78,85,74,87,80,64,71,77,82,82,79,85,74,100,82,91,85,92,72,70,67,94,80,68,90,78,79,96,77,80,72,68,68,86,90,71,84,92,80,75,101,85,75,57,81,67,85,86,84,81,73,86,80,77,78,80,84,66,71,64,61,75,78,62,80,62,67,81,82,94,89,58,74,77,77,79,65,84,83,79,64,98,90,91,62,60,63,73,66,64,82,76,89,77,79,60,70,85,81,69,86,77,67,68,71,81,70,95,80,82,71,82,65,84,82,57,92,78,94,98,71,71,85,76,78,75,76,61,61,76,64,77,92,80,73,73,83,64,82,82,82,66,64,75,81,79,75,88,88,80,66,97,83,69,88,77,70,97,73,97,72,91,84,83,58,81,82,80,81,67,92,89,75,99,74,80,85,81,68,96,83,75,95,65,76,76,77,84,88,83,62,88,75,83,79,66,69,76,70,65,83,90,71,68,90,88,76,70,79,66,84,75,82,88,76,80,69,93,80,82,80,66,67,67,69,88,69,76,76,79,93,83,68,80,73,64,79,70,69,72,80,84,84,67,67,58,82,66,86,87,62,81,62,77,77,96,71,81,79,65,63,84,70,63,58,78,83,72,76,97,82,78,56,83,75,83,77,66,78,84,80,92,82,75,87,74,83,64,69,84,84,71,84,67,78,73,72,98,85,78,80,67,86,79,75,75,63,81,73,77,96,74,84,69,81,82,67,80,83,82,78,71,76,77,76,84,71,76,64,84,83,84,67,89,72,54,89,73,93,70,69,74,96,71,90,73,69,77,67,95,80,74,81,75,82,86,79,90,86,72,70,81,74,100,77,86,70,70,72,75,57,53,81,84,79,82,93,64,82,73,86,78,76,74,79,76,68,64,85,79,93,68,72,68,77,73,79,70,80,79,64,61,70,87,88,69,85,72,76,83,86,84,72,68,76,59,80,76,66,63,76,80,82,74,73,78,83,82,70,82,78,87,76,79,71,102,70,86,70,75,63,80,72,72,55,90,73,84,69,89,80,79,72,80,57,61,76,76,92,66,68,84,76,82,87,66,74,65,75,89,73,61,82,74,86,84,79,82,76,84,86,56,89,93,90,79,83,81,84,99,82,85,77,68,75,70,67,73,91,90,91,81,91,85,82,77,65,73,71,87,85,68,77,65,72,66,67,77,71,70,83,71,76,61,87,77,82,72,83,55,81,87,66,93,72,68,89,62,81,72,81,81,79,83,65,78,71,76,66,76,68,80,76,78,68,76,71,72,59,89,93,62,68,78,81,80,92,71,74,76,80,92,73,68,73,70,79,81,69,94,74,78,75,81,76,90,89,77,80,86,76,79,55,79,76,67,74,78,84,80,72,80,59,80,88,87,82,99,82,92,82,88,76,73,74,81,71,76,76,81,78,80,85,83,75,64,64,76,75,64,104,71,91,61,80,82,71,87,81,76,73,74,80,73,90,55,67,85,92,89,65,82,84,73,95,78,83,81,62,69,77,66,71,77,83,80,84,64,71,80,73,90,71,77,68,78,89,69,80,73,78,64,70,67,77,76,78,80,87,82,65,82,79,72,68,77,83,89,59,77,85,77,72,77,81,100,84,74,81,51,79,87,72,85,64,78,69,91,75,59,78,82,71,65,83,73,78,70,90,91,84,73,76
