# Supplementary material for: Poisson pre-processing of nonstationary photonic signals: Signals with equality between mean and variance
Source: PLoS One. 2017 Dec 7;12(12):e0188622. doi: 10.1371/journal.pone.0188622 (PMC5720749; doi:10.1371/journal.pone.0188622)
Supplement: S1 Dataset — (ZIP) [file pone.0188622.s001.zip › data/model/mungs_model/model_mungs_02_63.dat]

86,70,57,83,80,71,63,89,80,68,73,78,79,81,84,77,74,80,74,73,82,70,67,83,78,68,77,77,79,67,86,74,74,71,75,81,69,74,71,80,90,78,88,71,68,71,73,75,70,90,79,75,71,83,70,81,65,75,65,85,75,74,70,67,82,74,66,64,75,84,80,88,59,76,74,78,73,76,80,72,74,78,74,82,73,81,85,86,82,86,81,81,70,69,76,68,80,83,73,91,83,74,68,97,75,78,76,97,98,75,86,72,72,82,77,82,88,85,81,80,73,69,91,79,70,89,76,92,79,89,81,82,71,78,81,81,75,86,91,73,78,57,75,81,94,79,80,72,88,66,89,69,71,56,82,60,64,80,70,85,74,82,58,77,75,79,90,78,83,75,73,69,90,77,73,80,78,66,75,79,81,80,73,80,75,80,89,76,74,68,73,85,92,88,78,75,79,66,72,92,76,84,83,76,75,69,76,83,91,82,82,74,86,74,75,98,91,68,78,74,80,78,72,76,88,88,88,82,78,79,76,74,79,79,71,66,91,72,76,96,82,77,75,76,88,69,77,70,75,78,69,96,92,81,77,73,72,79,76,80,87,71,64,89,77,75,81,61,77,73,84,91,90,64,78,84,67,82,87,69,70,75,72,84,73,80,84,77,82,88,83,80,72,64,70,71,55,93,78,83,71,78,64,69,70,70,69,77,77,95,72,93,73,63,63,88,88,81,84,76,71,78,74,97,72,92,68,92,94,67,81,65,60,63,68,82,65,85,89,85,75,78,76,78,82,93,97,79,74,78,83,74,80,80,62,79,86,73,88,77,66,74,79,85,78,98,70,64,82,82,84,67,74,74,60,61,68,69,72,99,59,72,75,72,87,67,78,81,75,93,74,66,73,64,75,79,76,78,74,67,71,76,81,90,78,62,100,80,86,82,63,71,90,92,87,77,76,72,70,79,83,82,93,64,70,83,82,74,72,78,70,68,77,76,88,72,89,74,84,74,76,93,84,80,90,76,83,85,77,60,87,70,73,75,75,75,73,91,83,61,76,74,83,78,71,84,65,95,84,74,89,88,67,56,72,70,85,67,63,69,73,94,94,86,77,96,61,68,93,76,87,78,55,74,97,81,78,72,64,83,80,80,94,76,80,84,92,73,81,87,88,65,81,75,75,80,89,71,78,86,69,75,81,61,76,68,75,77,86,71,66,81,81,88,82,77,96,92,79,68,86,75,68,62,75,93,70,78,84,76,66,83,71,75,69,83,67,84,71,62,74,76,70,84,78,86,76,77,71,82,72,80,73,77,79,87,60,83,79,70,67,81,94,74,84,71,77,73,78,72,86,80,76,81,93,81,73,74,72,68,70,89,63,73,66,79,86,80,77,79,85,74,76,77,78,77,85,68,90,84,73,75,71,76,71,92,64,87,70,84,78,80,66,66,73,72,73,77,68,73,76,78,76,84,59,78,71,71,81,83,72,51,80,87,77,78,82,72,63,86,76,73,76,84,91,77,66,81,81,69,55,75,76,58,77,77,66,76,82,74,67,82,94,76,77,66,81,77,69,70,76,71,84,66,78,81,88,64,74,70,80,77,88,85,74,88,58,79,76,74,82,86,84,81,71,79,89,83,74,78,74,73,79,65,59,76,83,70,84,67,86,61,98,74,72,87,82,84,84,80,62,86,76,64,88,63,81,70,76,82,63,70,71,64,73,78,64,79,79,74,84,94,85,82,87,84,77,81,75,80,86,75,77,67,68,69,87,83,75,70,87,61,77,85,79,71,76,94,74,72,81,66,76,79,90,90,79,92,84,87,77,77,85,70,59,81,90,82,75,85,70,69,77,65,86,79,66,65,77,70,74,84,80,57,73,61,78,86,84,81,66,75,76,72,75,76,76,87,93,68,72,87,77,74,78,85,100,85,91,75,81,76,73,80,81,77,102,66,77,81,82,84,79,68,71,81,81,78,75,87,83,59,83,76,88,78,90,74,56,84,85,78,78,86,73,76,74,57,72,82,80,87,77,75,79,78,88,64,74,68,74,89,85,62,87,74,84,76,76,78,77,76,74,69,60,80,69,74,77,74,82,73,73,78,81,66,81,73,83,82,75,76,71,77,74,69,83,88,71,79,74,71,81,81,87,79,61,75,66,73,72,80,73,74,70,82,59,85,76,76,76,70,82,80,62,86,85,78,93,81,72,93,71,89,82,72,72,75,70,75,77,82,82,86,77,68,75,91,76,77,65,70,83,81,83,72,73,83,80,73
