# Supplementary material for: Poisson pre-processing of nonstationary photonic signals: Signals with equality between mean and variance
Source: PLoS One. 2017 Dec 7;12(12):e0188622. doi: 10.1371/journal.pone.0188622 (PMC5720749; doi:10.1371/journal.pone.0188622)
Supplement: S1 Dataset — (ZIP) [file pone.0188622.s001.zip › data/model/mungs_model/model_mungs_02_64.dat]

81,64,82,58,71,83,73,78,74,58,79,68,63,91,77,95,88,89,88,63,77,67,72,64,68,81,84,69,76,72,70,71,77,81,71,81,74,72,77,86,76,63,90,80,69,77,71,79,78,91,59,65,81,92,87,88,71,70,85,62,85,66,74,92,89,65,79,77,68,94,68,89,96,75,75,84,75,96,88,91,78,73,67,58,71,70,77,75,77,75,80,77,72,76,95,70,84,65,71,77,59,77,78,76,68,74,79,73,90,83,82,77,78,78,79,97,72,73,70,84,75,81,74,77,57,77,71,67,76,72,66,72,73,90,69,67,76,79,83,79,82,92,76,59,65,63,90,79,75,71,79,68,85,59,86,73,72,84,68,81,88,82,88,84,84,73,76,67,64,83,74,79,78,93,91,68,86,87,79,72,76,64,79,94,66,64,69,64,69,67,62,78,76,72,92,84,73,65,81,82,71,80,73,74,72,69,93,70,73,79,60,89,72,73,86,76,74,65,76,76,79,68,64,84,64,75,89,64,86,84,78,81,64,79,75,85,77,73,66,65,64,72,70,76,62,77,81,96,78,82,65,62,80,64,81,64,79,63,67,69,72,77,71,63,83,96,68,95,65,70,77,81,60,79,89,74,78,85,70,76,83,62,66,75,81,70,83,88,88,74,66,73,96,73,80,85,70,75,96,73,72,78,83,81,87,84,65,75,72,100,80,79,74,79,80,71,75,71,81,74,59,71,69,75,82,77,81,58,83,75,79,75,84,84,85,75,73,84,104,73,73,76,69,83,70,95,80,77,73,79,88,75,83,76,86,85,72,85,81,82,85,75,88,78,61,65,83,79,70,70,73,65,84,68,81,92,77,84,102,70,69,69,79,70,65,71,84,79,74,66,61,74,76,66,73,78,78,68,76,73,69,62,78,66,75,74,74,94,79,71,78,68,74,96,81,78,72,81,76,73,66,78,81,78,76,64,78,71,90,81,71,61,77,59,81,71,79,78,82,80,89,79,78,86,60,92,84,79,75,77,77,88,83,84,88,75,82,69,70,88,73,78,74,68,88,74,62,86,81,77,70,69,68,63,71,86,78,75,89,74,81,75,77,83,84,83,82,92,84,77,67,80,80,87,64,89,77,80,62,64,87,90,72,86,63,98,75,73,86,75,108,60,77,64,82,89,82,80,75,67,82,78,71,87,88,81,66,77,75,71,87,80,84,75,69,90,53,83,78,90,84,65,64,74,66,81,77,73,83,73,91,72,68,83,75,66,69,95,75,78,66,87,73,69,62,81,77,75,81,68,79,79,92,85,88,63,87,70,85,79,99,77,73,77,82,71,77,75,90,69,75,81,76,73,75,72,77,68,72,68,75,81,70,48,86,74,84,56,74,74,91,77,71,81,81,82,63,74,83,88,72,84,89,67,84,77,79,73,84,87,77,72,88,74,83,73,63,67,87,78,73,81,75,69,79,56,57,88,74,62,68,71,59,69,62,77,75,74,82,81,76,68,68,74,65,83,69,87,81,82,76,84,87,88,79,69,77,81,79,73,82,74,74,86,68,73,80,65,81,60,78,81,61,68,82,84,85,96,84,81,64,73,72,79,83,83,78,73,65,85,72,80,76,65,78,76,77,86,73,81,69,75,72,76,79,80,78,67,83,75,71,90,69,80,73,84,70,87,80,78,81,70,78,76,83,62,77,76,68,75,78,93,80,85,80,64,75,62,78,88,67,84,82,80,72,93,97,80,91,91,86,78,80,90,100,74,62,100,71,65,64,76,80,78,77,66,65,76,82,91,88,72,78,77,85,90,82,81,90,76,89,85,78,73,83,72,69,67,85,83,73,86,71,79,64,90,74,72,78,91,73,61,93,82,73,76,74,73,83,72,87,85,82,74,99,87,79,67,71,84,94,83,70,80,79,72,70,90,77,72,82,84,86,69,74,75,75,68,69,69,74,74,76,80,54,84,73,69,84,75,83,62,93,70,79,71,72,80,76,90,64,71,73,81,70,78,80,83,75,72,76,74,63,75,82,69,79,81,72,72,72,87,79,83,77,74,70,67,72,73,79,85,80,73,76,96,70,76,65,71,82,75,88,85,91,60,78,69,70,92,73,88,77,76,90,77,80,73,65,76,69,75,67,63,93,68,78,77,85,88,77,89,85,61,87,76,79,91,75,84,79,79,81,93,84,74,81,77,71,78,79,85,70,76,92,76,73,73,72,59,79,74,88,78,70,85,65,74,63,67,74,85,71,78,85,83,66,72,64,66
