# Supplementary material for: Poisson pre-processing of nonstationary photonic signals: Signals with equality between mean and variance
Source: PLoS One. 2017 Dec 7;12(12):e0188622. doi: 10.1371/journal.pone.0188622 (PMC5720749; doi:10.1371/journal.pone.0188622)
Supplement: S1 Dataset — (ZIP) [file pone.0188622.s001.zip › data/model/mungs_model/model_mungs_02_65.dat]

86,83,73,76,89,74,79,64,64,74,82,80,73,89,68,76,66,69,78,87,71,75,86,58,78,73,97,85,80,67,78,68,69,70,75,70,75,87,70,85,77,75,80,82,67,77,85,60,74,61,95,75,83,74,74,75,71,72,85,76,71,80,91,84,81,66,80,72,85,63,72,90,61,72,91,89,83,99,61,80,97,77,90,73,66,75,70,65,59,86,89,78,63,73,85,72,73,81,74,87,72,89,72,87,89,90,71,73,85,66,79,74,75,75,81,83,88,81,73,69,76,70,84,67,79,83,79,82,62,84,83,71,71,72,66,105,77,73,73,73,82,85,74,79,69,76,85,71,77,85,79,74,68,71,84,63,72,69,74,79,74,77,62,90,82,84,68,74,84,71,97,73,81,61,64,79,65,69,93,74,70,92,70,76,79,85,71,78,65,66,65,74,67,72,79,78,71,58,69,87,79,97,82,73,83,91,77,84,77,83,66,76,71,82,74,78,69,77,66,80,84,81,90,77,88,75,73,77,71,67,83,78,102,74,71,85,88,78,98,70,78,67,75,72,80,73,81,79,64,78,76,74,76,60,70,76,84,75,85,73,79,70,76,77,74,76,74,80,78,68,88,75,77,74,76,71,89,81,68,77,85,76,76,86,89,67,78,84,68,79,77,68,80,82,80,72,85,78,85,66,81,76,73,88,84,88,93,84,70,73,76,83,68,88,57,77,73,73,86,74,81,71,71,93,75,78,64,99,82,81,70,66,91,62,76,84,70,88,74,86,75,81,66,83,78,83,76,98,73,81,75,84,78,88,85,86,92,80,71,76,81,67,86,72,69,69,70,67,81,68,88,78,73,79,60,89,86,75,100,77,79,89,89,71,91,74,78,93,74,73,82,79,73,87,83,72,79,89,76,73,62,69,67,65,85,73,67,85,86,84,71,71,78,81,91,78,74,79,74,77,78,72,77,87,78,91,95,74,69,82,79,71,83,90,80,92,81,86,77,91,81,78,93,92,69,76,83,71,65,81,72,76,58,80,71,76,72,80,96,68,75,83,74,90,90,72,86,96,82,55,72,81,73,66,85,99,91,66,82,78,79,88,83,86,77,78,63,69,66,79,82,85,88,78,82,81,70,76,77,71,65,72,69,96,71,67,62,85,71,80,81,70,79,85,89,83,75,74,65,85,80,82,89,85,67,76,83,101,69,69,74,69,84,75,59,85,69,69,84,81,76,73,85,81,72,63,74,78,85,93,71,87,87,81,80,84,83,72,65,78,72,72,84,90,84,71,83,70,76,66,81,96,73,70,69,87,75,85,72,81,80,84,91,70,76,81,84,65,83,82,76,79,80,85,81,72,81,70,80,77,74,82,78,70,71,64,63,71,75,64,83,70,68,76,91,82,76,75,73,86,70,67,67,82,79,63,76,87,69,65,72,93,72,93,82,70,72,85,80,63,72,76,84,75,84,66,79,78,78,79,79,80,103,60,86,88,86,65,82,61,70,89,76,71,81,66,85,82,82,69,81,73,70,75,65,77,81,75,75,83,80,85,88,77,91,76,87,75,79,76,57,78,87,94,86,69,93,71,72,76,77,76,60,83,82,73,64,79,74,74,77,64,79,72,77,82,80,75,72,92,87,71,74,73,78,75,83,72,83,66,64,79,71,87,78,69,85,83,66,88,79,79,88,86,73,68,78,70,72,76,86,85,80,85,94,89,85,71,90,66,74,58,85,89,74,80,79,89,91,73,77,83,68,86,75,83,74,62,70,81,76,69,80,75,78,75,85,78,70,89,87,87,65,80,86,67,72,58,82,80,86,68,71,86,87,72,104,81,79,68,73,60,60,95,77,74,91,69,85,66,74,83,78,76,82,76,72,69,73,81,90,73,74,72,73,76,63,55,85,83,77,84,78,83,89,67,76,77,73,83,82,71,75,83,80,65,58,64,79,82,73,71,77,74,76,91,58,80,79,69,84,66,73,82,93,78,68,77,88,88,71,73,79,74,82,62,75,85,77,79,84,66,60,87,74,78,84,77,68,88,74,81,80,69,78,69,95,80,92,64,76,89,88,80,67,82,79,77,77,78,62,91,72,91,70,69,74,77,92,78,94,77,84,80,74,75,91,73,82,73,78,76,74,72,75,77,80,77,72,80,86,84,55,74,98,86,67,86,74,84,72,78,87,78,85,64,77,81,63,82,72,84,80,77,74,76,75,73,55,72,81,87,75,75,85,83,66,86,89,83,100,82,75,75,79,72,52,73,73,73
