# Supplementary material for: Poisson pre-processing of nonstationary photonic signals: Signals with equality between mean and variance
Source: PLoS One. 2017 Dec 7;12(12):e0188622. doi: 10.1371/journal.pone.0188622 (PMC5720749; doi:10.1371/journal.pone.0188622)
Supplement: S1 Dataset — (ZIP) [file pone.0188622.s001.zip › data/model/mungs_model/model_mungs_02_66.dat]

65,82,71,78,72,64,75,79,79,74,79,71,65,80,84,65,71,81,72,71,71,84,78,86,74,80,85,60,74,85,78,83,75,75,65,77,62,73,68,68,51,72,89,76,78,72,77,72,68,90,83,83,74,87,91,92,83,78,74,73,79,74,80,79,86,82,86,88,68,86,66,86,84,89,93,67,93,66,72,72,69,93,73,69,69,85,64,85,82,86,67,79,78,77,79,89,86,76,63,71,75,94,77,72,80,78,73,92,70,72,76,79,89,79,79,80,76,75,58,89,73,68,63,72,85,79,66,83,87,89,87,77,71,76,62,64,77,78,81,87,83,82,68,80,73,66,73,76,85,75,76,74,72,62,68,69,83,76,66,73,61,80,69,83,84,89,68,75,80,78,76,73,78,81,57,73,71,77,70,78,76,66,58,88,73,81,79,88,89,91,62,81,58,77,75,82,86,80,73,72,73,64,71,84,83,83,69,89,78,63,71,79,64,51,84,73,74,92,84,82,69,88,84,84,81,72,63,76,88,79,60,75,81,84,73,85,87,71,77,68,76,78,60,76,72,84,81,73,87,88,90,68,70,92,78,87,106,58,74,75,80,83,75,69,74,85,88,79,73,78,93,78,86,76,81,72,79,70,76,74,88,75,66,81,73,65,81,81,66,81,73,84,83,85,85,78,61,75,83,82,84,72,85,77,77,87,65,62,80,78,89,81,96,90,80,93,85,79,86,77,77,84,81,63,68,68,63,77,81,83,67,75,85,76,70,87,67,82,81,76,75,76,62,83,70,88,77,74,72,86,93,78,72,73,72,77,65,96,72,76,70,70,84,95,76,68,64,73,83,67,65,103,81,69,75,73,76,73,74,77,85,89,76,76,75,94,84,75,83,76,63,77,71,75,79,76,67,81,67,72,86,76,73,72,71,79,91,81,67,77,60,81,66,79,71,79,66,70,84,67,78,77,72,89,78,81,74,78,75,81,71,71,78,72,73,85,85,80,63,81,83,77,83,87,68,82,79,62,76,68,74,92,67,76,67,99,62,89,67,89,80,82,74,68,75,78,66,75,97,80,69,73,74,79,80,90,84,97,85,75,78,67,76,78,92,84,71,69,60,66,93,67,81,80,72,76,65,80,69,78,70,83,79,71,77,89,62,78,78,89,71,65,70,69,79,79,77,73,62,74,90,77,83,73,73,64,84,78,65,64,75,80,89,61,70,62,87,75,75,87,73,81,81,89,74,80,72,79,78,80,86,85,79,83,60,80,65,68,73,75,58,77,74,82,82,67,89,71,78,67,82,73,71,68,72,83,77,83,71,81,55,68,83,64,72,82,94,83,92,69,81,74,73,95,73,70,75,90,72,73,64,76,78,75,67,66,89,71,80,72,81,61,83,74,66,98,80,85,74,77,88,84,81,79,90,98,66,73,66,60,84,64,85,77,86,81,75,71,70,67,78,72,75,66,73,67,78,90,84,92,70,90,80,68,80,77,72,78,70,74,78,77,72,74,86,86,71,73,93,80,79,89,82,87,78,84,77,78,81,85,73,71,81,69,79,66,71,75,73,65,79,98,76,68,73,99,70,79,71,85,82,88,63,67,73,86,78,82,73,77,93,65,75,82,80,86,101,76,80,86,73,73,78,60,82,70,62,71,80,75,88,69,62,64,93,92,76,78,93,76,68,80,92,86,81,82,80,65,72,86,81,87,75,79,89,81,58,65,76,63,92,72,95,85,67,72,67,65,77,67,69,84,75,90,84,80,84,84,73,80,62,91,68,71,84,70,70,66,73,65,81,79,73,87,60,87,62,66,84,68,66,72,73,89,74,85,63,72,73,89,67,66,85,79,81,73,78,66,82,68,76,73,84,83,76,92,82,85,77,79,70,79,69,88,82,64,85,63,71,77,81,80,82,93,78,75,86,84,74,90,74,77,59,73,77,50,83,90,88,75,84,99,79,71,73,73,82,58,69,74,78,80,75,79,76,98,90,79,79,81,95,95,84,74,65,79,88,75,86,70,82,84,71,76,68,93,71,69,73,56,69,72,78,89,81,82,84,77,81,61,81,78,81,72,71,71,84,73,77,68,94,69,76,84,79,73,75,88,85,75,73,99,68,55,72,82,63,102,76,88,88,61,75,86,94,69,75,78,80,79,91,85,80,83,70,66,73,81,83,77,76,81,73,69,84,70,75,87,67,76,76,74,74,78,80,92,102,78,84,86,79,68,77,82,83,71,89,85,85,66,59,63,67,70,80,82,68,62,78,83
