# Supplementary material for: Poisson pre-processing of nonstationary photonic signals: Signals with equality between mean and variance
Source: PLoS One. 2017 Dec 7;12(12):e0188622. doi: 10.1371/journal.pone.0188622 (PMC5720749; doi:10.1371/journal.pone.0188622)
Supplement: S1 Dataset — (ZIP) [file pone.0188622.s001.zip › data/model/mungs_model/model_mungs_02_67.dat]

76,86,65,83,76,72,60,72,69,77,83,77,82,95,61,85,75,77,88,71,70,83,81,83,63,99,80,87,84,80,82,68,78,77,77,81,78,75,80,75,69,75,82,71,71,79,79,79,89,76,72,83,76,81,64,84,68,76,76,93,64,73,87,86,80,75,62,70,82,79,79,95,84,91,75,74,84,75,85,75,75,83,87,61,88,80,75,77,87,81,85,77,81,62,79,85,68,78,87,75,70,74,57,79,66,67,71,91,79,81,82,82,81,80,63,82,78,76,84,78,79,86,79,62,78,84,84,70,67,82,52,65,77,86,96,64,86,88,72,76,82,58,70,90,72,92,94,79,75,74,76,73,64,82,87,82,68,66,79,74,67,85,75,85,71,82,80,80,76,80,100,78,87,72,73,92,83,71,79,71,72,94,90,95,84,84,74,80,83,79,82,69,91,78,79,77,80,77,78,64,68,87,92,88,60,65,71,87,82,72,74,71,68,73,80,75,68,73,79,85,80,64,76,70,82,96,70,95,78,81,83,76,75,98,70,91,63,71,87,75,80,76,89,89,76,65,76,72,71,74,79,79,74,91,84,95,77,81,79,90,87,70,84,89,89,60,85,93,71,80,82,82,92,64,84,75,65,74,76,81,59,68,77,79,82,68,67,72,80,68,86,77,68,83,67,78,77,72,68,79,89,91,81,72,82,79,77,86,64,81,76,73,67,77,75,64,78,82,73,89,89,93,78,85,86,69,91,74,85,72,62,73,70,69,81,67,79,79,72,75,82,79,84,77,84,88,87,79,61,73,81,90,64,68,70,81,82,102,76,82,86,85,77,95,80,89,74,85,61,76,89,75,70,67,78,77,94,73,79,82,62,78,74,73,67,82,78,80,92,90,67,79,71,84,78,81,81,74,73,79,71,77,87,75,89,73,82,76,64,69,81,90,81,73,72,98,70,61,75,83,67,83,73,85,74,61,99,78,90,62,72,76,72,87,75,70,87,80,63,67,68,83,84,87,73,66,82,66,73,66,71,74,60,83,65,71,79,66,67,65,82,74,70,72,85,85,69,80,67,82,87,85,76,72,77,68,80,74,76,94,65,70,64,73,97,74,77,81,79,78,72,88,75,78,84,87,89,75,79,75,82,61,91,71,77,75,85,86,84,73,75,88,76,64,76,77,67,68,80,87,87,82,76,65,77,83,76,76,73,73,80,80,64,62,80,77,87,72,85,88,57,91,71,78,77,94,97,83,96,66,73,83,79,87,81,63,70,71,79,57,64,65,69,66,70,80,90,66,80,76,64,86,74,69,70,81,89,89,87,62,59,69,88,64,76,84,81,76,85,75,77,75,80,72,80,88,81,60,71,67,75,87,91,73,65,73,55,84,73,65,72,74,69,72,67,74,64,81,76,61,70,67,76,76,82,73,68,82,74,78,85,74,73,83,92,79,69,82,87,66,72,85,93,71,75,74,78,93,80,82,82,85,68,71,86,75,76,91,71,74,76,76,79,77,82,89,87,82,70,86,82,68,75,84,80,78,81,73,76,74,64,66,67,107,69,71,75,78,72,91,89,85,98,74,73,71,64,68,81,70,83,64,76,87,68,86,75,67,67,74,72,71,95,83,78,82,70,67,83,82,79,67,85,78,84,80,77,75,73,72,91,78,75,77,81,71,89,78,81,77,76,72,86,81,76,77,79,77,82,88,79,79,80,66,90,73,71,86,90,78,85,82,95,75,66,87,80,88,70,70,81,76,82,79,90,67,79,71,84,74,61,87,66,86,71,76,79,63,73,85,84,78,75,75,82,80,79,83,63,75,63,98,81,85,77,66,63,74,76,81,71,88,62,75,89,74,55,78,94,84,90,86,71,87,82,67,81,75,85,69,78,78,76,91,83,71,69,92,73,77,94,86,73,79,68,68,79,93,70,76,70,87,82,79,68,82,89,95,55,75,70,75,80,61,68,71,87,79,74,68,79,78,76,78,58,83,85,65,99,95,81,85,54,80,70,74,91,84,61,81,71,90,74,71,85,95,69,74,61,66,80,79,75,84,75,89,72,79,66,71,78,71,85,88,84,73,77,79,85,63,87,58,78,76,71,76,77,71,80,76,87,77,68,79,79,77,87,74,88,79,92,76,87,84,88,74,80,107,94,71,82,88,68,83,74,68,70,77,72,79,85,91,70,97,72,84,76,80,82,69,70,83,73,72,89,95,80,73,97,81,69,77,62,58,77,84,75,76,68,80,72,88,76,80,89,71,72,75,75,68
