# Supplementary material for: Poisson pre-processing of nonstationary photonic signals: Signals with equality between mean and variance
Source: PLoS One. 2017 Dec 7;12(12):e0188622. doi: 10.1371/journal.pone.0188622 (PMC5720749; doi:10.1371/journal.pone.0188622)
Supplement: S1 Dataset — (ZIP) [file pone.0188622.s001.zip › data/model/mungs_model/model_mungs_02_68.dat]

81,77,78,77,60,74,95,60,73,101,76,83,76,83,78,75,92,87,75,74,66,70,87,77,80,78,76,70,87,69,90,63,81,63,59,82,69,65,81,63,77,80,105,87,75,79,86,62,79,72,78,83,91,77,85,69,80,77,70,75,84,97,80,86,72,81,73,54,87,70,82,79,68,73,78,72,58,81,82,62,67,93,83,73,79,79,79,84,87,80,78,80,66,93,75,82,79,88,77,71,90,76,92,90,68,77,78,80,68,83,71,98,71,67,78,77,81,80,95,85,81,94,59,69,68,76,85,69,90,81,89,94,77,93,66,70,72,82,83,82,68,79,84,82,66,67,83,79,86,76,88,70,67,65,83,69,81,87,71,70,73,60,78,86,84,74,87,67,74,82,93,81,86,76,69,79,71,72,87,76,87,80,74,55,96,92,99,85,77,73,80,86,89,62,72,81,78,75,82,74,82,86,73,85,87,80,75,82,67,83,69,87,85,75,80,85,75,82,86,65,70,71,89,79,88,83,68,80,79,88,77,83,60,69,81,85,85,87,96,68,75,70,79,82,74,81,56,78,82,84,94,64,85,72,79,72,80,70,72,71,62,76,79,89,92,80,65,62,83,73,95,94,75,73,76,88,79,79,78,73,82,71,96,79,87,72,75,71,86,99,85,89,60,82,80,74,77,78,95,91,68,75,86,89,77,73,91,76,89,75,71,82,63,80,78,79,68,82,92,83,82,87,72,95,87,86,77,82,72,86,87,75,69,61,82,75,74,63,65,76,80,76,82,78,72,70,86,73,94,65,79,86,63,67,59,80,81,68,73,96,75,75,76,63,109,95,91,79,72,72,87,65,79,93,72,69,105,74,70,72,88,74,68,79,80,68,76,74,78,81,74,69,85,84,79,67,95,66,86,74,80,71,91,91,72,78,77,97,96,73,84,86,75,92,85,79,92,87,85,57,70,77,73,75,74,72,92,74,73,67,80,79,79,77,82,82,80,89,81,70,85,84,71,80,74,67,75,82,77,83,60,67,78,77,71,84,72,75,81,64,85,74,73,81,77,63,73,91,85,78,80,76,74,73,81,59,90,63,76,79,97,75,90,80,81,73,67,80,67,80,77,81,64,77,70,80,93,79,75,75,89,79,83,62,64,67,78,72,61,69,74,95,59,77,95,76,71,66,77,84,79,88,67,89,68,66,89,75,65,90,74,81,78,89,64,78,75,86,74,71,68,84,74,82,63,83,77,67,72,61,83,100,76,82,67,73,72,84,81,68,77,62,74,72,67,68,71,73,78,69,54,75,85,73,73,91,90,64,84,76,79,84,80,93,88,84,80,69,87,92,79,79,84,77,93,66,94,81,68,73,67,62,81,77,68,77,101,70,75,79,80,78,76,99,66,70,73,78,69,74,73,82,81,72,70,89,76,82,82,78,90,61,74,89,74,70,94,76,69,79,84,77,75,87,76,73,76,59,85,73,87,59,73,82,77,82,68,65,71,73,98,88,80,84,70,64,70,95,96,70,77,73,63,77,75,66,84,70,69,70,78,79,67,62,75,84,69,69,77,76,78,79,86,64,86,79,95,82,84,77,69,79,93,79,74,83,72,73,71,72,89,92,70,66,77,68,67,82,85,83,76,84,56,77,75,73,69,82,74,89,80,86,77,68,79,79,81,71,71,75,83,82,80,82,77,74,80,63,82,73,75,82,72,78,80,85,88,71,81,94,82,88,84,74,77,87,88,82,84,86,80,81,83,80,71,92,66,65,88,62,85,76,75,69,85,80,81,80,79,88,78,68,81,74,73,79,64,77,67,77,85,72,79,84,80,70,79,71,79,65,72,98,73,63,70,73,72,91,72,63,68,62,76,91,80,82,77,76,73,75,74,95,77,69,84,56,85,75,80,66,91,71,84,74,64,73,70,90,77,77,86,60,76,80,61,89,82,73,77,78,79,89,70,68,82,52,87,90,68,65,92,84,87,96,90,73,69,87,76,90,76,91,86,81,64,90,76,73,94,81,76,74,66,70,88,77,67,93,82,72,71,77,66,74,77,75,68,71,67,80,70,82,74,74,58,85,77,91,95,67,82,82,74,84,73,81,69,76,77,89,76,62,69,82,84,73,72,79,80,69,87,75,69,73,85,90,77,80,77,75,78,77,59,74,84,69,83,94,75,77,68,86,75,80,82,66,80,90,70,89,62,79,73,96,59,77,71,77,91,70,76,77,63,65,77,82,68,82,79,85,70,84,77,74,91,81,70,68,74,89
