# Supplementary material for: Poisson pre-processing of nonstationary photonic signals: Signals with equality between mean and variance
Source: PLoS One. 2017 Dec 7;12(12):e0188622. doi: 10.1371/journal.pone.0188622 (PMC5720749; doi:10.1371/journal.pone.0188622)
Supplement: S1 Dataset — (ZIP) [file pone.0188622.s001.zip › data/model/mungs_model/model_mungs_02_69.dat]

90,73,91,74,94,68,68,70,79,75,64,65,85,73,78,83,83,54,75,64,81,61,77,82,86,81,64,82,91,68,83,79,75,73,79,79,70,83,80,67,64,82,67,74,80,76,80,89,89,80,81,72,87,71,76,71,75,77,71,64,80,74,74,80,77,61,69,75,71,73,81,76,79,83,75,80,92,73,98,83,85,80,89,72,74,82,76,83,72,79,65,73,82,72,76,83,79,74,82,83,76,70,71,83,71,84,83,77,74,77,64,77,73,84,84,83,92,83,78,82,74,75,84,79,78,86,73,86,76,72,99,77,66,66,89,77,77,79,82,81,91,83,85,74,68,83,79,64,76,82,65,71,80,87,74,78,66,81,74,79,66,79,72,65,76,58,71,65,72,71,76,78,75,69,72,92,84,64,80,83,66,75,82,71,65,72,77,79,83,85,73,88,74,78,77,63,75,80,73,92,81,84,60,74,83,71,74,75,67,82,77,75,72,68,57,91,82,71,74,70,68,83,75,78,79,76,84,87,90,79,81,77,86,75,84,75,66,74,83,72,67,76,67,78,83,79,79,66,59,67,77,92,74,80,82,74,83,73,81,65,78,74,80,82,87,75,71,89,87,73,76,72,88,69,88,59,85,66,71,88,69,81,61,69,67,82,84,64,68,78,76,77,84,84,80,69,80,84,82,84,72,75,76,77,86,76,79,82,82,80,90,84,77,75,83,79,90,60,58,79,72,78,73,73,71,80,80,81,78,64,86,70,69,65,91,73,77,96,79,75,78,71,83,80,93,85,74,68,64,85,79,102,77,67,81,83,73,79,82,85,77,98,74,88,74,84,81,72,71,90,74,90,64,68,84,75,82,63,83,70,82,71,83,80,67,81,84,78,75,73,84,92,69,76,72,80,89,76,69,83,77,68,79,78,67,74,87,79,79,72,73,75,70,78,80,73,82,66,83,76,78,76,93,71,97,87,74,93,79,67,70,95,67,81,66,73,82,76,77,76,69,57,72,87,74,69,77,79,79,61,72,77,82,84,79,67,68,70,68,75,62,66,65,88,74,73,83,82,64,73,96,65,61,70,81,80,70,72,77,76,78,77,70,93,77,74,77,71,94,79,72,90,87,73,65,71,67,83,88,68,75,85,82,78,81,89,77,84,73,70,74,74,84,77,80,75,75,82,77,79,97,70,81,88,77,87,74,72,78,90,78,73,72,86,80,65,65,82,63,89,81,86,74,70,69,67,92,59,68,72,81,79,86,72,85,86,87,75,63,81,68,82,82,67,84,93,81,94,79,83,84,90,86,80,94,84,82,76,62,66,69,84,82,71,66,68,92,75,68,72,71,67,80,67,104,71,66,86,83,66,72,77,67,85,83,87,78,82,82,76,78,68,75,77,95,85,77,81,68,81,88,79,89,61,72,68,61,80,80,73,67,80,86,76,72,65,73,94,58,85,75,82,70,61,84,62,61,64,71,74,83,84,79,67,81,84,93,78,77,71,70,71,78,76,65,79,70,80,64,70,62,84,86,78,66,74,75,76,91,63,62,80,79,83,86,91,60,85,70,75,84,81,77,64,75,77,93,78,77,65,85,58,82,87,78,81,79,75,77,78,78,62,80,75,65,76,91,90,84,58,82,78,82,94,65,83,90,91,81,85,80,60,61,76,57,81,88,91,68,89,80,79,91,76,76,78,91,75,78,78,68,95,74,64,72,85,85,90,65,63,67,75,56,76,61,102,87,80,85,95,73,73,93,73,66,74,79,78,81,57,74,77,69,73,63,75,60,79,67,83,100,60,79,78,82,70,85,84,70,81,65,76,75,77,63,85,65,86,79,71,75,71,79,83,80,67,86,81,75,69,66,93,72,98,83,91,84,79,86,68,74,78,80,88,70,76,63,72,85,55,68,99,95,87,62,73,80,81,90,77,78,89,84,90,65,79,75,80,73,77,75,71,81,81,86,71,73,78,80,86,81,84,78,86,94,81,74,83,73,87,75,58,61,72,76,61,80,84,80,71,80,79,84,83,78,109,78,88,94,65,69,62,84,71,82,79,98,78,56,68,80,64,73,76,89,88,97,83,86,81,76,86,86,71,79,85,89,80,85,81,70,65,78,85,68,79,81,73,95,82,72,69,85,81,76,65,100,71,72,72,66,93,56,65,76,77,78,68,88,88,80,88,63,91,76,79,84,82,72,89,87,84,68,72,92,78,83,88,84,81,83,68,73,78,95,83,78,87,78,73,71,81,75,96,87,69,76,66,87,82
