# Supplementary material for: Poisson pre-processing of nonstationary photonic signals: Signals with equality between mean and variance
Source: PLoS One. 2017 Dec 7;12(12):e0188622. doi: 10.1371/journal.pone.0188622 (PMC5720749; doi:10.1371/journal.pone.0188622)
Supplement: S1 Dataset — (ZIP) [file pone.0188622.s001.zip › data/model/mungs_model/model_mungs_02_7.dat]

72,93,68,70,95,68,82,98,89,72,81,82,91,80,97,75,79,80,84,68,75,71,74,59,99,90,64,72,90,93,74,81,84,81,83,84,73,68,75,72,73,71,79,75,76,69,85,77,69,70,78,65,79,73,75,75,96,88,82,75,71,72,76,71,72,79,68,70,88,69,79,80,87,86,78,81,72,85,64,78,85,79,70,87,62,80,80,75,61,86,56,78,68,79,81,76,66,93,81,69,83,87,74,80,74,83,81,76,68,69,87,77,90,81,88,81,100,76,83,85,66,72,66,67,88,80,68,77,85,69,76,83,76,90,75,68,72,65,76,60,80,84,77,77,91,74,69,68,98,56,102,77,71,78,78,78,77,94,79,60,73,71,75,76,84,73,76,68,70,81,75,70,78,82,86,83,78,86,79,100,79,64,54,77,79,67,83,70,73,71,86,85,75,73,76,68,57,83,78,82,89,87,67,82,71,75,81,76,83,84,78,69,77,74,72,58,86,72,78,81,74,77,66,97,74,82,64,82,100,80,71,77,79,88,73,74,64,79,67,86,80,67,74,72,89,66,89,73,68,63,90,83,75,85,83,77,68,76,57,64,78,84,88,73,63,60,88,87,80,68,88,84,98,74,83,81,90,85,81,84,87,72,89,71,79,66,85,96,87,90,73,82,81,71,84,79,94,75,81,79,66,86,70,70,62,91,95,83,73,77,71,74,81,72,86,69,84,85,83,74,69,83,75,77,85,83,105,78,91,61,79,71,71,83,86,58,82,98,85,82,74,69,79,78,76,91,78,69,77,73,65,74,90,66,75,94,75,76,82,85,98,64,63,90,66,81,74,77,76,68,79,77,71,70,67,93,73,84,95,68,90,80,72,67,85,65,77,82,65,72,66,68,65,82,72,67,86,82,75,78,76,81,77,82,72,77,74,85,73,72,63,73,78,74,58,83,73,72,82,71,68,81,75,69,73,78,72,99,52,66,67,85,82,77,60,65,77,62,81,69,59,58,77,75,78,74,72,90,76,89,87,76,67,71,76,76,90,65,70,69,85,92,80,87,85,75,71,74,73,79,78,64,84,71,97,94,69,72,75,80,77,83,85,78,73,88,95,89,56,70,74,80,85,89,87,86,79,61,84,80,76,79,73,84,79,87,77,91,74,81,63,90,94,73,73,82,86,93,75,64,76,87,61,67,74,75,85,66,84,82,65,68,85,80,83,90,66,68,67,80,95,78,66,70,91,81,82,84,69,79,74,68,84,57,83,61,69,74,53,78,71,75,83,91,79,74,72,76,78,74,85,69,72,69,67,96,77,76,90,90,69,82,86,77,68,71,101,51,91,75,82,67,65,67,61,80,74,75,76,94,91,68,69,81,79,86,66,73,89,80,86,89,76,85,81,73,69,65,73,64,73,85,63,84,87,85,76,64,85,79,64,79,86,82,65,99,77,85,84,85,74,86,75,70,56,91,65,83,91,76,88,80,73,71,82,62,73,80,72,76,79,86,91,66,67,79,83,80,74,86,65,72,72,76,74,78,89,83,77,85,91,80,76,62,89,63,72,60,75,72,80,60,73,78,83,68,76,78,76,69,89,72,75,75,79,69,64,54,70,85,71,66,93,68,92,92,83,83,69,87,83,91,70,73,75,63,70,86,75,75,69,75,64,93,63,74,83,74,78,77,71,76,79,87,86,72,81,85,94,70,90,77,62,77,84,81,74,89,50,82,80,95,69,73,81,86,81,69,71,75,85,84,79,66,71,66,76,102,73,74,75,83,75,84,59,76,84,82,70,77,69,66,94,80,75,70,81,77,76,75,76,80,81,79,92,77,71,81,85,83,70,73,81,83,74,74,55,88,85,65,92,83,86,89,80,71,88,86,73,64,71,68,101,80,71,77,70,86,96,72,79,64,67,59,84,86,82,78,72,74,66,85,80,72,87,75,78,83,88,95,67,69,71,74,63,76,72,79,99,75,92,101,73,61,82,82,74,75,76,63,61,94,84,76,47,73,51,85,69,93,82,81,77,85,71,76,75,84,75,62,93,79,70,80,74,71,90,91,84,97,81,73,74,75,76,67,59,76,71,69,75,77,71,70,92,87,62,64,88,69,81,68,70,69,69,92,94,74,70,97,95,65,92,85,73,81,67,64,76,84,63,84,85,77,77,75,82,87,73,88,89,81,70,64,75,66,80,79,61,90,90,82,88,78,76,84,67,88,65,82,70,84,77,73,63,69,67,77,82,88,76,86,81,67,82,78,65,83,72,81
