# Supplementary material for: Poisson pre-processing of nonstationary photonic signals: Signals with equality between mean and variance
Source: PLoS One. 2017 Dec 7;12(12):e0188622. doi: 10.1371/journal.pone.0188622 (PMC5720749; doi:10.1371/journal.pone.0188622)
Supplement: S1 Dataset — (ZIP) [file pone.0188622.s001.zip › data/model/mungs_model/model_mungs_02_70.dat]

75,90,93,102,71,81,74,73,71,69,67,89,84,88,77,87,75,86,77,82,68,76,75,66,67,74,82,67,63,60,77,77,73,82,68,79,90,82,79,77,84,62,102,66,81,85,72,81,84,76,75,73,84,59,61,97,81,80,81,80,83,89,65,85,64,76,76,71,68,75,85,68,72,85,76,65,71,60,68,89,66,85,79,64,100,78,70,69,67,82,73,73,75,72,74,81,68,59,89,108,88,63,72,63,76,71,85,78,67,75,65,88,67,74,71,80,70,90,91,81,79,68,99,68,71,56,88,79,77,71,69,89,73,75,67,60,87,97,75,75,76,72,74,88,76,80,77,78,84,87,81,77,102,78,88,71,82,73,75,88,61,79,70,63,66,76,90,80,63,83,81,78,81,69,82,71,83,84,80,80,78,76,69,78,65,92,75,61,71,84,81,78,87,71,75,79,73,87,80,83,75,88,71,86,89,76,77,94,82,77,80,85,76,74,75,79,78,78,66,80,88,85,68,66,76,67,72,86,81,78,79,83,79,79,65,70,79,76,80,78,73,85,85,82,77,77,62,76,72,79,94,81,77,70,68,80,74,88,74,69,77,76,65,84,84,72,82,88,88,81,79,73,77,80,73,74,92,70,91,60,71,75,82,65,76,77,78,84,79,79,85,87,92,74,82,81,77,74,84,80,82,70,67,66,62,69,74,83,68,72,81,74,74,80,72,78,70,69,77,80,68,85,87,77,83,89,93,84,81,67,93,82,92,76,73,59,75,82,89,80,69,79,90,88,95,75,89,89,73,72,82,75,71,82,74,84,86,77,84,85,73,78,74,66,75,71,70,87,88,78,71,82,90,70,80,83,49,83,77,67,90,80,83,60,71,78,69,74,81,82,70,85,88,72,63,78,78,72,79,68,100,68,77,67,83,80,89,77,75,71,92,90,84,75,76,88,84,75,77,72,82,74,74,84,73,99,104,99,79,76,75,75,57,65,80,77,81,80,71,65,79,76,68,72,80,92,73,79,76,70,71,72,77,82,72,72,64,77,71,90,75,77,77,62,93,70,86,91,76,71,93,74,74,85,72,77,68,76,69,71,86,85,67,100,61,73,75,66,72,87,85,74,75,79,89,73,77,76,65,68,72,68,85,86,83,66,77,61,83,72,74,75,91,86,80,62,87,66,78,57,64,62,72,73,66,70,69,94,74,71,82,85,79,90,78,84,83,68,78,70,63,72,75,66,73,80,83,74,65,80,67,66,101,83,69,76,64,76,67,85,72,81,59,81,95,79,71,88,74,91,84,68,73,65,78,85,63,72,80,75,64,88,81,60,81,96,88,68,62,68,79,62,64,70,65,83,82,92,79,76,91,89,79,88,85,68,82,72,67,86,70,80,87,73,70,55,73,74,67,72,67,69,91,78,86,67,69,79,96,82,83,76,74,77,94,73,74,78,86,76,70,73,63,94,71,82,82,81,73,74,89,75,67,87,83,71,70,71,67,77,66,72,67,72,69,67,70,80,75,94,63,94,81,82,61,70,83,88,83,83,77,74,73,82,71,73,71,69,84,68,83,75,78,76,83,67,85,80,86,76,75,65,77,81,81,72,82,72,68,72,64,76,67,91,81,96,79,73,83,66,76,87,83,74,74,80,87,82,86,92,87,86,77,78,85,70,70,74,80,79,83,79,90,75,64,69,89,76,76,97,93,88,78,79,88,90,79,70,88,70,81,76,74,65,72,98,80,64,90,83,77,73,72,54,65,77,80,92,65,70,86,52,71,75,90,60,80,77,85,75,86,68,69,69,70,68,83,62,86,82,94,71,61,77,81,105,77,70,60,90,77,76,83,60,74,82,75,83,81,68,72,86,73,74,92,77,75,79,69,75,85,72,86,85,78,88,78,64,78,86,73,68,103,98,73,81,92,73,76,94,78,81,77,77,82,91,84,93,83,83,66,62,76,87,69,88,75,97,94,95,97,71,73,85,79,71,91,81,76,89,74,81,71,75,78,76,71,79,69,73,77,79,80,69,75,88,77,72,91,76,78,67,71,69,78,80,84,74,86,74,90,83,82,86,66,71,73,78,82,89,79,77,76,71,80,91,77,87,77,78,78,80,77,86,76,56,75,67,71,71,81,80,81,82,78,76,76,82,68,82,76,75,90,77,80,77,64,70,91,70,86,71,74,75,85,81,80,69,79,81,76,87,68,93,63,73,81,90,77,83,77,60,88,66,75,87,62,83,66,81,71,84,77,62,67,69,78,98,73,75
