# Supplementary material for: Poisson pre-processing of nonstationary photonic signals: Signals with equality between mean and variance
Source: PLoS One. 2017 Dec 7;12(12):e0188622. doi: 10.1371/journal.pone.0188622 (PMC5720749; doi:10.1371/journal.pone.0188622)
Supplement: S1 Dataset — (ZIP) [file pone.0188622.s001.zip › data/model/mungs_model/model_mungs_02_71.dat]

102,72,77,85,102,81,70,71,64,65,64,77,65,84,80,90,80,77,64,85,75,66,73,72,80,79,81,73,90,78,67,76,77,87,75,100,64,89,65,95,66,63,95,62,89,73,80,74,67,91,66,60,69,71,74,80,68,78,82,93,77,71,81,84,70,92,61,71,76,70,85,86,90,63,78,70,78,62,84,95,88,85,80,74,77,87,76,69,74,80,89,70,78,64,88,79,72,93,72,75,73,65,84,68,63,64,70,70,68,62,74,74,66,71,68,81,85,75,88,74,73,64,72,86,84,80,64,72,86,69,69,74,74,70,73,79,76,83,83,70,91,68,82,72,71,84,89,72,72,88,77,82,90,63,87,85,73,75,76,71,76,68,95,81,73,76,81,85,69,78,89,78,53,69,88,99,96,72,71,61,76,70,70,80,90,89,72,74,72,83,89,86,70,74,77,72,89,83,72,75,74,78,66,80,83,79,75,74,81,71,76,88,77,73,80,79,74,93,68,77,76,80,91,69,73,77,81,81,77,87,82,80,68,96,88,84,85,63,83,78,80,91,96,70,82,69,78,68,63,62,57,75,72,76,67,82,79,86,90,87,81,67,79,79,69,94,81,83,83,69,83,72,65,101,82,59,81,70,86,74,74,75,86,72,75,87,94,65,75,75,89,77,86,66,68,83,79,82,66,74,62,77,73,75,75,69,79,72,76,91,81,90,67,84,81,70,78,78,75,74,64,96,83,79,75,71,89,56,83,69,69,94,65,76,78,68,75,79,71,75,78,82,72,72,80,72,71,92,64,77,71,80,81,71,71,102,91,76,57,79,78,82,76,78,64,92,91,71,66,85,79,81,71,82,69,79,71,62,93,71,79,79,80,114,75,77,75,73,78,92,79,66,85,69,69,68,84,79,87,81,55,75,81,81,85,63,75,80,68,74,80,75,70,83,80,76,78,85,93,90,77,65,82,85,89,59,76,68,99,86,83,81,72,89,86,69,87,90,95,75,66,77,82,86,88,75,68,84,79,71,64,68,62,86,87,70,86,66,70,89,70,76,87,86,76,78,65,73,71,66,76,77,84,81,83,75,80,61,75,73,96,61,78,85,68,76,72,80,79,86,76,71,70,81,95,76,74,81,69,74,83,76,78,72,75,82,96,82,93,69,76,71,86,86,77,77,100,73,85,78,78,84,62,59,77,73,85,73,74,73,70,89,71,73,67,80,82,79,70,78,88,85,70,60,77,83,82,63,79,77,85,84,79,64,78,77,88,79,66,74,64,67,83,84,76,67,88,83,76,82,68,82,73,86,72,80,74,79,78,71,75,67,79,74,84,77,69,64,74,72,79,81,62,76,78,75,75,87,73,83,67,74,91,79,64,76,74,65,89,93,84,73,81,73,95,76,91,70,88,84,88,99,87,81,74,76,72,80,86,78,65,91,82,85,77,69,70,78,85,93,70,74,68,76,71,83,91,74,71,77,72,75,67,78,70,74,78,90,67,87,83,71,81,71,72,76,69,78,78,84,75,81,73,102,71,71,70,75,73,83,79,84,69,69,83,70,64,70,81,73,71,81,86,85,75,82,73,69,74,91,67,82,76,94,70,80,83,80,67,88,77,79,96,92,67,74,101,62,77,78,72,95,81,79,71,86,82,65,69,76,88,72,71,68,67,85,89,82,73,86,77,75,81,70,67,74,79,78,76,77,79,78,62,73,84,80,73,68,71,80,80,96,74,82,71,87,71,75,93,87,59,73,76,76,69,74,67,77,98,83,73,76,71,86,78,69,84,74,61,86,71,71,71,76,74,71,71,66,83,69,63,77,74,69,87,85,79,81,84,92,85,83,93,78,84,79,64,67,94,82,74,76,71,52,88,73,92,83,70,82,88,65,76,74,82,72,73,84,80,77,73,78,63,77,75,79,87,85,88,66,93,76,79,86,61,69,101,69,76,73,77,77,82,73,71,73,78,83,76,87,66,75,83,68,103,73,93,67,76,74,67,89,70,77,64,80,79,71,88,74,81,86,77,74,76,68,77,79,87,82,77,68,81,87,83,70,74,64,89,66,82,72,82,61,70,72,67,82,69,77,83,79,69,84,76,82,77,67,69,55,62,75,77,73,83,76,91,80,66,84,88,73,78,69,81,67,74,73,79,69,68,82,77,68,84,76,86,73,77,78,78,78,87,81,100,73,59,75,72,80,80,72,99,81,66,82,71,72,66,97,65,70,72,84,73,77,67,86,70,95,81,80,68,70,82,85,72,64,70,74
